# Supplementary material for: X Marks the Clot: Evolutionary and Clinical Implications of Divergences in Procoagulant Australian Elapid Snake Venoms
Source: Toxins (Basel). 2025 Aug 18;17(8):417. doi: 10.3390/toxins17080417 (PMC12390032; doi:10.3390/toxins17080417)
Supplement: Supplementary file 1 [file toxins-17-00417-s001.zip]

Archive with 19 entries (16 files):
- toxins-3818540 supplementary material/
- toxins-3818540 supplementary material/.DS_Store
- toxins-3818540 supplementary material/Supplementary File S1 sequences.fasta
- toxins-3818540 supplementary material/Supplementary File S2 MrBayes_run_file.nexus
- toxins-3818540 supplementary material/Supplementary File S3 MrBayes output tree.tre
- toxins-3818540 supplementary material/Supplementary File S4 localities.pdf
- toxins-3818540 supplementary material/Supplementary Table S1 raw data.xlsx
- toxins-3818540 supplementary material/Supplementary Table S2 statistics of Figures 1 and 2.xlsx
- toxins-3818540 supplementary material/~$Supplementary Table S2 statistics of Figures 1 and 2.xlsx
- __MACOSX/
- __MACOSX/toxins-3818540 supplementary material/
- __MACOSX/toxins-3818540 supplementary material/._.DS_Store
- __MACOSX/toxins-3818540 supplementary material/._Supplementary File S1 sequences.fasta
- __MACOSX/toxins-3818540 supplementary material/._Supplementary File S2 MrBayes_run_file.nexus
- __MACOSX/toxins-3818540 supplementary material/._Supplementary File S3 MrBayes output tree.tre
- __MACOSX/toxins-3818540 supplementary material/._Supplementary File S4 localities.docx
- __MACOSX/toxins-3818540 supplementary material/._Supplementary Table S1 raw data.xlsx
- __MACOSX/toxins-3818540 supplementary material/._Supplementary Table S2 statistics of Figures 1 and 2.xlsx
- __MACOSX/toxins-3818540 supplementary material/._~$Supplementary Table S2 statistics of Figures 1 and 2.xlsx
