# Supplementary material for: X Marks the Clot: Evolutionary and Clinical Implications of Divergences in Procoagulant Australian Elapid Snake Venoms
Source: Toxins (Basel). 2025 Aug 18;17(8):417. doi: 10.3390/toxins17080417 (PMC12390032; doi:10.3390/toxins17080417)
Supplement: Supplementary file 1 [file toxins-17-00417-s001.zip › toxins-3818540 supplementary material/Supplementary File S1 sequences.fasta]

>DQ098645.1 Pseudonaja textilis NADH dehydrogenase subunit 4 (ND4) gene, partial cds; and tRNA-His and tRNA-Ser genes, complete sequence; mitochondrial
GATACGGCATTATCCGTCTATCCCAGACTCTCCCTATTTTAAAAACGGATACCTTCCTCCCCTTTATTAT
TCTATCAATATGGGGGGCAATCCTAGCAAGCCTAACTTGCCTACAACAGACAGACTTAAAATCATTAATC
GCGTACTCCTCAATTAGCCATATAGCATTAGTAATCGCTGCAATATCTATCCAAACACAATGAGGGTTAG
CAGGGGCTATAACCATAATAATCGCCCACGGATTCACCTCCTCAGCACTTTTCTGCCTAGCAAATACCTC
CTACGAACGCACACAAACCCGCATTATACTTCTTACCCGAGGATTCCACAACATCCTACCAATAGCCACA
ACCTGATGACTCCTCGCCTGCCTTATAAACATTGCTACCCCACCCAGCATAAACTTCACAAGTGAACTTC
TAATTGCATCCTCTATATTTAACTGATGCCCAACAACCATTATCATATTTGGCCTACTAATACTTATTAC
AGCCTCATACTCACTACACATGTTTCTATCAACACAAATAGGCACCCACACACTTAACACCTATACCCAA
CCTATGCACTCACGAGAACATCTCCTCATTTCACTCCATTTAATCCCCCTTATATTAATTTCCTTAAAGC
CAGAACTAGTAATGTAACGTGTATGTAATTTTAAAAAAAATACCAAGCTGTGACCTTGACAATAGGAATT
GCCCTCATACACCAGAGGGGGTTAAAAGACCTGCTAACTCTTTAATCTGGCATTAAAACCCAGCCC

>DQ098644.1 Pseudonaja textilis voucher SAMA R56770 NADH dehydrogenase subunit 4 (ND4) gene, partial cds; and tRNA-His and tRNA-Ser genes, complete sequence; mitochondrial
GGTACGGCATTATCCGTCTATCCCAGACTCTCCCTATTTTAAAAACGGATACCTTCCTCCCCTTTATTAT
TCTGTCAATATGGGGGGCAATCCTAGCAAGCCTAACTTGTCTACAACAGACAGACTTAAAGTCATTAATC
GCATACTCCTCAATTAGCCATATAGCATTAGTAATTGCTGCAATATCTATCCAAACACAATGGGGGTTAG
CAGGGGCTATAACCATAATAATCGCCCACGGGTTCACCTCATCAGCACTCTTCTGCCTAGCAAATACCTC
CTACGAACGCACACAAACCCGCATTATACTTCTAACCCGAGGATTCCACAACATCCTACCAATAACCACA
ACCTGATGACTCCTCGCCTGCCTTATAAACATTGCTACCCCGCCCAGCATAAACTTCACAAGTGAACTTC
TAATTGCATCCTCCATATTCAACTGATGCCCAACAACCATTATCATATTTGGTCTACTAATACTTATTAC
AGCCTCATACTCGCTACACATGTTTCTATCAACACAAATAGGCATCCACACACTTAACACCTATACCCAA
CCCATGCACTCACGAGAACACCTCCTTATTTCACTCCATTTAATCCCCCTTATATTAATTTCCTTAAAGC
CAGAACTAGTAATGTAACGTGTATGTAATTTTAAAAAAAATATCAAGCTGTGACCTTGACAATAGGAATT
ACCCTCATACACCAGAGGGGGTTACAAGACCTGCTAACTCTTTAATCTGGTATTAAAACCCAGCCC

>DQ098643.1 Pseudonaja textilis voucher SAMA R56724 NADH dehydrogenase subunit 4 (ND4) gene, partial cds; and tRNA-His and tRNA-Ser genes, complete sequence; mitochondrial
GATACGGCATTATCCGTCTATCCCAGACTCTCCCTATTTTAAAAACGGATACCTTCCTCCCCTTTATTAT
TCTATCAATATGGGGGGCAATCCTAGCAAGCCTAACTTGTCTACAACAGACAGACTTAAAATCATTAATC
GCATACTCCTCAATTAGCCATATAGCATTAGTAATCGCTGCAATATCTATCCAAACACAATGAGGGTTAG
CAGGGGCTATAACCATAATAATCGCCCACGGATTCACCTCCTCAGCACTTTTCTGCCTAGCAAATACCTC
CTACGAACGCACACAAACCCGCATTATACTTCTTACCCGAGGATTCCACAACATCCTACCAATAGCCACA
ACCTGATGACTCCTCGCCTGCCTTATAAACATTGCTACCCCACCCAGCATAAACTTCACAAGTGAACTTC
TAATTGCATCCTCTATATTTAACTGATGCCCAACAACCATTATCATATTTGGCCTACTAATACTTATTAC
AGCCTCATACTCACTACACATGTTTCTATCAACACAAATAGGCACCCACACACTTAACACCTATACCCAA
CCTATGCACTCACGAGAACATCTCCTCATTTCACTCCATTTAATCCCCCTTATATTAATTTCCTTAAAGC
CAGAACTAGTAATGTAACGTGTATGTAATTTTAAAAAAAATACCAAGCTGTGACCTTGACAATAGGAATT
GCCCTCATACACCAGAGGGGGTTAAAAGACCTGCTAACTCTTTAATCTGGCATTAAAACCCAGCCC

>DQ098642.1 Pseudonaja textilis voucher AMS R158564 NADH dehydrogenase subunit 4 (ND4) gene, partial cds; and tRNA-His and tRNA-Ser genes, complete sequence; mitochondrial
GGTACGGCATTATCCGTCTATCCCAGACTCTCCCTATTTTAAAAACGGATGCCTTCCTCCCCTTTATTAT
TCTGTCAATATGGGGGGCAATCCTAGCAAGCCTAACTTGTCTACAACAGACAGACTTAAAATCATTAATC
GCATACTCCTCAATTAGCCATATAGCATTAGTAATTGCTGCAATATCTATCCAAACACAATGGGGGTTAG
CAGGGGCTATAACCATAATAATCGCCCACGGGTTCACCTCATCAGCACTCTTCTGCCTAGCAAATACCTC
CTACGAACGCACACAAACCCGCATTATACTTCTAACCCGAGGATTCCACAACATCCTACCAATAACCACA
ACCTGATGACTCCTCGCCTGCCTTATAAACATTGCTACCCCACCCAGCATAAACTTCACAAGTGAACTTC
TAATTGCATCCTCCATATTCAACTGATGCCCAACAACCATTATCATATTTGGTCTACTAATACTTATTAC
AGCCTCATACTCGCTACACATGTTTCTATCAACACAAATAGGCATCCACACACTTAACACCTATACCCAA
CCCATGCACTCACGAGAACACCTCCTCATTTCACTCCATTTAATCCCCCTTATATTAATTTCCTTAAAGC
CAGAACTAGTAATGTAACGTGTATGTAATTTTAAAAAAAATATCAAGCTGTGACCTTGACAATAGGAATT
ACCCTCATACACCAGAGGGGGTTACAAGACCTGCTAACTCTTTAATCTGGTATTAAAACCCAGCCC

>DQ098641.1 Pseudonaja textilis voucher AMS R157781 NADH dehydrogenase subunit 4 (ND4) gene, partial cds; and tRNA-His and tRNA-Ser genes, complete sequence; mitochondrial
GGTACGGCATTATCCGTCTATCCCAGACTCTCCCTATTTTAAAAACGGATACCTTCCTCCCCTTTATTAC
TCTGTCAATATGAGGGGCAATCCTAGCAAGCCTAACTTGTCTACAACAGACAGACTTAAAATCATTAATC
GCATACTCCTCAGTTAGCCATATAGCATTAGTAATTGCTGCAATATCTATCCAAACACAATGGGGGTTAG
CAGGGGCTATAACCATAATAATCGCCCACGGGTTCACCTCATCAGCACTTTTCTGCCTAGCAAATACCTC
CTACGAACGCACACAAACCCGCATTATACTTCTCACCCGAGGATTCCACAACATCCTACCAATAGCCACA
ACCTGATGACTCCTCGCCTGCCTTATAAACATTGCTACCCCACCCAGCATAAACTTCACAAGTGAACTTC
TAATTGCATCCTCTATATTTAACTGATGCCCAACAACCATTATCATATTTGGCCTACTAATACTTATTAC
AGCCTCATACTCACTACACATGTTTCTATCAACACAAATAGGCACCCACACACTTAACACCTATACCCAA
CCTATGCACTCACGAGAACACCTCCTCATTTCACTCCATTTAATCCCCCTTATATTAATTTCCTTAAAGC
CAGAACTAGTAATGTAACGTGTATGTAATTTTAAAAAAAATACCAAGCTGTGACCTTGACAATAGGAATT
GCCCTCATACACCAGAGGGGGTTAAAAGACCTGCTAACTCTTTAATCTGGTATTAAAACCCAGCCC

>DQ098640.1 Pseudonaja textilis voucher AMS R156942 NADH dehydrogenase subunit 4 (ND4) gene, partial cds; and tRNA-His and tRNA-Ser genes, complete sequence; mitochondrial
GGTACGGCATTATCCGTCTATCCCAGACTCTCCCTATTTTAAAAACGGATACCTTCCTCCCCTTTATTAC
TCTGTCAATATGAGGGGCAATCCTAGCAAGCCTAACTTGTCTACAACAGACAGACTTAAAATCATTAATC
GCATACTCCTCAGTTAGCCATATAGCATTAGTAATTGCTGCAATATCTATCCAAACACAATGGGGGTTAG
CAGGGGCTATAACCATAATAATCGCCCACGGGTTCACCTCATCAGCACTTTTCTGCCTAGCAAATACCTC
CTACGAACGCACACAAACCCGCATTATACTTCTCACCCGAGGATTCCACAACATCCTACCAATAGCCACA
ACCTGATGACTCCTCGCCTGCCTTATAAACATTGCTACCCCACCCAGCATAAACTTCACAAGTGAACTTC
TAATTGCATCCTCTATATTTAACTGATGCCCAACAACCATTATCATATTTGGCCTACTAATACTTATTAC
AGCCTCATACTCACTACACATGTTTCTATCAACACAAATAGGCACCCACACACTTAACACCTATACCCAA
CCTATGCACTCACGAGAACACCTCCTCATTTCACTCCATTTAATCCCCCTTATATTAATTTCCTTAAAGC
CAGAACTAGTAATGTAACGTGTATGTAATTTTAAAAAAAATACCAAGCTGTGACCTTGACAATAGGAATT
GCCCTCATACACCAGAGGGGGTTAAAAGACCTGCTAACTCTTTAATCTGGTATTAAAACCCAGCCC

>DQ098639.1 Pseudonaja textilis voucher AMS R156908 NADH dehydrogenase subunit 4 (ND4) gene, partial cds; and tRNA-His and tRNA-Ser genes, complete sequence; mitochondrial
GGTACGGCATTATCCGTCTATCCCAGACTCTCCCTATTTTAAAAACGGATACCTTCCTCCCCTTTATTAT
TCTGTCAATATGGGGGGCAATCCTAGCAAGCCTAACTTGTCTACAACAGACAGACTTAAAGTCATTAATC
GCATACTCCTCAATTAGCCATATAGCATTAGTAATTGCTGCAATATCTATCCAAACACAATGGGGGTTAG
CAGGGGCTATAACCATAATAATCGCCCACGGGTTCACCTCATCAGCACTCTTCTGCCTAGCAAATACCTC
CTACGAACGCACACAAACCCGCATTATACTTCTAACCCGAGGATTCCACAACATCCTACCAATAACCACA
ACCTGATGACTCCTCGCCTGCCTTATAAACATTGCTACCCCACCCAGCATAAACTTCACAAGTGAACTTC
TAATTGCATCCTCCATATTCAACTGATGCCCAACAACCATTATCATATTTGGTCTACTAATACTTATTAC
AGCCTCATACTCGCTACACATGTTTCTATCAACACAAATAGGCATCCACACACTTAACACCTATACCCAA
CCCATGCACTCACGAGAACACCTCCTCATTTCACTCCATTTAATCCCCCTTATATTAATTTCCTTAAAGC
CAGAACTAGTAATGTAACGTGTATGTAATTTTAAAAAAAAATATCAAGCTGTGACCTTGACAATAGGAAT
TACCCTCATACACCAGAGGGGGTTACAAGACCTGCTAACTCTTTAATCTGGTATTAAAACCCAGCCC

>DQ098638.1 Pseudonaja textilis voucher AMS R152790 NADH dehydrogenase subunit 4 (ND4) gene, partial cds; and tRNA-His and tRNA-Ser genes, complete sequence; mitochondrial
GGTACGGCATTATCCGTCTATCCCAGACTCTCCCTATTTTAAAAACGGATACCTTCCTCCCCTTTATTAC
TCTGTCAATATGAGGGGCAATCCTAGCAAGCCTAACTTGTCTACAACAGACAGACTTAAAATCATTAATC
GCATACTCCTCAGTTAGCCATATAGCATTAGTAATTGCTGCAATATCTATCCAAACACAATGGGGGTTAG
CAGGGGCTATAACCATAATAATCGCCCACGGGTTCACCTCATCAGCACTTTTCTGCCTAGCAAATACCTC
CTACGAACGCACACAAACCCGCATTATACTTCTCACCCGAGGATTCCACAACATCCTACCAATAGCCACA
ACCTGATGACTCCTCGCCTGCCTTATAAACATTGCTACCCCACCCAGCATAAACTTCACAAGTGAACTTC
TAATTGCATCCTCTATATTTAACTGATGCCCAACAACCATTATCATATTTGGCCTACTAATACTTATTAC
AGCCTCATACTCACTACACATGTTTCTATCAACACAAATAGGCACCCACACACTTAACACCTATACCCAA
CCTATGCACTCACGAGAACACCTCCTCATTTCACTCCATTTAATCCCCCTTATATTAATTTCCTTAAAGC
CAGAACTAGTAATGTAACGTGTATGTAATTTTAAAAAAAATACCAAGCTGTGACCTTGACAATAGGAATT
GCCCTCATACACCAGAGGGGGTTAAAAGACCTGCTAACTCTTTAATCTGGTATTAAAACCCAGCCC

>DQ098637.1 Pseudonaja textilis voucher AMS R152761 NADH dehydrogenase subunit 4 (ND4) gene, partial cds; and tRNA-His and tRNA-Ser genes, complete sequence; mitochondrial
GGTACGGCATTATCCGTCTATCCCAGACTCTCCCTATTTTAAAAACGGATACCTTCCTCCCCTTTATTAC
TCTGTCAATATGAGGGGCAATCCTAGCAAGCCTAACTTGTCTACAACAGACAGACTTAAAATCATTAATC
GCATACTCCTCAGTTAGCCATATAGCATTAGTAATTGCTGCAATATCTATCCAAACACAATGGGGGTTAG
CAGGGGCTATAACCATAATAATCGCCCACGGGTTCACCTCATCAGCACTTTTCTGCCTAGCAAATACCTC
CTACGAACGCACACAAACCCGCATTATACTTCTCACCCGAGGATTCCACAACATCCTACCAATAGCCACA
ACCTGATGACTCCTCGCCTGCCTTATAAACATTGCTACCCCACCCAGCATAAACTTCACAAGTGAACTTC
TAATTGCATCCTCTATATTTAACTGATGCCCAACAACCATTATCATATTTGGCCTACTAATACTTATTAC
AGCCTCATACTCACTACACATGTTTCTATCAACACAAATAGGCACCCACACACTTAACACCTATACCCAA
CCTATGCACTCACGAGAACACCTCCTCATTTCACTCCATTTAATCCCCCTTATATTAATTTCCTTAAAGC
CAGAACTAGTAATGTAACGTGTATGTAATTTTAAAAAAAATACCAAGCTGTGACCTTGACAATAGGAATT
GCCCTCATACACCAGAGGGGGTTAAAAGACCTGCTAACTCTTTAATCTGGTATTAAAACCCAGCCC

>DQ098636.1 Pseudonaja textilis voucher AMS R152282 NADH dehydrogenase subunit 4 (ND4) gene, partial cds; and tRNA-His and tRNA-Ser genes, complete sequence; mitochondrial
GGTACGGCATTATCCGTCTATCCCAGACTCTCCCTATTTTAAAAACGGATACCTTCCTCCCCTTTATTAC
TCTGTCAATATGAGGGGCAATCCTAGCAAGCCTAACTTGTCTACAACAGACAGACTTAAAATCATTAATC
GCATACTCCTCAGTTAGCCATATAGCATTAGTAATTGCTGCAATATCTATCCAAACACAATGGGGGTTAG
CAGGGGCTATAACCATAATAATCGCCCACGGGTTCACCTCATCAGCACTTTTCTGCCTAGCAAATACCTC
CTACGAACGCACACAAACCCGCATTATACTTCTCACCCGAGGATTCCACAACATCCTACCAATAGCCACA
ACCTGATGACTCCTCGCCTGCCTTATAAACATTGCTACCCCACCCAGCATAAACTTCACAAGTGAACTTC
TAATTGCATCCTCTATATTTAACTGATGCCCAACAACCATTATCATATTTGGCCTACTAATACTTATTAC
AGCCTCATACTCACTACACATGTTTCTATCAACACAAATAGGCACCCACACACTTAACACCTATACCCAA
CCTATGCACTCACGAGAACACCTCCTCATTTCACTCCATTTAATCCCCCTTATATTAATCTCCTTAAAGC
CAGAACTAGTGATGTAACGTGTATGTAATTTTAAAAAAAATACCAAGCTGTGACCTTGACAATAGGAATT
GCCCTCATACACCAGAGGGGGTTAAAAGACCTGCTAACTCTTTAATCTGGTATTAAAACCCAGCCC

>DQ098635.1 Pseudonaja textilis voucher AMS R152281 NADH dehydrogenase subunit 4 (ND4) gene, partial cds; and tRNA-His and tRNA-Ser genes, complete sequence; mitochondrial
GGTACGGCATTATCCGTCTATCCCAGACTCTCCCTATTTTAAAAACGGATACCTTCCTCCCCTTTATTAT
TCTGTCAATATGGGGGGCAATCCTAGCAAGCCTAACTTGTCTACAACAGACAGACTTAAAGTCATTAATC
GCATACTCCTCAATTAGCCATATAGCATTAGTAATTGCTGCAATATCTATCCAAACACAATGGGGGTTAG
CAGGGGCTATAACCATAATAATCGCCCACGGGTTCACCTCATCAGCACTCTTCTGCCTAGCAAATACCTC
CTACGAACGCACACAAACCCGCATTATACTTCTAACCCGAGGATTCCACAACATCCTACCAATAACCACA
ACCTGATGACTCCTCGCCTGCCTTATAAACATTGCTACCCCACCCAGCATAAACTTCACAAGTGAACTTC
TAATTGCATCCTCCATATTCAACTGATGCCCAACAACCATTATCATATTTGGTCTACTAATACTTATTAC
AGCCTCATACTCGCTACACATGTTTCTATCAACACAAATAGGCATCCACACACTTAACACCTATACCCAA
CCCATGCACTCACGAGAACACCTCCTCATTTCACTCCATTTAATCCCCCTTATATTAATTTCCTTAAAGC
CAGAACTAGTAATGTAACGTGTATGTAATTTTAAAAAAAATATCAAGCTGTGACCTTGACAATAGGAATT
ACCCTCATGCACCAGAGGGGGTTACAAGACCTGCTAACTCTTTAATCTGGTATTAAAACCCAGCCC

>DQ098634.1 Pseudonaja textilis voucher AMS R152280 NADH dehydrogenase subunit 4 (ND4) gene, partial cds; and tRNA-His and tRNA-Ser genes, complete sequence; mitochondrial
GGTACGGCATTATCCGTCTATCCCAGACTCTCCCTATTTTAAAAACGGATACCTTCCTCCCCTTTATTAT
TCTGTCAATATGGGGGGCAATCCTAGCAAGCCTAACTTGTCTACAACAGACAGACTTAAAGTCATTAATC
GCATACTCCTCAATTAGCCATATAGCATTAGTAATTGCTGCAATATCTATCCAAACACAATGGGGGTTAG
CAGGGGCTATAACCATAATAATCGCCCACGGGTTCACCTCATCAGCACTCTTCTGCCTAGCAAATACCTC
CTACGAACGCACACAAACCCGCATTATACTTCTAACCCGAGGATTCCACAACATCCTACCAATAACCACA
ACCTGATGACTCCTCGCCTGCCTTATAAACATTGCTACCCCACCCAGCATAAACTTCACAAGTGAACTTC
TAATTGCATCCTCCATATTCAACTGATGCCCAACAACCATTATCATATTTGGTCTACTAATACTTATTAC
AGCCTCATACTCGCTACACATGTTTCTATCAACACAAATAGGCATCCACACACTTAACACCTATACCCAA
CCCATGCACTCACGAGAACACCTCCTCATTTCACTCCATTTAATCCCCCTTATATTAATTTCCTTAAAGC
CAGAACTAGTAATGTAACGTGTATGTAATTTTAAAAAAAATATCAAGCTGTGACCTTGACAATAGGAATT
ACCCTCATACACCAGAGGGGGTTACAAGACCTGCTAACTCTTTAATCTGGTATTAAAACCCAGCCC

>DQ098633.1 Pseudonaja textilis voucher AMS R152279 NADH dehydrogenase subunit 4 (ND4) gene, partial cds; and tRNA-His and tRNA-Ser genes, complete sequence; mitochondrial
GGTACGGCATTATCCGTCTATCCCAGACTCTCCCTATTTTAAAAACGGATACCTTCCTCCCCTTTATTAT
TCTGTCAATATGGGGGGCAATCCTAGCAAGCCTAACTTGTCTACAACAGACAGACTTAAAGTCATTAATC
GCATACTCCTCAATTAGCCATATAGCATTAGTAATTGCTGCAATATCTATCCAAACACAATGGGGGTTAG
CAGGGGCTATAACCATAATAATCGCCCACGGGTTCACCTCATCAGCACTCTTCTGCCTAGCAAATACCTC
CTACGAACGCACACAAACCCGCATTATACTTCTAACCCGAGGATTCCACAACATCCTACCAATAACCACA
ACCTGATGACTCCTCGCCTGCCTTATAAACATTGCTACCCCACCCAGCATAAACTTCACAAGTGAACTTC
TAATTGCATCCTCCATATTCAACTGATGCCCAACAACCATTATCATATTTGGTCTACTAATACTTATTAC
AGCCTCATACTCGCTACACATGTTTCTATCAACACAAATAGGCATCCACACACTTAACACCTATACCCAA
CCCATGCACTCACGAGAACACCTCCTCATTTCACTCCATTTAATCCCCCTTATATTAATTTCCTTAAAGC
CAGAACTAGTAATGTAACGTGTATGTAATTTTAAAAAAAATATCAAGCTGTGACCTTGACAATAGGAATT
ACCCTCATGCACCAGAGGGGGTTACAAGACCTGCTAACTCTTTAATCTGGTATTAAAACCCAGCCC

>DQ098632.1 Pseudonaja textilis voucher EBU 31287 NADH dehydrogenase subunit 4 (ND4) gene, partial cds; and tRNA-His and tRNA-Ser genes, complete sequence; mitochondrial
GGTACGGCATTATCCGTCTATCCCAGACTCTCCCTATTTTAAAAACGGATACCTTCCTCCCCTTTATTAT
TCTGTCAATATGGGGGGCAATCCTAGCAAGCCTAACTTGTCTACAACAGACAGACTTAAAGTCATTAATC
GCATACTCCTCAATTAGCCATATAGCATTAGTAATTGCTGCAATATCTATCCAAACACAATGGGGGTTAG
CAGGGGCTATAACCATAATAATCGCCCACGGGTTCACCTCATCAGCACTCTTCTGCCTAGCAAATACCTC
CTACGAACGCACACAAACCCGCATTATACTTCTAACCCGAGGATTCCACAACATCCTACCAATAACCACA
ACCTGATGACTCCTCGCCTGCCTTATAAACATTGCTACCCCACCCAGCATAAACTTCACAAGTGAACTTC
TAATTGCATCCTCCATATTCAACTGATGCCCAACAACCATTATCATATTTGGTCTACTAATACTTATTAC
AGCCTCATACTCGCTACACATGTTTCTATCAACACAAATAGGCATCCACACACTTAACACCTATACCCAA
CCCATGCACTCACGAGAACACCTCCTCATTTCACTCCATTTAATCCCCCTTATATTAATTTCCTTAAAGC
CAGAACTAGTAATGTAACGTGTATGTAATTTTAAAAAAAATATCAAGCTGTGACCTTGACAATAGGAATT
ACCCTCATACACCAGAGGGGGTTACAAGACCTGCTAACTCTTTAATCTGGTATTAAAACCCAGCCC

>DQ098631.1 Pseudonaja textilis voucher AMS R151699 NADH dehydrogenase subunit 4 (ND4) gene, partial cds; and tRNA-His and tRNA-Ser genes, complete sequence; mitochondrial
GGTACGGCATTATCCGTCTATCCCAGACTCTCCCTATTTTAAAAACGGATACCTTCCTCCCCTTTATTAC
TCTGTCAATATGAGGGGCAATCCTAGCAAGCCTAACTTGTCTACAACAGACAGACTTAAAATCATTAATC
GCATACTCCTCAGTTAGCCATATAGCATTAGTAATTGCTGCAATATCTATCCAAACACAATGGGGGTTAG
CAGGGGCTATAACCATAATAATCGCCCACGGGTTCACCTCATCAGCACTTTTCTGCCTAGCAAATACCTC
CTACGAACGCACACAAACCCGCATTATACTTCTCACCCGAGGATTCCACAACATCCTACCAATAGCCACA
ACCTGATGACTCCTCGCCTGCCTTATAAACATTGCTACCCCACCCAGCATAAACTTCACAAGTGAACTTC
TAATTGCATCCTCTATATTTAACTGATGCCCAACAACCATTATCATATTTGGCCTACTAATACTTATTAC
AGCCTCATACTCACTACACATGTTTCTATCAACACAAATAGGCACCCACACACTTAACACATATACCCAA
CCTATGCACTCACGAGAACACCTCCTCATTTCACTCCATTTAATCCCCCTTATATTAATTTCCTTAAAGC
CAGAACTAGTAATGTAACGTGTATGTAATTTTAAAAAAAATACCAAGCTGTGACCTTGACAATAGGAATT
GCCCTCATACACCAGAGGGGGTTAAAAGACCTGCTAACTCTTTAATCTGGTATTAAAACCCAGCCC

>DQ098630.1 Pseudonaja textilis voucher AMS R151570 NADH dehydrogenase subunit 4 (ND4) gene, partial cds; and tRNA-His and tRNA-Ser genes, complete sequence; mitochondrial
GGTACGGCATTATCCGTCTATCCCAGACTCTCCCTATTTTAAAAACGGATACCTTCCTCCCCTTTATTAC
TCTGTCAATATGAGGGGCAATCCTAGCAAGCCTAACTTGTCTACAACAGACAGACTTAAAATCATTAATC
GCATACTCCTCAGTTAGCCATATAGCATTAGTAATTGCTGCAATATCTATCCAAACACAATGGGGGTTAG
CAGGGGCTATAACCATAATAATCGCCCACGGGTTCACCTCATCAGCACTTTTCTGCCTAGCAAATACCTC
CTACGAACGCACACAAACCCGCATTATACTTCTCACCCGAGGATTCCACAACATCCTACCAATAGCCACA
ACCTGATGACTCCTCGCCTGCCTTATAAACATTGCTACCCCACCCAGCATAAACTTCACAAGTGAACTTC
TAATTGCATCCTCTATATTTAACTGATGCCCAACAACCATTATCATATTTGGCCTACTAATACTTATTAC
AGCCTCATACTCACTACACATGTTTCTATCAACACAAATAGGCACCCACACACTTAACACCTATACCCAA
CCTATGCACTCACGAGAACACCTCCTCATTTCACTCCATTTAATCCCCCTTATATTAATCTCCTTAAAGC
CAGAACTAGTAATGTAACGTGTATGTAATTTTAAAAAAAATACCAAGCTGTGACCTTGACAATAGGAATT
GCCCTCATACACCAGAGGGGGTAAAAAGACCTGCTAACTCTTTAATCTGGTATTAAAACCCAGCCC

>DQ098629.1 Pseudonaja textilis voucher AMS R153008 NADH dehydrogenase subunit 4 (ND4) gene, partial cds; and tRNA-His and tRNA-Ser genes, complete sequence; mitochondrial
GGTACGGCATTATCCGTCTATCCCAGACTCTCCCTATTTTAAAAACGGATACCTTCCTCCCCTTTATTAC
TCTGTCAATATGAGGGGCAATCCTAGCAAGCCTAACTTGTCTACAACAGACAGACTTAAAATCATTAATC
GCATACTCCTCAGTTAGCCATATAGCATTAGTAATTGCTGCAATATCTATCCAAACACAATGGGGGTTAG
CAGGGGCTATAACCATAATAATCGCCCACGGGTTCACCTCATCAGCACTTTTCTGCCTAGCAAATACCTC
CTACGAACGCACACAAACCCGCATTATACTTCTCACCCGAGGATTCCACAACATCCTACCAATAGCCACA
ACCTGATGACTCCTCGCCTGCCTTATAAACATTGCTACCCCACCCAGCATAAACTTCACAAGTGAACTTC
TAATTGCATCCTCTATATTTAACTGATGCCCAACAACCATTATCATATTTGGCCTACTAATACTTATTAC
AGCCTCATACTCACTACACATGTTTCTATCAACACAAATAGGCACCCACACACTTAACACCTATACCCAA
CCTATGCACTCACGAGAACACCTCCTCATTTCACTCCATTTAATCCCCCTTATATTAATTTCCTTAAAGC
CAGAACTAGTAATGTAACGTGTATGTAATTTTAAAAAAAATACCAAGCTGTGACCTTGACAATAGGAATT
GCCCTCATACACCAGAGGGGGTTAAAAGACCTGCTAACTCTTTAATCTGGTATTAAAACCCAGCCC

>DQ098628.1 Pseudonaja textilis voucher AMS R153025 NADH dehydrogenase subunit 4 (ND4) gene, partial cds; and tRNA-His and tRNA-Ser genes, complete sequence; mitochondrial
GGTACGGCATTATCCGTCTATCCCAGACTCTCCCTATTTTAAAAACGGATACCTTCCTCCCCTTTATTAC
TCTGTCAATATGAGGGGCAATCCTAGCAAGCCTAACTTGTCTACAACAGACAGACTTAAAATCATTAATC
GCATACTCCTCAGTTAGCCATATAGCATTAGTAATTGCTGCAATATCTATCCAAACACAATGGGGGTTAG
CAGGGGCTATAACCATAATAATCGCCCACGGGTTCACCTCATCAGCACTTTTCTGCCTAGCAAATACCTC
CTACGAACGCACACAAACCCGCATTATACTTCTCACCCGAGGATTCCACAACATCCTACCAATAGCCACA
ACCTGATGACTCCTCGCCTGCCTTATAAACATTGCTACCCCACCCAGCATAAACTTCACAAGTGAACTTC
TAATTGCATCCTCTATATTTAACTGATGCCCAACAACCATTATCATATTTGGCCTACTAATACTTATTAC
AGCCTCATACTCACTACACATGTTTCTATCAACACAAATAGGCACCCACACACTTAACACCTATACCCAA
CCTATGCACTCACGAGAACACCTCCTCATTTCACTCCATTTAATCCCCCTTATATTAATTTCCTTAAAGC
CAGAACTAGTAATGTAACGTGTATGTAATTTTAAAAAAAATACCAAGCTGTGACCTTGACAATAGGAATT
GCCCTCATACACCAGAGGGGGTTAAAAGACCTGCTAACTCTTTAATCTGGTATTAAAACCCAGCCC

>DQ098627.1 Pseudonaja textilis voucher AMS R151551 NADH dehydrogenase subunit 4 (ND4) gene, partial cds; and tRNA-His and tRNA-Ser genes, complete sequence; mitochondrial
GGTACGGCATTATCCGTCTATCCCAGACTCTCCCTATTTTAAAAACGGATACCTTCCTCCCCTTTATTAT
TCTGTCAATATGGGGGGCAATCCTAGCAAGCCTAACTTGTCTACAACAGACAGACTTAAAGTCATTAATC
GCATACTCCTCAATTAGCCATATAGCATTAGTAATTGCTGCAATATCTATCCAAACACAATGGGGGTTAG
CAGGGGCTATAACCATAATAATCGCCCACGGGTTCACCTCATCAGCACTCTTCTGCCTAGCAAATACCTC
CTACGAACGCACACAAACCCGCATTATACTTCTAACCCGAGGATTCCACAACATCCTACCAATAACCACA
ACCTGATGACTCCTCGCCTGCCTTATAAACATTGCTACCCCACCCAGCATAAACTTCACAAGTGAACTTC
TAATTGCATCCTCCATATTCAACTGATGCCCAACAACCATTATCATATTTGGTCTACTAATACTTATTAC
AGCCTCATACTCGCTACACATGTTTCTATCAACACAAATAGGCATCCACACACTTAACACCTATACCCAA
CCCATGCACTCACGAGAACACCTCCTCATTTCACTCCATTTAATCCCCCTTATATTAATTTCCTTAAAGC
CAGAACTAGTAATGTAACGTGTATGTAATTTTAAAAAAAATATCAAGCTGTGACCTTGACAATAGGAATT
ACCCTCATACACCAGAGGGGGTTACAAGACCTGCTAACTCTTTAATCTGGTATTAAAACCCAGCCC

>DQ098626.1 Pseudonaja textilis voucher AMS R148735 NADH dehydrogenase subunit 4 (ND4) gene, partial cds; and tRNA-His and tRNA-Ser genes, complete sequence; mitochondrial
GGTACGGCATTATCCGTCTATCCCAGACTCTCCCTATTTTAAAAACGGATACCTTCCTCCCCTTTATTAT
TCTGTCAATATGGGGGGCAATCCTAGCAAGCCTAACTTGTCTACAACAGACAGACTTAAAGTCATTAATC
GCATACTCCTCAATTAGCCATATAGCATTAGTAATTGCTGCAATATCTATCCAAACACAATGAGGGCTAG
CAGGGGCTATAACCATAATAATCGCCCACGGGTTCACCTCATCAGCACTCTTCTGCCTAGCAAATACCTC
CTACGAACGCACACAAACCCGCATTATACTTCTAACCCGAGGATTCCACAACATCCTACCAATAGCCACA
ACCTGATGACTCCTCGCCTGCCTTATAAACATTGCTACCCCACCCAGCATAAACTTCACAAGTGAACTTC
TAATTGCATCCTCCATGTTCAACTGATGCCCAACAACCATTATCATATTTGGTCTACTAATACTTATTAC
AGCCTCATACTCGCTACACATGTTTCTATCAACACAAATAGGCATCCACACACTTAACACCTATACCCAA
CCTATGCACTCACGAGAACACCTCCTCATTTCACTCCATTTAATCCCCCTTATATTAATTTCCTTAAAGC
CAGAACTAGTAATGTAACGTGTATGTAATTTTAAAAAAAATACCAAGCTGTGACCTTGACAATAGGAATT
GCCCTCATACACCAGAGGGGGTTACAAGACCTGCTAACTCTTTAATCTGGTATTAAAACCCAGCCC

>DQ098625.1 Pseudonaja textilis voucher AMS R149264 NADH dehydrogenase subunit 4 (ND4) gene, partial cds; and tRNA-His and tRNA-Ser genes, complete sequence; mitochondrial
GGTACGGCATTATCCGTCTATCCCAGACTCTCCCTATTTTAAAAACGGATACCTTCCTCCCCTTTATTAC
TCTGTCAATATGAGGGGCAATCCTAGCAAGCCTAACTTGTCTACAACAGACAGACTTAAAATCATTAATC
GCATACTCCTCAGTTAGCCATATAGCATTAGTAATTGCTGCAATATCTATCCAAACACAATGGGGGTTAG
CAGGGGCTATAACCATAATAATCGCCCACGGGTTCACCTCATCAGCACTTTTCTGCCTAGCAAATACCTC
CTACGAACGCACACAAACCCGCATTATACTTCTCACCCGAGGATTCCACAACATCCTACCAATAGCCACA
ACCTGATGACTCCTCGCCTGCCTTATAAACATTGCTACCCCACCCAGCATAAACTTCACAAGTGAACTTC
TAATTGCATCCTCTATATTTAACTGATGCCCAACAACCATTATCATATTTGGCCTACTAATACTTATTAC
AGCCTCATACTCACTACACATGTTTCTATCAACACAAATAGGCACCCACACACTTAACACCTATACCCAA
CCTATGCACTCACGAGAACACCTCCTCATTTCACTCCATTTAATCCCCCTTATATTAATCTCCTTAAAGC
CAGAACTAGTAATGTAACGTGTATGTAATTTTAAAAAAAATACCAAGCTGTGACCTTGACAATAGGAATT
GCCCTCATACACCAGAGGGGGTTAAAAGACCTGCTAACTCTTTAATCTGGTATTAAAACCCAGCCC

>DQ098624.1 Pseudonaja textilis voucher AMS R142827 NADH dehydrogenase subunit 4 (ND4) gene, partial cds; and tRNA-His and tRNA-Ser genes, complete sequence; mitochondrial
GGTACGGCATTATCCGTCTATCCCAGACTCTCCCTATTTTAAAAACGGATACCTTCCTCCCCTTTATTAC
TCTGTCAATATGAGGGGCAATCCTAGCAAGCCTAACTTGTCTACAACAGACAGACTTAAAATCATTAATC
GCATACTCCTCAGTTAGCCATATAGCATTAGTAATTGCTGCAATATCTATCCAAACACAATGGGGGTTAG
CAGGGGCTATAACCATAATAATCGCCCACGGGTTCACCTCATCAGCACTTTTCTGCCTAGCAAATACCTC
CTACGAACGCACACAAACCCGCATTATACTTCTCACCCGAGGATTCCACAACATCCTACCAATAGCCACA
ACCTGATGACTCCTCGCCTGCCTTATAAACATTGCTACCCCACCCAGCATAAACTTCACAAGTGAACTTC
TAATTGCATCCTCTATATTTAACTGATGCCCAACAACCATTATCATATTTGGCCTACTAATACTTATTAC
AGCCTCATACTCACTACACATGTTTCTATCAACACAAATAGGCACCCACACACTTAACACCTATACCCAA
CCTATGCACTCACGAGAACACCTCCTCATTTCACTCCATTTAATCCCCCTTATATTAATCTCCTTAAAGC
CAGAACTAGTAATGTAACGTGTATGTAATTTTAAAAAAAATACCAAGCTGTGACCTTGACAATAGGAATT
GCCCTCATACACCAGAGGGGGTTAAAAGACCTGCTAACTCTTTAATCTGGTATTAAAACCCAGCCC

>DQ098623.1 Pseudonaja textilis voucher AMS R142766 NADH dehydrogenase subunit 4 (ND4) gene, partial cds; and tRNA-His and tRNA-Ser genes, complete sequence; mitochondrial
GGTACGGCATTATCCGTCTATCCCAGACTCTCCCTATTTTAAAAACGGATACCTTCCTCCCCTTTATTAT
TCTGTCAATATGGGGGGCAATCCTAGCAAGCCTAACTTGTCTACAACAGACAGACTTAAAGTCATTAATC
GCATACTCCTCAATTAGCCATATAGCATTAGTAATTGCTGCAATATCTATCCAAACACAATGGGGGTTAG
CAGGGGCTATAACCATAATAATCGCCCACGGGTTCACCTCATCAGCACTCTTCTGCCTAGCAAATACCTC
CTACGAACGCACACAAACCCGCATTATACTTCTAACCCGAGGATTCCACAACATCCTACCAATAACCACA
ACCTGATGACTCCTCGCCTGCCTTATAAACATTGCTACCCCACCCAGCATAAACTTCACAAGTGAACTTC
TAATTGCATCCTCCATATTCAACTGATGCCCAACAACCATTATCATATTTGGTCTACTAATACTTATTAC
AGCCTCATACTCGCTACACATGTTTCTATCAACACAAATAGGCATCCACACACTTAACACCTATACCCAA
CCCATGCACTCACGAGAACACCTCCTCATTTCACTCCATTTAATCCCCCTTATATTAATTTCCTTAAAGC
CAGAACTAGTAATGTAACGTGTATGTAATTTTAAAAAAAAATATCAAGCTGTGACCTTGACAATAGGAAT
TACCCTCATACACCAGAGGGGGTTACAAGACCTGCTAACTCTTTAATCTGGTATTAAAACCCAGCCC

>DQ098622.1 Pseudonaja textilis voucher AMS R141106 NADH dehydrogenase subunit 4 (ND4) gene, partial cds; and tRNA-His and tRNA-Ser genes, complete sequence; mitochondrial
GGTACGGCATTATCSGTCTATCCCAGACTCTCCCTATTTTAAAAACGGATACCTTCCTCCCCTTTATTAT
TCTGTCAATATGAGGGGCAATCCTAGCAAGCCTAACTTGTCTACAACAGACAGACTTAAAGTCATTAATC
GCATACTCCTCAATTAGCCATATAGCATTAGTAATTGCTGCAATATCTATCCAAACACAATGAGGGTTAG
CAGGGGCTATAACCATAATAATCGCCCACGGGTTCACCTCATCAGCACTCTTCTGCCTAGCAAATACCTC
CTACGAACGCACACAAACCCGCATTATACTTCTAACCCGAGGATTCCACAACATCCTACCAATAGCCACA
ACCTGATGACTCCTCGCCTGCCTTATAAACATTGCTACCCCACCCAGCATAAACTTCACAAGTGAACTTC
TAATTGCATCCTCCATGTTCAACTGATGCCCAACAACCATTATCATATTTGGTCTACTAATACTTATTAC
AGCCTCATACTCGCTACACATGTTTCTATCAACACAAATAGGCATCCACACACTTAACACCTATACCCAA
CCTATGCACTCACGAGAACACCTCCTCATTTCACTCCATTTAATCCCCCTTATATTAATTTCCTTAAAGC
CAGAACTAGTAATGTAACGTGTATGTAATTTTAAAAAAAATACCAAGCTGTGACCTTGACAATAGGAATT
GCCCTCATACACCAGAGGGGGTTACAAGACCTGCTAACTCTTTAATCTGGTATTAAAACCCAGCCC

>DQ098621.1 Pseudonaja textilis voucher alcohol no. QQ723 NADH dehydrogenase subunit 4 (ND4) gene, partial cds; and tRNA-His and tRNA-Ser genes, complete sequence; mitochondrial
GGTACGGCATTATCCGTCTATCCCAGACTCTCCCTATTTTAAAAACGGATACCTTCCTCCCCTTTATTAC
TCTGTCAATATGAGGGGCAATCCTAGCAAGCCTAACTTGTCTACAACAGACAGACTTAAAATCATTAATC
GCATACTCCTCAGTTAGCCATATAGCATTAGTAATTGCTGCAATATCTATCCAAACACAATGGGGGTTAG
CAGGGGCTATAACCATAATAATCGCCCACGGGTTCACCTCATCAGCACTTTTCTGCCTAGCAAATACCTC
CTACGAACGCACACAAACCCGCATTATACTTCTCACCCGAGGATTCCACAACATCCTACCAATAGCCACA
ACCTGATGACTCCTCGCCTGCCTTATAAACATTGCTACCCCACCCAGCATAAACTTCACAAGTGAACTTC
TAATTGCATCCTCTATATTTAACTGATGCCCAACAACCATTATCATATTTGGCCTACTAATACTTATTAC
AGCCTCATACTCACTACACATGTTTCTATCAACACAAATAGGCACCCACACACTTAACACCTATACCCAA
CCTATGCACTCACGAGAACACCTCCTCATTTCACTCCATTTAATCCCCCTTATATTAATTTCCCTAAAGC
CAGAACTAGTAATGTAACGTGTATGTAATTTTAAAAAAAATACCAAGCTGTGACCTTGACAATAGGAATT
GCCCTCATACACCAGAGGGGGTTAAAAGACCTGCTAACTCTTTAATCTGGTATTAAAACCCAGCCC

>DQ098620.1 Pseudonaja textilis voucher alcohol no. QQ632 NADH dehydrogenase subunit 4 (ND4) gene, partial cds; and tRNA-His and tRNA-Ser genes, complete sequence; mitochondrial
GGTACGGCATTATCCGTCTATCCCAGACTCTCCCTATTTTAAAAACGGATACCTTCCTCCCCTTTATTAC
TCTATCAATATGAGGGGCAATCCTAGCAAGCCTAACTTGTCTACAACAGACAGACTTAAAATCATTAATC
GCGTACTCCTCAGTTAGCCATATAGCATTAGTAATTGCTGCAATATCTATCCAAACACAATGAGGGTTAG
CAGGGGCTATAACCATAATAATCGCCCACGGGTTCACCTCATCAGCACTTTTCTGCCTAGCAAATACCTC
CTACGAACGCACACAAACCCGCATTATACTTCTCACCCGAGGATTCCACAACATCCTACCAATAGCCACA
ACCTGATGACTCCTCGCCTGCCTTATAAACATTGCTACCCCACCCAGCATAAACTTCACAAGTGAACTTC
TAATTGCATCCTCTATATTTAACTGATGCCCAACAACCATTATCATATTTGGCCTACTAATACTTATTAC
AGCCTCATACTCACTACACATGTTTCTATCAACACAAATAGGCACCCACACACTTAACACCTATACCCAA
CCTATGCACTCACGAGAACACCTCCTCATTTCACTCCATTTAATCCCCCTTATATTAATTTCCTTAAAGC
CAGAACTAGTAATGTAACGTGTATGTAATTTTAAAAAAAATACCAAGCTGTGACCTTGACAATAGGAATT
GCCCTCATACACCAGAGGGGGTTAAAAGACCTGCTAACTCTTTAATCTGGTATTAAAACCCAGCCC

>DQ098619.1 Pseudonaja textilis voucher alcohol no. QQ478 NADH dehydrogenase subunit 4 (ND4) gene, partial cds; and tRNA-His and tRNA-Ser genes, complete sequence; mitochondrial
GGTACGGCATTATCCGTCTATCCCAGACTCTCCCTATTTTAAAAACGGATACCTTCCTCCCCTTTATTAC
TCTGTCAATATGAGGGGCAATCCTAGCAAGCCTAACTTGTCTACAACAGACAGACTTAAAATCATTAATC
GCATACTCCTCAGTTAGCCATATAGCATTAGTAATTGCTGCAATATCTATCCAAACACAATGGGGGTTAG
CAGGGGCTATAACCATAATAATCGCCCACGGGTTCACCTCATCAGCACTTTTCTGCCTAGCAAATACCTC
CTACGAACGCACACAAACCCGCATTATACTTCTCACCCGAGGATTCCACAACATCCTACCAATAGCCACA
ACCTGATGACTCCTCGCCTGCCTTATAAACATTGCTACCCCACCCAGCATAAACTTCACAAGTGAACTTC
TAATTGCATCCTCTATATTTAACTGATGCCCAACAACCATTATCATATTTGGCCTACTAATACTTATTAC
AGCCTCATACTCACTACACATGTTTCTATCAACACAAATAGGCACCCACACACTTAACACCTATACCCAA
CCTATGCACTCACGAGAACACCTCCTCATTTCACTCCATTTAATCCCCCTTATATTAATTTCCTTAAAGC
CAGAACTAGTAATGTAACGTGTATGTAATTTTAAAAAAAATACCAAGCTGTGACCTTGACAATAGGAATT
ACCCTCATACACCAGAGGGGGTTAAAAGACCTGCTAACTCTTTAATCTGGTATTAAAACCCAGCCC

>DQ098618.1 Pseudonaja textilis voucher alcohol no. QQ402 NADH dehydrogenase subunit 4 (ND4) gene, partial cds; and tRNA-His and tRNA-Ser genes, complete sequence; mitochondrial
GGTACGGCATTATCCGTCTATCCCAGACTCTCCCTATTTTAAAAACGGATACCTTCCTCCCCTTTATTAC
TCTGTCAATATGAGGGGCAATCCTAGCAAGCCTAACTTGTCTACAACAGACAGACTTAAAATCATTAATC
GCATACTCCTCAGTTAGCCATATAGCATTAGTAATTGCTGCAATATCTATCCAAACACAATGGGGGTTAG
CAGGGGCTATAACCATAATAATCGCCCACGGGTTCACCTCATCAGCACTTTTCTGCCTAGCAAATACCTC
CTACGAACGCACACAAACCCGCATTATACTTCTCACCCGAGGATTCCACAACATCCTACCAATAGCCACA
ACCTGATGACTCCTCGCCTGCCTTATAAACATTGCTACCCCACCCAGCATAAACTTCACAAGTGAACTTC
TAATTGCATCCTCTATATTTAACTGATGCCCAACAACCATTATCATATTTGGCCTACTAATACTTATTAC
AGCCTCATACTCACTACACATGTTTCTATCAACACAAATAGGCACCCACACACTTAACACCTATACCCAA
CCTATGCACTCACGAGAACACCTCCTCATTTCACTCCATTTAATCCCCCTTATATTAATTTCCTTAAAGC
CAGAACTAGTAATGTAACGTGTATGTAATTTTAAAAAAAATACCAAGCTGTGACCTTGACAATAGGAATT
GCCCTCATACACCAGAGGGGGTTAAAAGACCTGCTAACTCTTTAATCTGGTATTAAAACCCAGCCC

>DQ098617.1 Pseudonaja textilis voucher AMS R147659 NADH dehydrogenase subunit 4 (ND4) gene, partial cds; and tRNA-His and tRNA-Ser genes, complete sequence; mitochondrial
GATACGGCATTATCCGTCTATCCCAGACTCTCCCTATTTTAAAAACGGATACCTTCCTCCCCTTTATTAT
TCTATCAATATGGGGGGCAATCCTAGCAAGCCTAACTTGTCTACAACAGACAGACTTAAAATCATTAATC
GCGTACTCCTCAATTAGCCATATAGCATTAGTAATCGCTGCAATATCTATCCAAACACAATGAGGGTTAG
CAGGGGCTATAACCATAATAATCGCCCACGGATTCACCTCCTCAGCACTTTTCTGCCTAGCAAATACCTC
CTACGAACGCACACAAACCCGCATTATACTTCTTACCCGAGGATTCCACAACATCCTACCAATAACCACA
ACCTGATGACTCCTCGCCTGCCTTATAAACATTGCTACCCCACCCAGCATAAACTTCACAAGTGAACTTC
TAATTGCATCCTCTATATTTAACTGATGCCCAACAACCATTATCATATTTGGCCTACTAATACTTATTAC
AGCCTCATACTCACTACACATGTTTCTATCAACACAAATAGGCACCCACACACTTAACACCTATACCCAA
CCTATGCACTCACGAGAACATCTCCTCATTTCACTCCATTTAATCCCCCTTATATTAATTTCCTTAAAGC
CAGAACTAGTAATGTAACGTGTATGTAATTTTAAAAAAAAATACCAAGCTGTGACCTTGACAATAGGAAT
TGCCCTCATACACCAGAGGGGGTTAAAAGACCTGCTAACTCTTTAATCTGGCATTAAAACCCAGCCC

>DQ098616.1 Pseudonaja textilis voucher AMS R147652 NADH dehydrogenase subunit 4 (ND4) gene, partial cds; and tRNA-His and tRNA-Ser genes, complete sequence; mitochondrial
GATACGGCATTATCCGTCTATCCCAGACTCTCCCTATTTTAAAAACGGATACCTTCCTCCCCTTTATTAT
TCTATCAATATGGGGGGCAATCCTAGCAAGCCTAACTTGTCTACAACAGACAGACTTAAAATCATTAATC
GCGTACTCCTCAATTAGCCATATAGCATTAGTAATCGCTGCAATATCTATCCAAACACAATGAGGGTTAG
CAGGGGCTATAACCATAATAATCGCCCACGGATTCACCTCCTCAGCACTTTTCTGCCTAGCAAATACCTC
CTACGAACGCACACAAACCCGCATTATACTTCTTACCCGAGGATTCCACAACATCCTACCAATAACCACA
ACCTGATGACTCCTCGCCTGCCTTATAAACATTGCTACCCCACCCAGCATAAACTTCACAAGTGAACTTC
TAATTGCATCCTCTATATTTAACTGATGCCCAACAACCATTATCATATTTGGCCTACTAATACTTATTAC
AGCCTCATACTCACTACACATGTTTCTATCAACACAAATAGGCACCCACACACTTAACACCTATACCCAA
CCTATGCACTCACGAGAACATCTCCTCATTTCACTCCATTTAATCCCCCTTATATTAATTTCCTTAAAGC
CAGAACTAGTAATGTAACGTGTATGTAATTTTAAAAAAAAATACCAAGCTGTGACCTTGACAATAGGAAT
TGCCCTCATACACCAGAGGGGGTTAAAAGACCTGCTAACTCTTTAATCTGGCATTAAAACCCAGCCC

>DQ098615.1 Pseudonaja textilis voucher SAMA R41829 NADH dehydrogenase subunit 4 (ND4) gene, partial cds; and tRNA-His and tRNA-Ser genes, complete sequence; mitochondrial
GGTACGGCATTATCCGTCTATCCCAGACTCTCCCTATTTTAAAAACGGATACCTTCCTCCCCTTTATTAT
TCTGTCAATATGGGGGGCAATCCTAGCAAGCCTAACTTGTCTACAACAGACAGACTTAAAGTCATTAATC
GCATACTCCTCAATTAGCCATATAGCATTAGTAATTGCTGCAATATCTATCCAAACACAATGGGGGTTAG
CAGGGGCTATAACCATAATAATCGCCCACGGGTTCACCTCATCAGCACTCTTCTGCCTAGCAAATACCTC
CTACGAACGCACACAAACCCGCATTATACTTTTAACCCGAGGATTCCACAACATCCTACCAATAACCACA
ACCTGATGACTCTTCGCCTGCCTTATAAACATTGCTACCCCACCCAGCATAAACTTCACAAGTGAACTTC
TAATTGCATCCTCCATATTCAACTGATGCCCAACAACCATTATCATATTTGGTCTACTAATACTTATTAC
AGCCTCATACTCGCTACACATGTTTCTATCAACACAAATAGGCATCCACACACTTAACACCTATACCCAA
CCCATGCACTCACGAGAACACCTCCTCATTTCACTCCATTTAATCCCCCTTATATTAATTTCCTTAAAGC
CAGAACTAGTAATGTAACGTGTATGTAATTTTAAAAAAAATATCAAGCTGTGACCTTGACAATAGGAATT
ACCCTCATACACCAGAGGGGGTTACAAGACCTGCTAACTCTTTAATCTGGTACTAAAACCCAGCCC

>DQ098614.1 Pseudonaja textilis voucher SAMA R37581 NADH dehydrogenase subunit 4 (ND4) gene, partial cds; and tRNA-His and tRNA-Ser genes, complete sequence; mitochondrial
GGTACGGCATTATCCGTCTATCCCAGACTCTCCCTATTTTAAAAACGGATACCTTCCTCCCCTTTATTAT
TCTGTCAATATGGGGGGCAATCCTAGCAAGCCTAACTTGTCTACAACAGACAGACTTAAAGTCATTAATC
GCATACTCCTCAATTAGCCATATAGCATTAGTAATTGCTGCAATATCTATCCAAACACAATGAGGGTTAG
CAGGGGCTATAACCATAATAATCGCCCACGGGTTCACCTCATCAGCACTCTTCTGCCTAGCAAATACCTC
CTACGAACGCACACAAACCCGCATTATACTTCTAACCCGAGGATTCCACAACATCCTACCAATAGCCACA
ACCTGATGACTCCTCGCCTGCCTTATAAACATTGCTACCCCACCCAGCATAAACTTCACAAGTGAACTTC
TAATTGCATCCTCCATGTTCAACTGATGCCCAACAACCATTATCATATTTGGTCTACTAATACTTATTAC
AGCCTCATACTCGCTACACATGTTTCTATCAACACAAATAGGCATCCACACACTTAACACCTATACCCAA
CCTATGCACTCACGAGAACACCTCCTCATTTTACTCCATTTAATCCCCCTTATATTAATTTCCTTAAAGC
CAGAACTAGTAATGTAACGTGTATGTAATTTTAAAAAAAATACCAAGCTGTGACCTTGACAATAGGAATT
GCCCTCATACACCAGAGGGGGTTACAAGACCTGCTAACTCTTTAATCTGGTATTAAAACCCAGCCC

>DQ098613.1 Pseudonaja textilis voucher SAMA R36312 NADH dehydrogenase subunit 4 (ND4) gene, partial cds; and tRNA-His and tRNA-Ser genes, complete sequence; mitochondrial
GGTACGGCATTATCCGTCTATCCCAGACTCTCCCTATTTTAAAAACGGATGCCTTCCTCCCCTTTATTAT
TCTGTCAATATGGGGGGCAATCCTAGCAAGCCTAACTTGTCTACAACAGACAGACTTAAAGTCATTAATC
GCATACTCCTCAATTAGCCATATAGCATTAGTAATTGCTGCAATATCTATCCAAACACAATGGGGGTTAG
CAGGGGCTATAACCATAATAATCGCCCACGGGTTCACCTCATCAGCACTCTTCTGCCTAGCAAATACCTC
CTACGAACGCACACAAACCCGCATTATACTTCTAACCCGAGGATTCCACAACATCCTACCAATAACCACA
ACCTGATGACTCCTCGCCTGCCTTATAAACATTGCTACCCCACCCAGCATAAACTTCACAAGTGAACTTC
TAATTGCATCCTCCATATTCAACTGATGCCCAACAACCATTATCATATTTGGTCTACTAATACTTATTAC
AGCCTCATACTCGCTACACATGTTTCTATCAACACAAATAGGCATCCACACACTTAACACCTATACCCAA
CCCATGCACTCACGAGAACACCTCCTCATTTCACTCCATTTAATCCCCCTTATATTAATTTCCTTAAAGC
CAGAACTAGTAATGTAACGTGTATGTAATTTTAAAAAAAATATCAAGCTGTGACCTTGACAATAGGAATT
ACCCTCATACACCAGAGGGGGTTACAAGACCTGCTAACTCTTTAATCTGGTA

>DQ098612.1 Pseudonaja textilis voucher SAMA R31692 NADH dehydrogenase subunit 4 (ND4) gene, partial cds; and tRNA-His and tRNA-Ser genes, complete sequence; mitochondrial
GGTACGGCATTATCCGTCTATCCCAGACTCTCCCTATTTTAAAAACGGATACCTTCCTCCCCTTTATTAC
TCTGTCAATATGAGGGGCAATCCTAGCAAGCCTAACTTGTCTACAACAGACAGACTTAAAATCATTAATC
GCATACTCCTCAGTTAGCCATATAGCATTAGTAATTGCTGCAATATCTATCCAAACACAATGGGGGTTAG
CAGGGGCTATAACCATAATAATCGCCCACGGGTTCACCTCATCAGCACTTTTCTGCCTAGCAAATACCTC
CTACGAACGCACACAAACCCGCATTATACTTCTCACCCGAGGATTCCACAACATCCTACCAATAGCCACA
ACCTGATGACTCCTCGCCTGCCTTATAAACATTGCTACCCCACCCAGCATAAACTTCACAAGTGAACTTC
TAATTGCATCCTCTATATTTAACTGATGCCCAACAACCATTATCATATTTAGCCTACTAATACTTATTAC
AGCCTCATACTCACTACACATGTTTCTATCAACACAAATAGGCACCCACACACTTAACACATATACCCAA
CCTATGCACTCACGAGAACACCTCCTCATTTCACTCCATTTAATCCCCCTTATATTAATTTCCTTAAAGC
CAGAACTAGTAATGTAACGTGTATGTAATTTTAAAAAAAATACCAAGCTGTGACCTTGACAATAGGAATT
GCCCTCATACACCAGAGGGGGTTAAAAGACCTGCTAACTCTTTAATCTGGTATTAAAACCCAGCCC

>DQ098611.1 Pseudonaja textilis voucher SAMA R25070 NADH dehydrogenase subunit 4 (ND4) gene, partial cds; and tRNA-His and tRNA-Ser genes, complete sequence; mitochondrial
GGTACGGCATTATCCGTCTATCCCAGACTCTCCCTATTTTAAAAACGGATACCTTCCTCCCCTTTATTAT
TCTGTCAATATGGGGGGCAATCCTAGCAAGCCTAACTTGTCTACAACAGACAGACTTAAAGTCATTAATC
GCATACTCCTCAATTAGCCATATAGCATTAGTAATTGCTGCAATATCTATCCAAACACAATGGGGGTTAG
CAGGGGCTATAACCATAATAATCGCCCACGGGTTCACCTCATCAGCACTCTTCTGCCTAGCAAATACCTC
CTACGAACGCACACAAACCCGCATTATACTTCTAACCCGAGGATTCCACAACATCCTACCAATAACCACA
ACCTGATGACTCCTCGCCTGCCTTATAAACATTGCCACCCCACCCAGCATAAACTTCACAAGTGAACTTC
TAATTGCATCCTCCATATTCAACTGATGCCCAACAACCATTATCATATTTGGTCTACTAATACTTATTAC
AGCCTCATACTCGCTACACATGTTTCTATCAACACAAATAGGCATCCACACACTTAACACCTATACCCAA
CCCATGCACTCACGAGAACACCTCCTCATTTCACTCCATTTAATCCCCCTTATATTAATTTCCTTAAAGC
CAGAACTAGTAATGTAACGTGTATGTAATTTTAAAAAAAATATCAAGCTGTGACCTTGACAATAGGAATT
ACCCTCATACACCAGAGGGGGTTACAAGACCTGCTAACTCTTTAATCTGGTATTAAAACCCAGCCC

>DQ098610.1 Pseudonaja textilis voucher SAMA R23081 NADH dehydrogenase subunit 4 (ND4) gene, partial cds; and tRNA-His and tRNA-Ser genes, complete sequence; mitochondrial
GGTACGGCATTATCCGTCTATCCCAGACTCTCCCTATTTTAAAAACGGATACCTTCCTCCCCTTTATTAT
TCTGTCAATATGGGGGGCAATCCTAGCAAGCCTAACTTGTCTACAACAGACAGACTTAAAGTCATTAATC
GCATACTCCTCAATTAGCCATATAGCATTAGTAATTGCTGCAATATCTATCCAAACACAATGGGGGTTAG
CAGGGGCTATAACCATAATAATCGCCCACGGGTTCACCTCATCAGCACTCTTCTGCCTAGCAAATACCTC
CTACGAACGCACACAAACCCGCATTATACTTCTAACCCGAGGATTCCACAACATCCTACCAATAACCACA
ACCTGATGACTCCTCGCCTGCCTTATAAACATTGCTACCCCACCCAGCATAAACTTCACAAGTGAACTTC
TAATTGCATCCTCCATATTCAACTGATGCCCAACAACCATTATCATATTTGGTCTACTAATACTTATTAC
AGCCTCATACTCGCTACACATGTTTCTATCAACACAAATAGGCATCCACACACTTAACACCTATACCCAA
CCCATGCACTCACGAGAACACCTCCTCATTTCACTCCATTTAATCCCCCTTATATTAATTTCCTTAAAGC
CAGAACTAGTAATGTAACGTGTATGTAATTTTAAAAAAAATATCAAGCTGTGACCTTGACAATAGGAATT
ACCCTCATACACCAGAGGGGGTTACAAGACCTGCTAACTCTTTAATCTGGTATTAAAACCCAGCCC

>DQ098609.1 Pseudonaja textilis voucher SAMA R21007 NADH dehydrogenase subunit 4 (ND4) gene, partial cds; and tRNA-His and tRNA-Ser genes, complete sequence; mitochondrial
GGTACGGCATTATCCGTCTATCCCAGACTCTCCCTATTTTAAAAACGGATACCTTCCTCCCCTTTATTAC
TCTGTCAATATGAGGGGCAATCCTAGCAAGCCTAACTTGTCTACAACAGACAGACTTAAAATCATTAATC
GCATACTCCTCAGTTAGCCATATAGCATTAGTAATTGCTGCAATATCTATCCAAACACAATGGGGGTTAG
CAGGGGCTATAACCATAATAATCGCCCACGGGTTCACCTCATCAGCACTTTTCTGCCTAGCAAATACCTC
CTACGAACGCACACAAACCCGCATTATACTTCTCACCCGAGGATTCCACAACATCCTACCAATAGCCACA
ACCTGATGACTCCTCGCCTGCCTTATAAACATTGCTACCCCACCCAGCATAAACTTCACAAGTGAACTTC
TAATTGCATCCTCTATATTTAACTGATGCCCAACAACCATTATCATATTTGGCCTACTAATACTTATTAC
AGCCTCATACTCACTACACATGTTTCTATCAACACAAATAGGCACCCACACACTTAACACCTATACCCAA
CCTATGCACTCACGAGAACACCTCCTCATTTCACTCCATTTAATCCCCCTTATATTAATCTCCTTAAAGC
CAGAACTAGTAATGTAACGTGTATGTAATTTTAAAAAAAATACCAAGCTGTGACCTTGACAATAGGAATT
GCCCTCATACACCAGAGGGGGTTAAAAGACCTGCTAACTCTTTAATCTGGTATTAAAACCCAGCCC

>DQ098608.1 Pseudonaja textilis voucher SAMA R20817 NADH dehydrogenase subunit 4 (ND4) gene, partial cds; and tRNA-His and tRNA-Ser genes, complete sequence; mitochondrial
GGTACGGCATTATCCGTCTATCCCAGACTCTCCCTATTTTAAAAACGGATACCTTCCTCCCCTTTATTAT
TCTGTCAATATGGGGGGCAATCCTAGCAAGCCTAACTTGTCTACAACAGACAGACTTAAAGTCATTAATC
GCATACTCCTCAATTAGCCATATAGCATTAGTAATTGCTGCAATATCTATCCAAACACAATGGGGGTTAG
CAGGGGCTATAACCATAATAATCGCCCACGGGTTCACCTCATCAGCACTCTTCTGCCTAGCAAATACCTC
CTACGAACGCACACAAACCCGCATTATACTTCTAACCCGAGGATTCCACAACATCCTACCAATAACCACA
ACCTGATGACTCCTCGCCTGCCTTATAAACATTGCTACCCCACCCAGCATAAACTTCACAAGTGAACTTC
TAATTGCATCCTCCATATTCAACTGATGCCCAACAACCATTATCATATTTGGTCTACTAATACTTATTAC
AGCCTCATACTCGCTACACATGTTTCTATCAACACAAATAGGCATCCACACACTTAACACCTATACCCAA
CCCATGCACTCACGAGAACACCTCCTCATTTCACTCCATTTAATCCCCCTTATATTAATTTCCTTAAAGC
CAGAACTAGTAATGTAACGTGTATGTAATTTTAAAAAAAATATCAAGCTGTGACCTTGACAATAGGAATT
ACCCTCATACACCAGAGGGGGTTACAAGACCTGCTAACTCTTTAATCTGGTATTAAAACCCAGCCC

>DQ098607.1 Pseudonaja textilis voucher SAMA R19943 NADH dehydrogenase subunit 4 (ND4) gene, partial cds; and tRNA-His and tRNA-Ser genes, complete sequence; mitochondrial
GATACGGCATTATCCGTCTATCCCAGACTCTCCCTATTTTAAAAACGGATACCTTCCTCCCCTTTATTAT
TCTATCAATATGGGGGGCAATCCTAGCAAGCCTAACTTGCCTACAACAGACAGACTTAAAATCATTAATC
GCGTACTCCTCAATTAGCCATATAGCATTAGTAATCGCTGCAATATCTATCCAAACACAATGAGGGTTAG
CAGGGGCTATAACCATAATAATCGCCCACGGATTCACCTCCTCAGCACTTTTCTGCCTAGCAAATACCTC
CTACGAACGCACACAAACCCGCATTATACTTCTTACCCGAGGATTCCACAACATCCTACCAATAGCCACA
ACCTGATGACTCCTCGCCTGCCTTATAAACATTGCTACCCCACCCAGCATAAACTTCACAAGTGAACTTC
TAATTGCATCCTCTATATTTAACTGATGCCCAACAACCATTATCATATTTGGCCTACTAATACTTATTAC
AGCCTCATACTCACTACACATGTTTCTATCAACACAAATAGGCACCCACACACTTAACACCTATACCCAA
CCTATGCACTCACGAGAACATCTCCTCATTTCACTCCATTTAATCCCCCTTATATTAATTTCCTTAAAGC
CAGAACTAGTAATGTAACGTGTATGTAATTTTAAAAAAAATACCAAGCTGTGACCTTGACAATAGGAATT
GCCCTCATACACCAGAGGGGGTTAAAAGACCTGCTAACTCTTTAATCTGGCATTAAAACCCAGCCC

>DQ098606.1 Pseudonaja textilis voucher SAMA R19854 NADH dehydrogenase subunit 4 (ND4) gene, partial cds; and tRNA-His and tRNA-Ser genes, complete sequence; mitochondrial
GATACGGCATTATCCGTCTATCCCAGACTCTCCCTATTTTAAAAACGGATACCTTCCTCCCCTTTATTAT
TCTATCAATATGGGGGGCAATCCTAGCAAGCCTAACTTGCCTACAACAGACAGACTTAAAATCATTAATC
GCGTACTCCTCAATTAGCCATATAGCATTAGTAATCGCTGCAATATCTATCCAAACACAATGAGGGTTAG
CAGGGGCTATAACCATAATAATCGCCCACGGATTCACCTCCTCAGCACTTTTCTGCCTAGCAAATACCTC
CTACGAACGCACACAAACCCGCATTATACTTCTTACCCGAGGATTCCACAACATCCTACCAATAGCCACA
ACCTGATGACTCCTCGCCTGCCTTATAAACATTGCTACCCCACCCAGCATAAACTTCACAAGTGAACTTC
TAATTGCATCCTCTATATTTAACTGATGCCCAACAACCATTATCATATTTGGCCTACTAATACTTATTAC
AGCCTCATACTCACTACACATGTTTCTATCAACACAAATAGGCACCCACACACTTAACACCTATACCCAA
CCTATGCACTCACGAGAACATCTCCTCATTTCACTCCATTTAATCCCCCTTATATTAATTTCCTTAAAGC
CAGAACTAGTAATGTAACGTGTATGTAATTTTAAAAAAAATACCAAGCTGTGACCTTGACAATAGGAATT
GCCCTCATACACCAGAGGGGGTTAAAAGACCTGCTAACTCTTTAATCTGGCATTAAAACCCAGCCC

>DQ098605.1 Pseudonaja textilis voucher SAMA R18605 NADH dehydrogenase subunit 4 (ND4) gene, partial cds; and tRNA-His and tRNA-Ser genes, complete sequence; mitochondrial
GGTACGGCATTATCCGTCTATCCCAGACTCTCCCTATTTTAAAAACGGATGCCTTCCTCCCCTTTATTAT
TCTGTCAATATGGGGGGCAATCCTAGCAAGCCTAACTTGTCTACAACAGACAGACTTAAAGTCATTAATC
GCATACTCCTCAATTAGCCATATAGCATTAGTAATTGCTGCAATATCTATCCAAACACAATGGGGGTTAG
CAGGGGCTATAACCATAATAATCGCCCACGGGTTCACCTCATCAGCACTCTTCTGCCTAGCAAATACCTC
CTACGAACGCACACAAACCCGCATTATACTTCTAACCCGAGGATTCCACAACATCCTACCAATAACCACA
ACCTGATGACTCCTCGCCTGCCTTATAAACATTGCTACCCCACCCAGCATAAACTTCACAAGTGAACTTC
TAATTGCATCCTCCATATTCAACTGATGCCCAACAACCATTATCATATTTGGTCTACTAATACTTATTAC
AGCCTCATACTCGCTACACATGTTTCTATCAACACAAATAGGCATCCACACACTTAACACCTATACCCAA
CCCATGCACTCACGAGAACACCTCCTCATTTCACTCCATTTAATCCCCCTTATATTAATTTCCTTAAAGC
CAGAACTAGTAATGTAACGTGTATGTAATTTTAAAAAAAAATATCAAGCTGTGACCTTGACAATAGGAAT
TACCCTCATACACCAGAGGGGGTTACAAGACCTGCTAACTCTTTAATCTGGTATTAAAACCCAGCCC

>DQ098604.1 Pseudonaja textilis voucher SAMA R32598 NADH dehydrogenase subunit 4 (ND4) gene, partial cds; and tRNA-His and tRNA-Ser genes, complete sequence; mitochondrial
GGTACGGCATTATCCGTCTATCCCAGACTCTCCCTATTTTAAAAACGGATACCTTCCTCCCCTTTATTAC
TCTGTCAATATGAGGGGCAATCCTAGCAAGCCTAACTTGTCTACAACAGACAGACTTAAAATCATTAATC
GCATACTCCTCAGTTAGCCATATAGCATTAGTAATTGCTGCAATATCTATCCAAACACAATGGGGGTTAG
CAGGGGCTATAACCATAATAATCGCCCACGGGTTCACCTCATCAGCACTTTTCTGCCTAGCAAATACCTC
CTACGAACGCACACAAACCCGCATTATACTTCTCACCCGAGGATTCCACAACATCCTACCAATAGCCACA
ACCTGATGACTCCTCGCCTGCCTTATAAACATTGCTACCCCACCCAGCATAAACTTCACAAGTGAACTTC
TAATTGCATCCTCTATATTTAACTGATGCCCAACAACCATTATCATATTTGGCCTACTAATACTTATTAC
AGCCTCATACTCACTACACATGTTTCTATCAACACAAATAGGCACCCACACACTTAACACCTATACCCAA
CCTATGCACTCACGAGAACACCTCCTCATTTCACTCCATTTAATCCCCCTTATATTAATCTCCTTAAAGC
CAGAACTAGTAATGTAACGTGTATGTAATTTTAAAAAAAATACCAAGCTGTGACCTTGACAATAGGAATT
GCCCTCATACACCAGAGGGGGTTAAAAGACCTGCTAACTCTTTAATCTGGTATTAAAACCCAGCCC

>DQ098603.1 Pseudonaja textilis voucher SAMA R39289 NADH dehydrogenase subunit 4 (ND4) gene, partial cds; and tRNA-His and tRNA-Ser genes, complete sequence; mitochondrial
GGTACGGCATTATCCGTCTATCCCAGACTCTCCCTATTTTAAAAACGGATGCCTTCCTCCCCTTTATTAT
TCTGTCAATATGGGGGGCAATCCTAGCAAGCCTAACTTGTCTACAACAGACAGACTTAAAGTCATTAATC
GCATACTCCTCAATTAGCCATATAGCATTAGTAATTGCTGCAATATCTATCCAAACACAATGGGGGTTAG
CAGGGGCTATAACCATAATAATCGCCCACGGGTTCACCTCATCAGCACTCTTCTGCCTAGCAAATACCTC
CTACGAACGCACACAAACCCGCATTATACTTCTAACCCGAGGATTCCACAACATCCTACCAATAACCACA
ACCTGATGACTCCTCGCCTGCCTTATAAACATTGCTACCCCACCCAGCATAAACTTCACAAGTGAACTTC
TAATTGCATCCTCCATATTCAACTGATGCCCAACAACCATTATCATATTTGGTCTACTAATACTTATTAC
AGCCTCATACTCGCTACACATGTTTCTATCAACACAAATAGGCATCCACACACTTAACACCTATACCCAA
CCCATGCACTCACGAGAACACCTCCTCATTTCACTCCATTTAATCCCCCTTATATTAATTTCCTTAAAGC
CAGAACTAGTAATGTAACGTGTATGTAATTTTAAAAAAAATATCAAGCTGTGACCTTGACAATAGGAATT
ACCCTCATACACCAGAGGGGGTTACAAGACCTGCTAACTCTTTAATCTGGTATTAAAACCCAGCCC

>DQ098602.1 Pseudonaja textilis voucher ABTC 31930 NADH dehydrogenase subunit 4 (ND4) gene, partial cds; and tRNA-His and tRNA-Ser genes, complete sequence; mitochondrial
GGTACGGCATTATCCGTCTATCCCAGACTCTCCCTATTTTAAAAACGGATACCTTCCTCCCCTTTATTAC
TCTGTCAATATGAGGGGCAATCCTAGCAAGCCTAACTTGTCTACAACAGACAGACTTAAAATCATTAATC
GCATACTCCTCAGTTAGCCATATAGCATTAGTAATTGCTGCAATATCTATCCAAACACAATGGGGATTAG
CAGGGGCTATAACCATAATAATCGCCCACGGGTTCACCTCATCAGCACTTTTCTGCCTAGCAAATACCTC
CTACGAACGCACACAAACCCGCATTATACTTCTCACCCGAGGATTCCACAACATCCTACCAATAGCCACA
ACCTGATGACTCCTCGCCTGCCTTATAAACATTGCTACCCCACCCAGCATAAACTTCACAAGTGAACTTC
TAATTGCATCCTCTATATTTAACTGATGCCCAACAACCATTATCATATTTGGCCTACTAATACTTATTAC
AGCCTCATACTCACTACACATGTTTCTATCAACACAAATAGGCACCCACACACTTAACACCTATACCCAA
CCTATGCACTCACGAGAACACCTCCTCATTTCACTCCATTTAATCCCCCTTATATTAATTTCCTTAAAGC
CAGAACTAGTAATGTAACGTGTATGTAATTTTAAAAAAAATACCAAGCTGTGACCTTGACAATAGGAATT
GCCCTCATACACCAGAGGGGGTTAAAAGACCTGCTAACTCTTTAATCTGGTATTAAAACCCAGCCC

>DQ098601.1 Pseudonaja textilis voucher NTM R20651 NADH dehydrogenase subunit 4 (ND4) gene, partial cds; and tRNA-His and tRNA-Ser genes, complete sequence; mitochondrial
GATACGGCATTATCCGTCTATCCCAGACTCTCCCTATTTTAAAAACGGATACCTTCCTCCCCTTTATTAT
TCTATCAATATGGGGGGCAATCCTAGCAAGCCTAACTTGTCTACAACAGACAGACTTAAAATCATTAATC
GCGTACTCCTCAATTAGCCATATAGCATTAGTAATCGCTGCAATATCTATCCAAACACAATGAGGGTTAG
CAGGGGCTATAACCATAATAATCGCCCACGGATTCACCTCCTCAGCACTTTTCTGCCTAGCAAATACCTC
CTACGAACGCACACAAACCCGCATTATACTTCTTACCCGAGGATTCCACAACATCCTACCAATAGCCACA
ACCTGATGACTCCTCGCCTGCCTTATAAACATTGCTACCCCACCCAGCATAAACTTCACAAGTGAACTTC
TAATTGCATCCTCTATATTTAACTGATGCCCAACAACCATTATCATATTTGGCCTACTAATACTTATTAC
AGCCTCATACTCACTACACATGTTTCTATCAACACAAATAGGCACCCACACACTTAACACCTATACCCAA
CCTATGCACTCACGAGAACATCTCCTCATTTCACTCCATTTAATCCCCCTTATATTAATTTCCTTAAAGC
CAGAACTAGTAATGTAACGTGTATGTAATTTTAAAAAAAATACCAAGCTGTGACCTTGACAATAGGAATT
GCCCTCATACACCAGAGGGGGTTAAAAGACCTGCTAACTCTTTAATCTGGCATTAAAACCCAGC

>DQ098600.1 Pseudonaja textilis voucher ABTC 13111 NADH dehydrogenase subunit 4 (ND4) gene, partial cds; and tRNA-His and tRNA-Ser genes, complete sequence; mitochondrial
GGTACGGCATTATCCGTCTATCCCAGACTCTCCCTATTTTAAAAACGGATACCTTCCTCCCCTTTATTAT
TCTGTCAATATGGGGGGCAATCCTAGCAAGCCTAACTTGTCTACAACAGACAGACTTAAAGTCATTAATC
GCATACTCCTCAATTAGCCATATAGCATTAGTAATTGCTGCAATATCTATCCAAACACAATGGGGGTTAG
CAGGGGCTATAACCATAATAATCGCCCACGGGTTCACCTCATCAGCACTCTTCTGCCTAGCAAATACCTC
CTACGAACGCACACAAACCCGCATTATACTTCTAACCCGAGGATTCCACAACATCCTACCAATAACCACA
ACCTGATGACTCCTCGCCTGCCTTATAAACATTGCTACCCCACCCAGCATAAACTTCACAAGTGAACTTC
TAATTGCATCCTCCATATTCAACTGATGCCCAACAACCATTATCATATTTGGTCTACTAATACTTATTAC
AGCCTCATACTCGCTACACATGTTTCTATCAACACAAATAGGCATCCACACACTTAACACCTATACCCAA
CCCATGCACTCACGAGAACACCTCCTCATTTCACTCCATTTAATCCCCCTTATATTAATTTCCTTAAAGC
CAGAACTAGTAATGTAACGTGTATGTAATTTTAAAAAAAATATCAAGCTGTGACCTTGACAATAGGAATT
ACCCTCATACACCAGAGGGGGTTACAAGACCTGCTAACTCTTTAATCTGGTATTAAAACCCAGCCC

>DQ098599.1 Pseudonaja textilis voucher ABTC 13110 NADH dehydrogenase subunit 4 (ND4) gene, partial cds; and tRNA-His and tRNA-Ser genes, complete sequence; mitochondrial
GGTACGGCATTATCCGTCTATCCCAGACTCTCCCTATTTTAAAAACGGATACCTTCCTCCCCTTTATTAT
TCTGTCAATATGGGGGGCAATCCTAGCAAGCCTAACTTGTCTACAACAGACAGACTTAAAGTCATTAATC
GCATACTCCTCAATTAGCCATATAGCATTAGTAATTGCTGCAATATCTATCCAAACACAATGGGGGTTAG
CAGGGGCTATAACCATAATAATCGCCCACGGGTTCACCTCATCAGCACTCTTCTGCCTAGCAAATACCTC
CTACGAACGCACACAAACCCGCATTATACTTCTAACCCGAGGATTCCACAACATCCTACCAATAACCACA
ACCTGATGACTCCTCGCCTGCCTTATAAACATTGCTACCCCACCCAGCATAAACTTCACAAGTGAACTTC
TAATTGCATCCTCCATATTCAACTGATGCCCAACAACCATTATCATATTTGGTCTACTAATACTTATTAC
AGCCTCATACTCGCTACACATGTTTCTATCAACACAAATAGGCATCCACACACTTAACACCTATACCCAA
CCCATGCACTCACGAGAACACCTCCTCATTTCACTCCATTTAATCCCCCTTATATTAATTTCCTTAAAGC
CAGAACTAGTAATGTAACGTGTATGTAATTTTAAAAAAAATATCAAGCTGTGACCTTGACAATAGGAATT
ACCCTCATACACCAGAGGGGGTTACAAGACCTGCTAACTCTTTAATCTGGTATTAAAACCCAGCCC

>DQ098598.1 Pseudonaja textilis voucher SAMA R42663 NADH dehydrogenase subunit 4 (ND4) gene, partial cds; and tRNA-His and tRNA-Ser genes, complete sequence; mitochondrial
GATACGGCATTATCCGTCTATCCCAGACTCTCCCTATTTTAAAAACGGATACCTTCCTCCCCTTTATTAT
TCTATCAATATGGGGGGCAATCCTAGCAAGCCTAACTTGCCTACAACAGACAGACTTAAAATCATTAATC
GCGTACTCCTCAATTAGCCATATAGCATTAGTAATCGCTGCAATATCTATCCAAACACAATGAGGGTTAG
CAGGGGCTATAACCATAATAATCGCCCACGGATTCACCTCCTCAGCACTTTTCTGCCTAGCAAATACCTC
CTACGAACGCACACAAACCCGCATTATACTTCTTACCCGAGGATTCCACAACATCCTACCAATAGCCACA
ACCTGATGACTCCTCGCCTGCCTTATAAACATTGCTACCCCACCCAGCATAAACTTCACAAGTGAACTTC
TAATTGCATCCTCTATATTTAACTGATGCCCAACAACCATTATCATATTTGGCCTACTAATACTTATTAC
AGCCTCATACTCACTACACATGTTTCTATCAACACAAATAGGCACCCACACACTTAACACCTATACCCAA
CCTATGCACTCACGAGAACATCTCCTCATTTCACTCCATTTAATCCCCCTTATATTAATCTCCTTAAAGC
CAGAACTAGTAATGTAACGTGTATGTAATTTTAAAAAAAATACCAAGCTGTGACCTTGACAATAGGAATT
GCCCTCATACACCAGAGGGGGTTAAAAGACCTGCTAACTCTTTAATCTGGCATTAAAACCCAGCCC

>DQ098597.1 Pseudonaja nuchalis voucher AMS R157295 NADH dehydrogenase subunit 4 (ND4) gene, partial cds; and tRNA-His and tRNA-Ser genes, complete sequence; mitochondrial
GGTACGGCATTATCCGCCTATCCCAGACCCTCCCTATTCTAAAAACAGATATATTCCTCCCCTTTATTAT
TATATCAATATGAGGGGCAATCTTGGCAAGCCTAATTTGTCTACAACAAACAGACTTAAAATCACTAATC
GCATATTCCTCAATTAGCCACATGGGCCTAGTAATCGCTGCAATAACTATCCAAACACAATGAGGATTAG
CAGGAGCTATAACCATAATAATTGCCCACGGGTTCACCTCATCAGCACTTTTTTGCCTAGCAAACACCTC
CTACGAACGCACACAAACCCGCATTATACTTCTCACCCGAGGATTTCACAACATCCTACCTATAGCCACA
ACCTGATGACTCTTGGCCTGCCTTATAAACATTGCTACCCCACCCAGCATAAACTTCACAAGTGAACTTC
TAATTGCATCCTCCATATTCAACTGATGTCCAACAACCATCACCATATTTGGCTTACTAATAATTATTAC
AGCTTCATACTCACTACATATATTTCTATCAACACAAATAGGCGCCCACACACTTAACACCCACACCCAA
CCCATACACTCACGAGAACATCTCCTTATATCACTCCATTTAATCCCCCTTACATTAATATCCCTAAAAC
CAGAACTAGTCATGTAACGTGTATGTAATTTTAAAAAAAATACCAAGCTGTGACCTTGACAATAGGAATT
ACCCTCATACACCAGAGGGGGTTACAAGACCTGCTAACTCTTCAACCTGGTATTAAAACCCAGCCC

>DQ098596.1 Pseudonaja nuchalis voucher AMS R157294 NADH dehydrogenase subunit 4 (ND4) gene, partial cds; and tRNA-His and tRNA-Ser genes, complete sequence; mitochondrial
GGTACGGCATTATCCGCCTATCCCAGACCCTCCCTATTCTAAAAACAGATATATTCCTCCCCTTTATTAT
TATATCAATATGAGGGGCAATCTTGGCAAGCCTAATTTGTCTACAACAAACAGACTTAAAATCACTAATC
GCATATTCCTCAATTAGCCACATGGGCCTAGTAATCGCTGCAATAACTATCCAAACACAATGAGGATTAG
CAGGAGCTATAACCATAATAATTGCCCACGGGTTCACCTCATCAGCACTTTTTTGCCTAGCAAACACCTC
CTACGAACGCACACAAACCCGCATTATACTTCTCACCCGAGGATTTCACAACATCCTACCTATAGCCACA
ACCTGATGACTCTTGGCCTGCCTTATAAACATTGCTACCCCACCCAGCATAAACTTCACAAGTGAACTTC
TAATTGCATCCTCCATATTCAACTGATGTCCAACAACCATCACCATATTTGGCTTACTAATAATTATTAC
AGCTTCATACTCACTACATATATTTCTATCAACACAAATAGGCGCCCACACACTTAACACCCACACCCAA
CCCATACACTTACGAGAACATCTCCTTATATCACTCCATTTAATCCCCCTTACATTAATATCCCTAAAAC
CAGAACTAGTCATGTAACGTGTATGTAATTTTAAAAAAAATACCAAGCTGTGACCTTGACAATAGGAATT
ACCCTCATACACCAGAGGGGGTTACAAGACCTGCTAACTCTTCAACCTGGTATTAAAACCCAGCCC

>DQ098595.1 Pseudonaja nuchalis voucher SAMA R46513 NADH dehydrogenase subunit 4 (ND4) gene, partial cds; and tRNA-His and tRNA-Ser genes, complete sequence; mitochondrial
GGTACGGCATTATCCGCCTATCCCAGACCCTCCCTATTCTAAAAACAGATATATTCCTCCCCTTTATTAT
TATATCAATATGAGGGGCAATCTTGGCAAGCCTAATTTGTCTACAACAAACAGACTTAAAATCACTAATC
GCATATTCCTCAATTAGCCACATGGGCCTAGTAATCGCTGCAATAACTATCCAAACACAATGAGGATTAG
CAGGAGCTATAACCATAATAATTGCCCACGGGTTCACCTCATCAGCACTTTTTTGCCTAGCAAACACCTC
CTACGAACGCACACAAACCCGCATTATACTTCTCACCCGAGGATTTCACAACATCCTACCTATAGCCACA
ACCTGATGACTCTTGGCCTGCCTTATAAACATTGCTACCCCACCCAGCATAAACTTCACAAGTGAACTTC
TAATTGCATCCTCCATGTTCAACTGATGTCCAACAACCATCACCATATTTGGCTTACTAATAATTATTAC
AGCTTCATACTCACTACATATATTTCTATCAACACAAATAGGCGCCCACACACTTAACACCCACACCCAA
CCCATACACTCACGAGAACATCTCCTTATATCACTCCATTTAATCCCCCTTACATTAATATCCCTAAAAC
CAGAACTAGTCATGTAACGTGTATGTAATTTTAAAAAAAATACCAAGCTGTGACCTTGACAATAGGAATT
ACCCTCATACACCAGAGGGGGTTACAAGACCTGCTAACTCTTCAACCTGGTATTAAAACCCAGCCC

>DQ098594.1 Pseudonaja nuchalis voucher SAMA R43080 NADH dehydrogenase subunit 4 (ND4) gene, partial cds; and tRNA-His and tRNA-Ser genes, complete sequence; mitochondrial
GGTACGGCATTATCCGCCTATCCCAGACCCTCCCTATTCTAAAAACAGATATATTCCTCCCCTTTATTAT
TATATCAATATGAGGGGCAATCTTGGCAAGCCTAATTTGTCTACAACAAACAGACTTAAAATCACTAATC
GCATATTCCTCAATTAGCCACATGGGCCTAGTAATCGCTGCAATAACTATCCAAACACAATGAGGCTTAG
CAGGAGCTATAACCATAATAATTGCCCACGGGTTCACCTCATCAGCACTTTTTTGCCTAGCAAACACCTC
CTACGAACGCACACAAACCCGCATTATACTTCTCACCCGAGGATTTCACAACATCCTACCTATAGCCACA
ACCTGATGACTCTTGGCCTGCCTTATAAACATTGCTACCCCACCCAGCATAAACTTCACAAGTGAACTTC
TAATTGCATCCTCCCTATTCAACTGATGTCCAACAACCATCACCATATTTGGCTTACTAATAATTATTAC
AGCTTCATACTCACTACATATATTTCTATCAACACAAATAGGCGCCCACACACTTAACACCCACACCCAA
CCCATACACTCACGAGAACATCTCCTTATATCACTCCATTTAATCCCCCTTACATTAATATCCCTAAAAC
CAGAACTAGTCATGTAACGTGTATGTAATTTTAAAAAAAATACCAAGCTGTGACCTTGACAATAGGAATT
ACCCTCATACACCAGAGGGGGTTACAAGACCTGCTAACTCTTCAACCTGGTATTAAAACCCAGCCC

>DQ098593.1 Pseudonaja nuchalis voucher SAMA R42410 NADH dehydrogenase subunit 4 (ND4) gene, partial cds; and tRNA-His and tRNA-Ser genes, complete sequence; mitochondrial
GGTACGGCATTATCCGCCTATCCCAGACCCTCCCTATTCTAAAAACAGATATATTCCTCCCCTTTATTAT
TATATCAATATGAGGGGCAATCTTGGCAAGCCTAATTTGCCTACAACAAACAGACTTAAAATCACTAATC
GCATATTCCTCAATTAGCCACATGGGCCTAGTAATCGCTGCAATAACTATCCAAACACAATGAGGATTAG
CAGGAGCTATAACCATAATAATTGCCCACGGGTTCACCTCATCAGCACTTTTTTGCCTAGCAAACACCTC
CTACGAACGCACACAAACCCGCATTATACTTCTCACCCGAGGATTTCACAACATCCTACCTATAGCCACA
ACCTGATGACTCTTGGCCTGCCTTATAAACATTGCTACCCCACCCAGCATAAACTTCACAAGTGAACTTC
TAATTGCATCCTCCATATTCAACTGATGTCCAACAACCATCACCATATTTGGCTTACTAATAATTATTAC
AGCTTCATACTCACTACATATATTTCTATCAACACAAATAGGCGCCCACACACTTAACACCCACACCCAA
CCCATACACTCACGAGAACATCTCCTTATATCACTCCATTTAATCCCCCTTACATTAATATCCCTAAAAC
CAGAACTAGTCATGTAACGTGTATGTAATTTTAAAAAAAATACCAAGCTGTGACCTTGACAATAGGAATT
ACCCTCATACACCAGAGGGGGTTACAAGACCTGCTAACTCTTCAACCTGGTATTAAAACCCAGCCC

>DQ098592.1 Pseudonaja nuchalis voucher SAMA R42409 NADH dehydrogenase subunit 4 (ND4) gene, partial cds; and tRNA-His and tRNA-Ser genes, complete sequence; mitochondrial
GGTACGGCATTATCCGCCTATCCCAGACCCTCCCTATTCTAAAAACAGATATATTCCTCCCCTTTATTAT
TATATCAATATGAGGGGCAATCTTGGCAAGCCTAATTTGTCTACAACAAACAGACTTAAAATCACTAATC
GCATATTCCTCAATTAGCCACATGGGCCTAGTAATCGCTGCAATAACTATCCAAACACAATGAGGATTAG
CAGGAGCTATAACCATAATAATTGCCCACGGGTTCACCTCATCAGCACTTTTTTGCCTAGCAAACACCTC
CTACGAACGCACACAAACCCGCATTATACTTCTCACCCGAGGATTTCACAACATCCTACCTATAGCCACA
ACCTGATGACTCTTGGCCTGCCTTATAAACATTGCTACCCCACCCAGCATAAACTTCACAAGTGAACTTC
TAATTGCATCCTCCATATTCAACTGATGTCCAACAACCATCACCATATTTGGCTTACTAATAATTATTAC
AGCTTCATACTCACTACATATATTTCTATCAACACAAATAGGCGCCCACACACTTAACACCCACACCCAA
CCCATACACTCACGAGAACATCTCCTTATATCACTCCATTTAATCCCCCTTACATTAATATCCCTAAAAC
CAGAACTAGTCATGTAACGTGTATGTAATTTTAAAAAAAATACCAAGCTGTGACCTTGACAATAGGAATT
ACCCTCATACACCAGAGGGGGTTACAAGACCTGCTAACTCTTCAACCTGGTATTAAAACCCAGCCC

>DQ098591.1 Pseudonaja nuchalis voucher SAMA R40759 NADH dehydrogenase subunit 4 (ND4) gene, partial cds; and tRNA-His and tRNA-Ser genes, complete sequence; mitochondrial
GGTACGGCATTATCCGCCTATCCCAGACCCTCCCTATTCTAAAAACAGATATATTCCTCCCCTTTATTAC
TATATCAATATGAGGGGCAATCTTGGCAAGCCTAATTTGTCTACAACAAACAGACTTAAAATCACTAATC
GCATATTCCTCAATTAGCCACATGGGCCTAGTAATCGCTGCAATAACTATCCAAACACAATGAGGATTAG
CAGGAGCTATAACCATAATAATTGCCCACGGGTTCACCTCATCAGCACTTTTTTGCCTAGCAAACACCTC
CTACGAACGCACACAAACCCGCATTATACTTCTCACCCGAGGATTTCACAACATCCTACCTATAGCCACA
ACCTGATGACTCTTGGCCTGCCTTATAAACATTGCTACCCCACCCAGCATAAACTTCACAAGTGAACTTC
TAATTGCATCCTCCATATTCAACTGATGTCCAACAACCATCACCATATTTGGCTTACTAATAATTATTAC
AGCTTCATACTCACTACATATATTTCTATCAACACAAATAGGCGCCCACACACTTAACACCCACACCCAA
CCCATACACTCACGAGAACATCTCCTTATATCACTCCATTTAATCCCCCTTACATTAATATCCCTAAAAC
CAGAACTAGTCATGTAACGTGTATGTAATTTTAAAAAAAATACCAAGCTGTGACCTTGACAATAGGAATT
ACCCTCATACACCAGAGGGGGTTACAAGACCTGCTAACTCTTCAACCTGGTATTAAAACCCAGCCC

>DQ098590.1 Pseudonaja nuchalis voucher SAMA R40758 NADH dehydrogenase subunit 4 (ND4) gene, partial cds; and tRNA-His and tRNA-Ser genes, complete sequence; mitochondrial
GGTACGGCATTATCCGCCTATCCCAGACCCTCCCTATTCTAAAAACAGATATATTCCTCCCCTTTATTAC
TATATCAATATGAGGGGCAATCTTGGCAAGCCTAATTTGTCTACAACAAACAGACTTAAAATCACTAATC
GCATATTCCTCAATTAGCCACATGGGCCTAGTAATCGCTGCAATAACTATCCAAACACAATGAGGATTAG
CAGGAGCTATAACCATAATAATTGCCCACGGGTTCACCTCATCAGCACTTTTTTGCCTAGCAAACACCTC
CTACGAACGCACACAAACCCGCATTATACTTCTCACCCGAGGATTTCACAACATCCTACCTATAGCCACA
ACCTGATGACTCTTGGCCTGCCTTATAAACATTGCTACCCCACCCAGCATAAACTTCACAAGTGAACTTC
TAATTGCATCCTCCATATTCAACTGATGTCCAACAACCATCACCATATTTGGCTTACTAATAATTATTAC
AGCTTCATACTCACTACATATATTTCTATCAACACAAATAGGCGCCCACACACTTAACACCCACACCCAA
CCCATACACTCACGAGAACATCTCCTTATATCACTCCATTTAATCCCCCTTACATTAATATCCCTAAAAC
CAGAACTAGTCATGTAACGTGTATGTAATTTTAAAAAAAATACCAAGCTGTGACCTTGACAATAGGAATT
ACCCTCATACACCAGAGGGGGTTACAAGACCTGCTAACTCTTCAACCTGGTATTAAAACCCAGCCC

>DQ098589.1 Pseudonaja nuchalis voucher SAMA R36352 NADH dehydrogenase subunit 4 (ND4) gene, partial cds; and tRNA-His and tRNA-Ser genes, complete sequence; mitochondrial
GGTACGGCATTATCCGCCTATCCCAGACCCTCCCTATTCTAAAAACAGATATATTCCTCCCCTTTATTAT
TATATCAATATGAGGGGCAATCTTGGCAAGCCTAATTTGTCTACAACAAACAGACTTAAAATCACTAATC
GCATATTCCTCAATTAGCCACATGGGCCTAGTAATCGCTGCAATAACTATCCAAACACAATGAGGATTAG
CAGGAGCTATAACCATAATAATTGCCCACGGGTTCACCTCATCAGCACTTTTTTGCCTAGCAAACACCTC
CTATGAACGCACACAAACCCGCATTATACTTCTCACCCGAGGATTTCACAACATCCTACCTATAGCCACA
ACCTGATGACTCTTGGCCTGCCTTATAAACATTGCTACCCCACCCAGCATAAACTTCACAAGTGAACTTC
TAATTGCATCCTCCATATTCAACTGATGTCCAACAACCATCATCATATTTGGCTTACTAATAATTATTAC
AGCTTCATATTCACTACATATGTTTCTATCAACACAAATAGGCGCCCACACACTTAACACCCAGACCCAA
CCCATACACTCACGAGAACATCTCCTTATATCACTCCATTTAATCCCCCTTACATTAATATCCCTAAAAC
CAGAACTAGTCATGTAACGTGTATGTAATTTTAAAAAAAATACCAAGCTGTGACCTTGACAATAGGAATT
ACCCTCATACACCAGAGGGGGTTACAAGACCTGCTAACTCTTCAACCTGGTATTAAAACCCAGCCC

>DQ098588.1 Pseudonaja nuchalis voucher SAMA R36306 NADH dehydrogenase subunit 4 (ND4) gene, partial cds; and tRNA-His and tRNA-Ser genes, complete sequence; mitochondrial
GGTACGGCATTATCCGCCTATCCCAGACCCTCCCTATTCTAAAAACAGATATATTCCTCCCCTTTATTAT
TATATCAATATGAGGGGCAATCTTGGCAAGCCTAATTTGTCTACAACAAACAGACTTAAAATCACTAATC
GCATATTCCTCAATTAGCCACATGGGCCTAGTAATCGCTGCAATAACTATCCAAACACAATGAGGATTAG
CAGGGGCTATAACCATAATAATTGCCCACGGGTTCACCTCATCAGCACTTTTTTGCCTAGCAAACACCTC
CTACGAACGCACACAAACCCGCATTATACTTCTCACCCGAGGATTTCACAACATCCTACCTATAGCCACA
ACCTGATGACTCTTGGCCTGCCTTATAAACATTGCTACCCCACCCAGCATAAACTTCACAAGTGAACTTC
TAATTGCATCCTCCATATTCAACTGATGTCCAACAACCATCACCATATTTGGCTTACTAATAATTATTAC
AGCTTCATACTCACTACATATATTTCTATCAACACAAATAGGCGCCCACACACTTAACACCCACACCCAA
CCCATACACTCACGAGAACATCTCCTTATATCACTCCATTTAATCCCCCTTGCATTAATATCCCTAAAAC
CAGAACTAGTCATGTAACGTGTATGTAATTTTAAAAAAAATACCAAGCTGTGACCTTGACAATAGGAATT
ACCCTCATACACCAGAGGGGGTTACAAGACCTGCTAACTCTTCAACCTGGTATTAAAACCCAGCCC

>DQ098587.1 Pseudonaja nuchalis voucher SAMA R31691 NADH dehydrogenase subunit 4 (ND4) gene, partial cds; and tRNA-His and tRNA-Ser genes, complete sequence; mitochondrial
GGTACGGCATTATCCGCCTATCCCAGACCCTCCCTATTCTAAAAACAGATATATTCCTCCCCTTTATTAT
TATATCAATATGAGGGGCAATCTTGGCAAGCCTAATTTGTCTACAACAAACAGACTTAAAATCACTAATC
GCATATTCCTCAATTAGCCACATGGGCCTAGTAATCGCTGCAATAACTATCCAAACACAATGAGGCTTAG
CAGGAGCTATAACCATAATAATTGCCCACGGGTTCACCTCATCAGCACTTTTTTGCCTAGCAAACACCTC
CTACGAACGCACACAAACCCGCATTATACTTCTCACCCGAGGATTTCACAACATCCTACCTATAGCCACA
ACCTGATGACTCTTGGCCTGCCTTATAAACATTGCTACCCCACCCAGCATAAACTTCACAAGTGAACTTC
TAATTGCATCCTCCCTATTCAACTGATGTCCAACAACCATCACCATATTTGGCTTACTAATAATTATTAC
AGCTTCATACTCACTACATATATTTCTATCAACACAAATAGGCGCCCACACACTTAACACCCACACCCAA
CCCATACACTCACGAGAACATCTCCTTATATCACTCCATTTAATCCCCCTTACATTAATATCCCTAAAAC
CAGAACTAGTCATGTAACGTGTATGTAATTTTAAAAAAAATACCAAGCTGTGACCTTGACAATAGGAATT
ACCCTCATACACCAGAGGGGGTTACAAGACCTGCTAACTCTTCAACCTGGTATTAAAACCCAGCCC

>DQ098586.1 Pseudonaja nuchalis voucher SAMA R31690 NADH dehydrogenase subunit 4 (ND4) gene, partial cds; and tRNA-His and tRNA-Ser genes, complete sequence; mitochondrial
GGTACGGCATTATCCGCCTATCCCAGACCCTCCCTATTCTAAAAACAGATATATTCCTCCCCTTTATTAT
TATATCAATATGAGGGGCAATCTTGGCAAGCCTAATTTGTCTACAACAAACAGACTTAAAATCACTAATC
GCATATTCCTCAATTAGCCACATGGGCCTAGTAATCGCTGCAATAACTATCCAAACACAATGAGGATTAG
CAGGAGCTATAACCATAATAATTGCCCACGGGTTCACCTCATCAGCACTTTTTTGCCTAGCAAACACCTC
CTATGAACGCACACAAACCCGCATTATACTTCTCACCCGAGGATTTCACAACATCCTACCTATAGCCACA
ACCTGATGACTCTTGGCCTGCCTTATAAACATTGCTACCCCACCCAGCATAAACTTCACAAGTGAACTTC
TAATTGCATCCTCCATATTCAACTGATGTCCAACAACCATCATCATATTTGGCTTACTAATAATTATTAC
AGCTTCATATTCACTACATATGTTTCTATCAACACAAATAGGCGCCCACACACTTAACACCCACACCCAA
CCCATACACTCACGAGAACATCTCCTTATATCACTCCATTTAATCCCCCTTACATTAATATCCCTAAAAC
CAGAACTAGTCATGTAACGTGTATGTAATTTTAAAAAAAATACCAAGCTGTGACCTTGACAATAGGAATT
ACCCTCATACACCAGAGGGGGTTACAAGACCTGCTAACTCTTCAACCTGGTATTAAAACCCAGCCC

>DQ098585.1 Pseudonaja nuchalis voucher SAMA R25295 NADH dehydrogenase subunit 4 (ND4) gene, partial cds; and tRNA-His and tRNA-Ser genes, complete sequence; mitochondrial
GGTACGGCATTATCCGCCTATCCCAGACCCTCCCTATTCTAAAAACAGATATATTCCTCCCCTTTATTAT
TATATCAATATGAGGGGCAATCTTGGCAAGCCTAATTTGTCTACAACAAACAGACTTAAAATCACTAATC
GCATATTCCTCAATTAGCCATATGGGCCTAGTAATCGCTGCAATAACTATCCAAACACAATGAGGATTAG
CAGGAGCTATAACCATAATAATTGCCCACGGGTTCACCTCATCAGCACTTTTTTGCCTAGCAAACACCTC
CTACGAACGCACACAAACCCGCATTATACTTCTCACCCGAGGATTTCACAACATCCTACCTATAGCCACA
ACCTGATGACTCTTGGCCTGCCTTATAAACATTGCTACCCCACCCAGCATAAACTTCACAAGTGAACTTC
TAATTGCATCCTCCATATTCAACTGATGTCCAACAACCATCACCATATTTGGCTTACTAATAATTATTAC
AGCTTCATACTCACTACATATATTTCTATCAACACAAATAGGCGCCCACACACTTAACACCCACACCCAA
CCCATACACTCACGAGAACATCTCCTTATATCACTCCATTTAATCCCCCTTACACTAATATCCTTAAAAC
CAGAACTAGTCATGTAACGTGTATGTAATTTTAAAAAAAATACCAAGCTGTGACCTTGACAATAGGAATT
ACCCTCATACACCAGAGGGGGTTACAAGACCTGCTAACTCTTCAACCTGGTATTAAAACCCAGCCC

>DQ098584.1 Pseudonaja nuchalis voucher SAMA R25058 NADH dehydrogenase subunit 4 (ND4) gene, partial cds; and tRNA-His and tRNA-Ser genes, complete sequence; mitochondrial
GGTACGGCATTATCCGCCTATCCCAGACCCTCCCTATTCTAAAAACAGATATATTCCTCCCCTTTATTAT
TATATCAATATGAGGGGCAATCTTGGCAAGCCTAATTTGTCTACAACAAACAGACTTAAAATCACTAATC
GCATATTCCTCAATTAGCCATATGGGCCTAGTAATCGCTGCAATAACTATCCAAACACAATGAGGATTAG
CAGGAGCTATAACCATAATAATTGCCCACGGGTTCACCTCATCAGCACTTTTTTGCCTAGCAAACACCTC
CTACGAACGCACACAAACCCGCATTATACTTCTCACCCGAGGATTTCACAACATCCTACCTATAGCCACA
ACCTGATGACTCTTGGCCTGCCTTATAAACATTGCTACCCCACCCAGCATAAACTTCACAAGTGAACTTC
TAATTGCATCCTCCATATTCAACTGATGTCCAACAACCATCACCATATTTGGCTTACTAATAATTATTAC
AGCTTCATACTCACTACATATATTTCTATCAACACAAATAGGCGCCCACACACTTAACACCCACACCCAA
CCCATACACTCACGAGAACATCTCCTTATATCACTCCATTTAATCCCCCTTACACTAATATCCTTAAAAC
CAGAACTAGTCATGTAACGTGTATGTAATTTTAAAAAAAATACCAAGCTGTGACCTTGACAATAGGAATT
ACCCTCATACACCAGAGGGGTTACAAGACCTGCTAACTCTTCACCTGGTATTAAAACCCAGCCC

>DQ098583.1 Pseudonaja nuchalis voucher SAMA R24828 NADH dehydrogenase subunit 4 (ND4) gene, partial cds; and tRNA-His and tRNA-Ser genes, complete sequence; mitochondrial
GGTACGGCATTATCCGCCTATCCCAGACCCTCCCTATTCTAAAAACAGATATATTCCTCCCCTTTATTAC
TATATCAATATGAGGGGCAATCTTGGCAAGCCTAATTTGTCTACAACAAACAGACTTAAAATCACTAATC
GCATATTCCTCAATTAGCCACATGGGCCTAGTAATCGCTGCAATAACTATCCAAACACAATGAGGATTAG
CAGGAGCTATAACCATAATAATTGCCCACGGGTTCACCTCATCAGCACTTTTTTGCCTAGCAAACACCTC
CTACGAACGCACACAAACCCGCATTATACTTCTCACCCGAGGATTTCACAACATCCTACCTATAGCCACA
ACCTGATGACTCTTGGCCTGCCTTATAAACATTGCTACCCCACCCAGCATAAACTTCACAAGTGAACTTC
TAATTGCATCCTCCATATTCAACTGATGTCCAACAACCATCACCATATTTGGCTTACTAATAATTATTAC
AGCTTCATACTCACTACATATATTTCTATCAACACAAATAGGCGCCCACACACTTAACACCCACACCCAA
CCCATACACTCACGAGAACATCTCCTTATATCACTCCATTTAATCCCCCTTACATTAATATCCCTAAAAC
CAGAACTAGTCATGTAACGTGTATGTAATTTTAAAAAAAATACCAAGCTGTGACCTTGACAATAGGAATT
ACCCTCATACACCAGAGGGGGTTACAAGACCTGCTAACTCTTCAACCTGGTATTAAAACCCAGCCC

>DQ098582.1 Pseudonaja nuchalis voucher SAMA R24778 NADH dehydrogenase subunit 4 (ND4) gene, partial cds; and tRNA-His and tRNA-Ser genes, complete sequence; mitochondrial
GGTACGGCATTATCCGCCTATCCCAGACCCTCCCTATTCTAAAAACAGATATATTCCTCCCCTTTATTAT
TATATCAATATGAGGGGCAATCTTGGCAAGCCTAATTTGTCTACAACAAACAGACTTAAAATCACTAATC
GCATATTCCTCAATTAGCCACATGGGCCTAGTAATCGCTGCAATAACTATCCAAACACAATGAGGCTTAG
CAGGAGCTATAACCATAATAATTGCCCACGGGTTCACCTCATCAGCACTTTTTTGCCTAGCAAACACCTC
CTACGAACGCACACAAACCCGCATTATACTTCTCACCCGAGGATTTCACAACATCCTACCTATAGCCACA
ACCTGATGACTCTTGGCCTGCCTTATAAACATTGCTACCCCACCCAGCATAAACTTCACAAGTGAACTTC
TAATTGCATCCTCCATATTCAACTGATGTCCAACAACCATCACCATATTTGGCTTACTAATAATTATTAC
AGCTTCATACTCACTACATATATTTCTATCAACACAAATAGGCGCCCACACACTTAACACCCACACCCAA
CCCATACACTCACGAGAACATCTCCTTATATCACTCCATTTAATCCCCCTTACATTAATATCCCTAAAAC
CAGAACTAGTCATGTAACGTGTATGTAATTTTAAAAAAAATACCAAGCTGTGACCTTGACAATAGGAATT
ACCCTCATACACCAGAGGGGGTTACAAGACCTGCTAACTCTTCAACCTGGTATTAAAACCCAGCCC

>DQ098581.1 Pseudonaja nuchalis voucher SAMA R24411 NADH dehydrogenase subunit 4 (ND4) gene, partial cds; and tRNA-His and tRNA-Ser genes, complete sequence; mitochondrial
GGTACGGCATTATCCGCCTATCCCAGACCCTCCCTATTCTAAAAACAGATATATTCCTCCCCTTTATTAT
TATATCAATATGAGGGGCAATCTTGGCAAGCCTAATTTGTCTACAACAAACAGACTTAAAATCACTAATC
GCATATTCCTCAATTAGCCACATGGGCCTAGTAATCGCTGCAATAACTATCCAAACACAATGAGGATTAG
CAGGAGCTATAACCATAATAATTGCCCACGGGTTCACCTCATCAGCACTTTTTTGCCTAGCAAACACCTC
CTACGAACGCACACAAACCCGCATTATACTTCTCACCCGAGGATTTCACAACATCCTACCTATAGCCACA
ACCTGATGACTCTTGGCCTGCCTTATAAACATTGCTACCCCACCCAGCATAAACTTCACAAGTGAACTTC
TAATTGCATCCTCCATATTCAACTGATGTCCAACAACCATCACCATATTTGGCTTACTAATAATTATTAC
AGCTTCATACTCACTACATATATTTCTATCAACACAAATAGGCGCCCACACACTTAACACCCACACCCAA
CCCATACACTCACGAGAACATCTCCTTATATCACTCCATTTAATCCCCCTTACATTAATATCCCTAAAAC
CAGAACTAGTCATGTAACGTGTATGTAATTTTAAAAAAAATACCAAGCTGTGACCTTGACAATAGGAATT
ACCCTCATACACCAGAGGGGGTTACAAGACCTGCTAACTCTTCAACCTGGTATTAAAACCCAGCCC

>DQ098580.1 Pseudonaja nuchalis voucher SAMA R24410 NADH dehydrogenase subunit 4 (ND4) gene, partial cds; and tRNA-His and tRNA-Ser genes, complete sequence; mitochondrial
GGTACGGCATTATCCGCCTATCCCAGACCCTCCCTATTCTAAAAACAGATATATTCCTCCCCTTTATTAT
TATATCAATATGAGGGGCAATCTTGGCAAGCCTAATTTGTCTACAACAAACAGACTTAAAATCACTAATC
GCATATTCCTCAATTAGCCACATGGGCCTAGTAATCGCTGCAATAACTATCCAAACACAATGAGGATTAG
CAGGAGCTATAACCATAATAATTGCCCACGGGTTCACCTCATCAGCACTTTTTTGCCTAGCAAACACCTC
CTACGAACGCACACAAACCCGCATTATACTTCTCACCCGAGGATTTCACAACATCCTACCTATAGCCACA
ACCTGATGACTCTTGGCCTGCCTTATAAACATTGCTACCCCACCCAGCATAAACTTCACAAGTGAACTTC
TAATTGCATCCTCCATATTCAACTGATGTCCAACAACCATCACCATATTTGGCTTACTAATAATTATTAC
AGCTTCATACTCACTACATATATTTCTATCAACACAAATAGGCGCCCACACACTTAACACCCACACCCAA
CCCATACACTCACGAGAACATCTCCTTATATCACTCCATTTAATCCCCCTTACATTAATATCCCTAAAAC
CAGAACTAGTCATGTAACGTGTATGTAATTTTAAAAAAAATACCAAGCTGTGACCTTGACAATAGGAATT
ACCCTCATACACCAGAGGGGGTTACAAGACCTGCTAACTCTTCAACCTGGTATTAAAACCCAGCCC

>DQ098579.1 Pseudonaja nuchalis voucher SAMA R22746 NADH dehydrogenase subunit 4 (ND4) gene, partial cds; and tRNA-His and tRNA-Ser genes, complete sequence; mitochondrial
GGTACGGCATTATCCGCCTATCCCAGACCCTCCCTATTCTAAAAACAGATATATTCCTCCCCTTTATTAT
TATATCAATATGAGGGGCAATCTTGGCAAGCCTAATTTGTCTACAACAAACAGACTTAAAATCACTAATC
GCATATTCCTCAATTAGCCACATGGGCCTAGTAATCGCTGCAATAACTATCCAAACACAATGAGGATTAG
CAGGAGCTATAACCATAATAATTGCCCACGGGTTCACCTCATCAGCACTTTTTTGCCTAGCAAACACCTC
CTACGAACGCACACAAACCCGCATTATACTTCTCACCCGAGGATTTCACAACATCCTACCTATAGCCACA
ACCTGATGACTCTTGGCCTGCCTTATAAACATTGCTACCCCACCCAGCATAAACTTCACAAGTGAACTTC
TAATTGCATCCTCCATATTCAACTGATGTCCAACAACCATCACCATATTTGGCTTACTAATAATTATTAC
AGCTTCATACTCACTACATATATTTCTATCAACACAAATAGGCGCCCACACACTTAACACCCACACCCAA
CCCATACACTCACGAGAACATCTCCTTATATCACTCCATTTAATCCCCCTTACATTAATATCCCTAAAAC
CAGAACTAGTCATGTAACGTGTATGTAATTTTAAAAAAAATACCAAGCTGTGACCTTGACAATAGGAATT
ACCCTCATACACCAGAGGGGGTTACAAGACCTGCTAACTCTTCAACCTGGTATTAAAACCCAGCCC

>DQ098578.1 Pseudonaja nuchalis voucher SAMA R22545 NADH dehydrogenase subunit 4 (ND4) gene, partial cds; and tRNA-His and tRNA-Ser genes, complete sequence; mitochondrial
GGTACGGCATTATCCGCCTATCCCAGACCCTCCCTATTCTAAAAACAGATATATTCCTCCCCTTTATTAT
TATATCAATATGAGGGGCAATCTTGGCAAGCCTAATTTGTCTACAACAAACAGACTTAAAATCACTAATC
GCATATTCCTCAATTAGCCACATGGGCCTAGTAATCGCTGCAATAACTATCCAAACACAATGAGGCTTAG
CAGGAGCTATAACCATAATAATTGCCCACGGGTTCACCTCATCAGCACTTTTTTGCCTAGCAAACACCTC
CTACGAACGCACACAAACCCGCATTATACTTCTCACCCGAGGATTTCACAACATCCTACCTATAGCCACA
ACCTGATGACTCTTGGCCTGCCTTATAAACATTGCTACCCCACCCAGCATAAACTTCACAAGTGAACTTC
TAATTGCATCCTCCATATTCAACTGATGTCCAACAACCATCACCATATTTGGCTTACTAATAATTATTAC
AGCTTCATACTCACTACATATATTTCTATCAACACAAATAGGCGCCCACACACTTAACACCCACACCCAA
CCCATACACTCACGAGAACATCTCCTTATATCACTCCATTTAATCCCCCTTACATTAATATCCCTAAAAC
CAGAACTAGTCATGTAACGTGTATGTAATTTTAAAAAAAATACCAAGCTGTGACCTTGACAATAGGAATT
ACCCTCATACACCAGAGGGGGTTACAAGACCTGCTAACTCTTCAACCTGGTATTAAAACCCAGCCC

>DQ098577.1 Pseudonaja nuchalis voucher SAMA R21435 NADH dehydrogenase subunit 4 (ND4) gene, partial cds; and tRNA-His and tRNA-Ser genes, complete sequence; mitochondrial
GGTACGGCATTATCCGCCTATCCCAGACCCTCCCTATTCTAAAAACAGATATATTCCTCCCCTTTATTAT
TATATCAATATGAGGGGCAATCTTGGCAAGCCTAATTTGTCTACAACAAACAGACTTAAAATCACTAATC
GCATATTCCTCAATTAGCCACATGGGCCTAGTAATCGCTGCAATAACTATCCAAACACAATGAGGCTTAG
CAGGAGCTATAACCATAATAATTGCCCACGGGTTCACCTCATCAGCACTTTTTTGCCTAGCAAACACCTC
CTACGAACGCACACAAACCCGCATTATACTTCTCACCCGAGGATTTCACAACATCCTACCTATAGCCACA
ACCTGATGACTCTTGGCCTGCCTTATAAACATTGCTACCCCACCCAGCATAAACTTCACAAGTGAACTTC
TAATTGCATCCTCCATATTCAACTGATGTCCAACAACCATCACCATATTTGGCTTACTAATAATTATTAC
AGCTTCATACTCACTACATATATTTCTATCAACACAAATAGGCGCCCACACACTTAACACCCACACCCAA
CCCATACACTCACGAGAACATCTCCTTATATCACTCCATTTAATCCCCCTTACATTAATATCCCTAAAAC
CAGAACTAGTCATGTAACGTGTATGTAATTTTAAAAAAAATACCAAGCTGTGACCTTGACAATAGGAATT
ACCCTCATACACCAGAGGGGGTTACAAGACCTGCTAACTCTTCAACCTGGTATTAAAACCCAGCCC

>DQ098576.1 Pseudonaja nuchalis voucher SAMA R21434 NADH dehydrogenase subunit 4 (ND4) gene, partial cds; and tRNA-His and tRNA-Ser genes, complete sequence; mitochondrial
GGTACGGCATTATCCGCCTATCCCAGACCCTCCCTATTCTAAAAACAGATATATTCCTCCCCTTTATTAT
TATATCAATATGAGGGGCAATCTTGGCAAGCCTAATTTGTCTACAACAAACAGACTTAAAATCACTAATC
GCATATTCCTCAATTAGCCACATGGGCCTAGTAATCGCTGCAATAACTATCCAAACACAATGAGGCTTAG
CAGGAGCTATAACCATAATAATTGCCCACGGGTTCACCTCATCAGCACTTTTTTGCCTAGCAAACACCTC
CTACGAACGCACACAAACCCGCATTATACTTCTCACCCGAGGATTTCACAACATCCTACCTATAGCCACA
ACCTGATGACTCTTGGCCTGCCTTATAAACATTGCTACCCCACCCAGCATAAACTTCACAAGTGAACTTC
TAATTGCATCCTCCATATTCAACTGATGTCCAACAACCATCACCATATTTGGCTTACTAATAATTATTAC
AGCTTCATACTCACTACATATATTTCTATCAACACAAATAGGCGCCCACACACTTAACACCCACACCCAA
CCCATACACTCACGAGAACATCTCCTTATATCACTCCATTTAATCCCCCTTACATTAATATCCCTAAAAC
CAGAACTAGTCATGTAACGTGTATGTAATTTTAAAAAAAATACCAAGCTGTGACCTTGACAATAGGAATT
ACCCTCATACACCAGAGGGGGTTACAAGACCTGCTAACTCTTCAACCTGGTATTAAAACCCAGCCC

>DQ098575.1 Pseudonaja nuchalis voucher SAMA R21433 NADH dehydrogenase subunit 4 (ND4) gene, partial cds; and tRNA-His and tRNA-Ser genes, complete sequence; mitochondrial
GGTACGGCATTATCCGCCTATCCCAGACCCTCCCTATTCTAAAAACAGATATATTCCTCCCCTTTATTAT
TATATCAATATGAGGGGCAATCTTGGCAAGCCTAATTTGTCTACAACAAACAGACTTAAAATCACTAATC
GCATATTCCTCAATTAGCCACATGGGCCTAGTAATCGCTGCAATAACTATCCAAACACAATGAGGCTTAG
CAGGAGCTATAACCATAATAATTGCCCACGGGTTCACCTCATCAGCACTTTTTTGCCTAGCAAACACCTC
CTACGAACGCACACAAACCCGCATTATACTTCTCACCCGAGGATTTCACAACATCCTACCTATAGCCACA
ACCTGATGACTCTTGGCCTGCCTTATAAACATTGCTACCCCACCCAGCATAAACTTCACAAGTGAACTTC
TAATTGCATCCTCCATATTCAACTGATGTCCAACAACCATCACCATATTTGGCTTACTAATAATTATTAC
AGCTTCATACTCACTACATATATTTCTATCAACACAAATAGGCGCCCACACACTTAACACCCACACCCAA
CCCATACACTCACGAGAACATCTCCTTATATCACTCCATTTAATCCCCCTTACATTAATATCCCTAAAAC
CAGAACTAGTCATGTAACGTGTATGTAATTTTAAAAAAAATACCAAGCTGTGACCTTGACAATAGGAATT
ACCCTCATACACCAGAGGGGGTTACAAGACCTGCTAACTCTTCAACCTGGTATTAAAACCCAGCCC

>DQ098574.1 Pseudonaja nuchalis voucher SAMA R21432 NADH dehydrogenase subunit 4 (ND4) gene, partial cds; and tRNA-His and tRNA-Ser genes, complete sequence; mitochondrial
GGTACGGCATTATCCGCCTATCCCAGACCCTCCCTATTCTAAAAACAGATATATTCCTCCCCTTTATTAT
TATATCAATATGAGGGGCAATCTTGGCAAGCCTAATTTGTCTACAACAAACAGACTTAAAATCACTAATC
GCATATTCCTCAATTAGCCACATGGGCCTAGTAATCGCTGCAATAACTATCCAAACACAATGAGGCTTAG
CAGGAGCTATAACCATAATAATTGCCCACGGGTTCACCTCATCAGCACTTTTTTGCCTAGCAAACACCTC
CTACGAACGCACACAAACCCGCATTATACTTCTCACCCGAGGATTTCACAACATCCTACCTATAGCCACA
ACCTGATGACTCTTGGCCTGCCTTATAAACATTGCTACCCCACCCAGCATAAACTTCACAAGTGAACTTC
TAATTGCATCCTCCATATTCAACTGATGTCCAACAACCATCACCATATTTGGCTTACTAATAATTATTAC
AGCTTCATACTCACTACATATATTTCTATCAACACAAATAGGCGCCCACACACTTAACACCCACACCCAA
CCCATACACTCACGAGAACATCTCCTTATATCACTCCATTTAATCCCCCTTACATTAATATCCCTAAAAC
CAGAACTAGTCATGTAACGTGTATGTAATTTTAAAAAAAATACCAAGCTGTGACCTTGACAATAGGAATT
ACCCTCATACACCAGAGGGGGTTACAAGACCTGCTAACTCTTCAACCTGGTATTAAAACCCAGCCC

>DQ098573.1 Pseudonaja nuchalis voucher SAMA R21163 NADH dehydrogenase subunit 4 (ND4) gene, partial cds; and tRNA-His and tRNA-Ser genes, complete sequence; mitochondrial
GGTACGGCATTATCCGCCTATCCCAGACCCTCCCTATTCTAAAAACAGATATATTCCTCCCCTTTATTAT
TATATCAATATGAGGGGCAATCTTGGCAAGCCTAATTTGTCTACAACAAACAGACTTAAAATCACTAATC
GCATATTCCTCAATTAGCCACATGGGCCTAGTAATCGCTGCAATAACTATCCAAACACAATGAGGCTTAG
CAGGAGCTATAACCATAATAATTGCCCACGGGTTCACCTCATCAGCACTTTTTTGCCTAGCAAACACCTC
CTACGAACGCACACAAACCCGCATTATACTTCTCACCCGAGGATTTCACAACATCCTACCTATAGCCACA
ACCTGATGACTCTTGGCCTGCCTTATAAACATTGCTACCCCACCCAGCATAAACTTCACAAGTGAACTTC
TAATTGCATCCTCCCTATTCAACTGATGTCCAACAACCATCACCATATTTGGCTTACTAATAATTATTAC
AGCTTCATACTCACTACATATATTTCTATCAACACAAATAGGCGCCCACACACTTAACACCCACACCCAA
CCCATACACTCACGAGAACATCTCCTTATATCACTCCATTTAATCCCCCTTACATTAATATCCCTAAAAC
CAGAACTAGTCATGTAACGTGTATGTAATTTTAAAAAAAATACCAAGCTGTGACCTTGACAATAGGAATT
ACCCTCATACACCAGAGGGGGTTACAAGACCTGCTAACTCTTCAACCTGGTATTAAAACCCAGCCC

>DQ098572.1 Pseudonaja nuchalis voucher SAMA R18994 NADH dehydrogenase subunit 4 (ND4) gene, partial cds; and tRNA-His and tRNA-Ser genes, complete sequence; mitochondrial
GGTACGGCATTATCCGCCTATCCCAGACCCTCCCTATTCTAAAAACAGATATATTCCTCCCCTTTATTAT
TATATCAATATGAGGGGCAATCTTGGCAAGCCTAATTTGTCTACAACAAACAGACTTAAAATCACTAATC
GCATATTCCTCAATTAGCCACATGGGCCTAGTAATCGCTGCAATAACTATCCAAACACAATGAGGCTTAG
CAGGAGCTATAACCATAATAATTGCCCACGGGTTCACCTCATCAGCACTTTTTTGCCTAGCAAACACCTC
CTACGAACGCACACAAACCCGCATTATACTTCTCACCCGAGGATTTCACAACATCCTACCTATAGCCACA
ACCTGATGACTCTTGGCCTGCCTTATAAACATTGCTACCCCACCCAGCATAAACTTCACAAGTGAACTTC
TAATTGCATCCTCCCTATTCAACTGATGTCCAACAACCATCACCATATTTGGCTTACTAATAATTATTAC
AGCTTCATACTCACTACATATATTTCTATCAACACAAATAGGCGCCCACACACTTAACACCCACACCCAA
CCCATACACTCACGAGAACATCTCCTTATATCACTCCATTTAATCCCCCTTACATTAATATCCCTAAAAC
CAGAACTAGTCATGTAACGTGTATGTAATTTTAAAAAAAATACCAAGCTGTGACCTTGACAATAGGAATT
ACCCTCATACACCAGAGGGGGTTACAAGACCTGCTAACTCTTCAACCTGGTATTAAAACCCAGCCC

>DQ098571.1 Pseudonaja nuchalis voucher SAMA R18600 NADH dehydrogenase subunit 4 (ND4) gene, partial cds; and tRNA-His and tRNA-Ser genes, complete sequence; mitochondrial
GGTACGGCATTATCCGCCTATCCCAGACCCTCCCTATTCTAAAAACAGATATATTCCTCCCCTTTATTAT
TATATCAATATGAGGGGCAATCTTGGCAAGCCTAATTTGTCTACAACAAACAGACTTAAAATCACTAATC
GCATATTCCTCAATTAGCCACATGGGCCTAGTAATCGCTGCAATAACTATCCAAACACAATGAGGATTAG
CAGGAGCTATAACCATAATAATTGCCCACGGGTTCACCTCATCAGCACTTTTTTGCCTAGCAAACACCTC
CTACGAACGCACACAAACCCGCATTATACTTCTCACCCGAGGATTTCACAACATCCTACCTATAGCCACA
ACCTGATGACTCTTGGCCTGCCTTATAAACATTGCTACCCCACCCAGCATAAACTTCACAAGTGAACTTC
TAATTGCATCCTCCATATTCAACTGATGTCCAACAACCATCACCATATTTGGCTTACTAATAATTATTAC
AGCTTCATACTCACTACATATATTTCTATCAACACAAATAGGCGCCCACACACTTAACACCCACACCCAA
CCCATACACTCACGAGAACATCTCCTTATATCACTCCATTTAATCCCCCTTGCATTAATATCCCTAAAAC
CAGAACTAGTCATGTAACGTGTATGTAATTTTAAAAAAAATACCAAGCTGTGACCTTGACAATAGGAATT
ACCCTCATACACCAGAGGGGGTTACAAGACCTGCTAACTCTTCAACCTGGTATTAAAACCCAGCCC

>DQ098570.1 Pseudonaja nuchalis voucher SAMA R18599 NADH dehydrogenase subunit 4 (ND4) gene, partial cds; and tRNA-His and tRNA-Ser genes, complete sequence; mitochondrial
GGTACGGCATTATCCGCCTATCCCAGACCCTCCCTATTCTAAAAACAGATATATTCCTCCCCTTTATTAT
TATATCAATATGAGGGGCAATCTTGGCAAGCCTAATTTGTCTACAACAAACAGACTTAAAATCACTAATC
GCATATTCCTCAATTAGCCACATGGGCCTAGTAATCGCTGCAATAACTATCCAAACACAATGAGGATTAG
CAGGAGCTATAACCATAATAATTGCCCACGGGTTCACCTCATCAGCACTTTTTTGCCTAGCAAACACCTC
CTACGAACGCACACAAACCCGCATTATACTTCTCACCCGAGGATTTCACAACATCCTACCTATAGCCACA
ACCTGATGACTCTTGGCCTGCCTTATAAACATTGCTACCCCACCCAGCATAAACTTCACAAGTGAACTTC
TAATTGCATCCTCCATATTCAACTGATGTCCAACAACCATCACCATATTTGGCTTACTAATAATTATTAC
AGCTTCATACTCACTACATATATTTCTATCAACACAAATAGGCGCCCACACACTTAACACCCACACCCAA
CCCATACACTCACGAGAACATCTCCTTATATCACTCCATTTAATCCCCCTTACATTAATATCCCTAAAAC
CAGAACTAGTCATGTAACGTGTATGTAATTTTAAAAAAAATACCAAGCTGTGACCTTGACAATAGGAATT
ACCCTCATACACCAGAGGGGGTTACAAGACCTGCTAACTCTTCAACCTGGTATTAAAACCCAGCCC

>DQ098569.1 Pseudonaja nuchalis voucher SAMA R18598 NADH dehydrogenase subunit 4 (ND4) gene, partial cds; and tRNA-His and tRNA-Ser genes, complete sequence; mitochondrial
GGTACGGCATTATCCGCCTATCCCAGACCCTCCCTATTCTAAAAACAGATATATTCCTCCCCTTTATTAT
TATATCAATATGAGGGGCAATCTTGGCAAGCCTAATTTGTCTACAACAAACAGACTTAAAATCACTAATC
GCATATTCCTCAATTAGCCACATGGGCCTAGTAATCGCTGCAATAACTATCCAAACACAATGAGGATTAG
CAGGAGCTATAACCATAATAATTGCCCACGGGTTCACCTCATCAGCACTTTTTTGCCTAGCAAACACCTC
CTACGAACGCACACAAACCCGCATTATACTTCTCACCCGAGGATTTCACAACATCCTACCTATAGCCACA
ACCTGATGACTCTTGGCCTGCCTTATAAACATTGCTACCCCACCCAGCATAAACTTCACAAGTGAACTTC
TAATTGCATCCTCCATATTCAACTGATGTCCAACAACCATCACCATATTTGGCTTACTAATAATTATTAC
AGCTTCATACTCACTACATATATTCCTATCAACACAAATAGGCGCCCACACACTTAATACCCACACCCAA
CCCATACACTCACGAGAACATCTCCTTATATCACTCCATTTAATCCCCCTTGCATTAATATCCCTAAAAC
CAGAACTAGTCATGTAACGTGTATGTAATTTTAAAAAAAATACCAAGCTGTGACCTTGACAATAGGAATT
ACCCTCATACACCAGAGGGGGTTACAAGACCTGCTAACTCTTCAACCTGGTATTAAAACCCAGCCC

>DQ098568.1 Pseudonaja nuchalis voucher SAMA R46467 NADH dehydrogenase subunit 4 (ND4) gene, partial cds; and tRNA-His and tRNA-Ser genes, complete sequence; mitochondrial
GGTACGGCATTATCCGCCTATCCCAGACCCTCCCTATTCTAAAAACAGATATATTCCTCCCCTTTATTAT
TATATCAATATGAGGGGCAATCTTGGCAAGCCTAATTTGTCTACAACAAACAGACTTAAAATCACTAATC
GCATATTCCTCAATTAGCCACATGGGCCTAGTAATCGCTGCAATAACTATCCAAACACAATGAGGATTAG
CAGGAGCTATAACCATAATAATTGCCCACGGGTTCACCTCATCAGCACTTTTTTGCCTAGCAAACACCTC
CTATGAACGCACACAAACCCGCATTATACTTCTCACCCGAGGATTTCACAACATCCTACCTATAGCCACA
ACCTGATGACTCTTGGCCTGCCTTATAAACATTGCTACCCCACCCAGCATAAACTTCACAAGTGAACTTC
TAATTGCATCCTCCATATTCAACTGATGTCCAACAACCATCATCATATTTGGCTTACTAATAATTATTAC
AGCTTCATATTCACTACATATGTTTCTATCAACACAAATAGGCGCCCACACACTTAACACCCACACCCAA
CCCATACACTCACGAGAACATCTCCTTATATCACTCCATTTAATCCCCCTTACATTAATATCTCTAAAAC
CAGAACTAGTCATGTAACGTGTATGTAATTTTAAAAAAAATACCAAGCTGTGACCTTGACAATAGGAATT
ACCCTCATACACCAGAGGGGGTTACAAGACCTGCTAACTCTTCAACCTGGTATTAAAACCCAGCCC

>DQ098567.1 Pseudonaja nuchalis voucher SAMA R49359 NADH dehydrogenase subunit 4 (ND4) gene, partial cds; and tRNA-His and tRNA-Ser genes, complete sequence; mitochondrial
GGTACGGCATTATCCGCCTATCCCAGACCCTCCCTATTCTAAAAACAGATATATTCCTCCCCTTTATTAT
TATATCAATATGAGGGGCAATCTTGGCAAGCCTAATTTGTCTACAACAAACAGACTTAAAATCACTAATC
GCATATTCCTCAATTAGCCACATGGGCCTAGTAATCGCTGCAATAACTATCCAAACACAATGAGGATTAG
CAGGAGCTATAACCATAATAATTGCCCACGGGTTCACCTCATCAGCACTTTTTTGCCTAGCAAACACCTC
CTACGAACGCACACAAACCCGCATTATACTTCTCACCCGAGGATTTCACAACATCCTACCTATAGCCACA
ACCTGATGACTCTTGGCCTGCCTTATAAACATTGCTACCCCACCCAGCATAAACTTCACAAGTGAACTTC
TAATTGCATCCTCCATATTCAACTGATGTCCAACAACCATCACCATATTTGGCTTACTAATAATTATTAC
AGCTTCATACTCACTACATATATTTCTATCAACACAAATAGGCGCCCACACACTTAACACCCACACCCAA
CCCATACACTCACGAGAACATCTCCTTATATCACTCCATTTAATCCCCCTTGCATTAATATCCCTAAAAC
CAGAACTAGTCATGTAACGTGTATGTAATTTTAAAAAAAATACCAAGCTGTGACCTTGACAATAGGAATT
ACCCTCATACACCAGAGGGGGTTACAAGACCTGCTAACTCTTCAACCTGGTATTAAAACCCAGCCC

>DQ098566.1 Pseudonaja nuchalis voucher SAMA R40497 NADH dehydrogenase subunit 4 (ND4) gene, partial cds; and tRNA-His and tRNA-Ser genes, complete sequence; mitochondrial
GGTACGGCATTATCCGCCTATCCCAGACCCTCCCTATTCTAAAAACAGATATATTCCTCCCCTTTATTAT
TATATCAATATGAGGGGCAATCTTGGCAAGCCTAATTTGTCTACAACAAACAGACTTAAAATCACTAATC
GCATATTCCTCAATTAGCCACATGGGCCTAGTAATCGCTGCAATAACTATCCAAACACAATGAGGATTAG
CAGGAGCTATAACCATAATAATTGCCCACGGGTTCACCTCATCAGCACTTTTTTGCCTAGCAAACACCTC
CTATGAACGCACACAAACCCGCATTATACTTCTCACCCGAGGATTTCACAACATCCTACCTATAGCCACA
ACCTGATGACTCTTGGCCTGCCTTATAAACATTGCTACCCCACCCAGCATAAACTTCACAAGTGAACTTC
TAATTGCATCCTCCATATTCAACTGATGTCCAACAACCATCATCATATTTGGCTTACTAATAATTATTAC
AGCTTCATATTCACTACATATGTTTCTATCAACACAAATAGGCGCCCACACACTTAACACCCACACCCAA
CCCATACACTCACGAGAACATCTCCTTATATCACTCCATTTAATCCCCCTTACATTAATATCCCTAAAAC
CAGAACTAGTCATGTAACGTGTATGTAATTTTAAAAAAAATACCAAGCTGTGACCTTGACAATAGGAATT
ACCCTCATACACCAGAGGGGGTTACAAGACCTGCTAACTCTTCAACCTGGTATTAAAACCCAGCCC

>DQ098565.1 Pseudonaja nuchalis voucher WAM R119526 NADH dehydrogenase subunit 4 (ND4) gene, partial cds; and tRNA-His and tRNA-Ser genes, complete sequence; mitochondrial
GGTACGGCATTATCCGCCTATCCCAAACCCTTCCCACCTTAAAAACAGATATATTCCTCCCCTTTATCGT
TGTATCCATATGAGGAGCAATCCTAGCAAGCCTAATCTGTCTACAACAGACAGACTTAAAATCACTAATT
GCGTACTCCTCAATCAGCCACATGGGATTAGTAATCGCTGCAATAACGATCCAAACACAATGAGGGTTAG
CAGGAGCCATAACCATAATAATTGCCCACGGGTTTACCTCATCAGCACTTTTTTGCCTAGCAAATACCTC
CTACGAACGCACACAAACCCGCATTATACTTCTTACCCGAGGGTTCCACAACATCTTACCAATAGCTACA
ACCTGATGACTCTTGGCCTGCCTTATAAATATCGCTACTCCCCCAAGCATAAACTTCACAAGTGAACTTC
TAATTGCATCCTCTATATTCAACTGATGCCCAACAACCATCATCATATTTGGCCTATTAATACTTATTAC
AGCTTCATACTCACTACATATATTTTTATCAACACAAATAGGCATCCACACACTTAACAACTATACCCAA
CCTATGCACTCACGAGAACATCTCCTTATCTTACTTCATTTAATCCCCCTTATACTAATTTCCTTAAAAC
CAGAACTAGTAATGTAACGTGTATGTAATTTTAAAAAAAATATCAAGCTGTGACCTTGACAATAGGAATT
ATCCTCATACACCAGAGGAGGTTACAAGACCTGCTAACTCTTTAATCTGGCATTAAAACCCAGCCC

>DQ098564.1 Pseudonaja nuchalis voucher WAM R119293 NADH dehydrogenase subunit 4 (ND4) gene, partial cds; and tRNA-His and tRNA-Ser genes, complete sequence; mitochondrial
GGTACGGCATTATCCGCCTATCCCAAACCCTTCCCACCTTAAAAACAGATATATTCCTCCCCTTTATCGT
TGTATCCATATGAGGAGCAATCCTAGCAAGCCTAATCTGTCTACAACAGACAGACTTAAAATCACTAATT
GCGTACTCCTCAATCAGCCACATGGGATTAGTAATCGCTGCAATAACGATCCAAACACAATGAGGGTTAG
CAGGAGCCATAACCATAATAATTGCCCACGGGTTTACCTCATCAGCACTTTTTTGCCTAGCAAATACCTC
CTACGAACGCACACAAACCCGCATTATACTTCTTACCCGAGGGTTCCACAACATCTTACCAATAGCTACA
ACCTGATGACTCTTGGCCTGCCTTATAAATATCGCTACTCCCCCAAGCATAAACTTCACAAGTGAACTTC
TAATTGCATCCTCTATATTCAACTGATGCCCAACAACCATCATCATATTTGGCCTATTAATACTTATTAC
AGCTTCATACTCACTACATATATTTTTATCAACACAAATAGGCATCCACACACTTAACAACTATACCCAA
CCTATGCACTCACGAGAACATCTCCTTATCTTACTTCATTTAATCCCCCTTATACTAATTTCCTTAAAAC
CAGAACTAGTAATGTAACGTGTATGTAATTTTAAAAAAAATATCAAGCTGTGACCTTGACAATAGGAATT
ATCCTCATACACCAGAGGAGGTTACAAGACCTGCTAACTCTTTAATCTGGCATTAAAACCCAGCCC

>DQ098563.1 Pseudonaja nuchalis voucher WAM R116498 NADH dehydrogenase subunit 4 (ND4) gene, partial cds; and tRNA-His and tRNA-Ser genes, complete sequence; mitochondrial
GGTACGGCATTATCCGCCTATCCCAAACCCTTCCCACCTTAAAAACAGATATATTCCTCCCCTTTATCGT
TGTATCCATATGAGGAGCAATCCTAGCAAGCCTAATCTGTCTACAACAGACAGACTTAAAATCACTAATT
GCGTACTCCTCAATCAGCCACATGGGATTAGTAATCGCTGCAATAACGATCCAAACACAATGAGGGTTAG
CAGGAGCCATAACCATAATAATTGCCCACGGGTTTACCTCATCAGCACTTTTTTGCCTAGCAAATACCTC
CTACGAACGCACACAAACCCGCATTATACTTCTTACCCGAGGGTTCCACAACATCTTACCAATAGCTACA
ACCTGATGACTCTTGGCCTGCCTTATAAATATCGCTACTCCCCCAAGCATAAACTTCACAAGTGAACTTC
TAATTGCATCCTCTATATTCAACTGATGCCCAACAACCATCATCATATTTGGCCTATTAATACTTATTAC
AGCTTCATACTCACTACATATATTTTTATCAACACAAATAGGCATCCACACACTTAACAACTATACCCAA
CCTATGCACTCACGAGAACATCTCCTTATCTTACTTCATTTAATCCCCCTTATACTAATTTCCTTAAAAC
CAGAACTAGTAATGTAACGTGTATGTAATTTTAAAAAAAATATCAAGCTGTGACCTTGACAATAGGAATT
ATCCTCATACACCAGAGGAGGTTACAAGACCTGCTAACTCTTTAATCTGGCATTAAAACCCAGCCC

>DQ098562.1 Pseudonaja nuchalis voucher WAM R115752 NADH dehydrogenase subunit 4 (ND4) gene, partial cds; and tRNA-His and tRNA-Ser genes, complete sequence; mitochondrial
GGTACGGCATTATCCGCCTATCCCAAACCCTTCCCACCTTAAAAACAGATATATTCCTCCCCTTTATCGT
TGTATCCATATGAGGAGCAATCCTAGCAAGCCTAATCTGTCTACAACAGACAGACTTAAAATCACTAATT
GCGTACTCCTCAATCAGCCACATGGGATTAGTAATCGCTGCAATAACGATCCAAACACAATGAGGGTTAG
CAGGAGCCATAACCATAATAATTGCCCACGGGTTTACCTCATCAGCACTTTTTTGCCTAGCAAATACCTC
CTACGAACGCACACAAACCCGCATTATACTTCTTACCCGAGGGTTCCACAACATCTTACCAATAGCTACA
ACCTGATGACTCTTGGCCTGCCTTATAAATATCGCTACTCCCCCAAGCATAAACTTCACAAGTGAACTTC
TAATTGCATCCTCTATATTCAACTGATGCCCAACAACCATCATCATATTTGGCCTATTAATACTTATTAC
AGCTTCATACTCACTACATATATTTTTATCAACACAAATAGGCATCCACACACTTAACAACTATACCCAA
CCTATGCACTCACGAGAACATCTCCTTATCTTACTTCATTTAATCCCCCTTATACTAATTTCCTTAAAAC
CAGAACTAGTAATGTAACGTGTATGTAATTTTAAAAAAAATATCAAGCTGTGACCTTGACAATAGGAATT
ATCCTCATACACCAGAGGAGGTTACAAGACCTGCTAACTCTTTAATCTGGCATTAAAACCCAGCCC

>DQ098561.1 Pseudonaja nuchalis voucher WAM R115751 NADH dehydrogenase subunit 4 (ND4) gene, partial cds; and tRNA-His and tRNA-Ser genes, complete sequence; mitochondrial
GGTACGGCATTATCCGCCTATCCCAAACCCTTCCCACCTTAAAAACAGATATATTCCTCCCCTTTATCGT
TGTATCCATATGAGGAGCAATCCTAGCAAGCCTAATCTGTCTACAACAGACAGACTTAAAATCACTAATT
GCGTACTCCTCAATCAGCCACATGGGATTAGTAATCGCTGCAATAACGATCCAAACACAATGAGGGTTAG
CAGGAGCCATAACCATAATAATTGCCCACGGGTTTACCTCATCAGCACTTTTTTGCCTAGCAAATACCTC
CTACGAACGCACACAAACCCGCATTATACTTCTTACCCGAGGGTTCCACAACATCTTACCAATAGCTACA
ACCTGATGACTCTTGGCCTGCCTTATAAATATCGCTACTCCCCCAAGCATAAACTTCACAAGTGAACTTC
TAATTGCATCCTCTATATTCAACTGATGCCCAACAACCATCATCATATTTGGCCTATTAATACTTATTAC
AGCTTCATACTCACTACATATATTTTTATCAACACAAATAGGCATCCACACACTTAACAACTATACCCAA
CCTATGCACTCACGAGAACATCTCCTTATCTTACTTCATTTAATCCCCCTTATACTAATTTCCTTAAAAC
CAGAACTAGTAATGTAACGTGTATGTAATTTTAAAAAAAATATCAAGCTGTGACCTTGACAATAGGAATT
ATCCTCATACACCAGAGGAGGTTACAAGACCTGCTAACTCTTTAATCTGGCATTAAAACCCAGCCC

>DQ098560.1 Pseudonaja nuchalis voucher WAM R115610 NADH dehydrogenase subunit 4 (ND4) gene, partial cds; and tRNA-His and tRNA-Ser genes, complete sequence; mitochondrial
GGTACGGCATTATCCGCCTATCCCAAACCCTTCCCACCTTAAAAACAGATATATTCCTCCCCTTTATCGT
TGTATCCATATGAGGAGCAATCCTAGCAAGCCTAATCTGTCTACAACAGACAGACTTAAAATCACTAATT
GCGTACTCCTCAATCAGCCACATGGGATTAGTAATCGCTGCAATAACGATCCAAACACAATGAGGGTTAG
CAGGAGCCATAACCATAATAATTGCCCACGGGTTTACCTCATCAGCACTTTTTTGCCTAGCAAATACCTC
CTACGAACGCACACAAACCCGCATTATACTTCTTACCCGAGGGTTCCACAACATCTTACCAATAGCTACA
ACCTGATGACTCTTGGCCTGCCTTATAAATATCGCTACTCCCCCAAGCATAAACTTCACAAGTGAACTTC
TAATTGCATCCTCTATATTCAACTGATGCCCAACAACCATCATCATATTTGGCCTATTAATACTTATTAC
AGCTTCATACTCACTACATATATTTTTATCAACACAAATAGGCATCCACACACTTAACAACTATACCCAA
CCTATGCACTCACGAGAACATCTCCTTATCTTACTTCATTTAATCCCCCTTATACTAATTTCCTTAAAAC
CAGAACTAGTAATGTAACGTGTATGTAATTTTAAAAAAAATATCAAGCTGTGACCTTGACAATAGGAATT
ATCCTCATACACCAGAGGAGGTTACAAGACCTGCTAACTCTTTAATCTGGCATTAAAACCCAGCCC

>DQ098559.1 Pseudonaja nuchalis voucher WAM R115609 NADH dehydrogenase subunit 4 (ND4) gene, partial cds; and tRNA-His and tRNA-Ser genes, complete sequence; mitochondrial
GGTACGGCATTATCCGCCTATCCCAAACCCTTCCCACCTTAAAAACAGATATATTCCTCCCCTTTATCGT
TGTATCCATATGAGGAGCAATCCTAGCAAGCCTAATCTGTCTACAACAGACAGACTTAAAATCACTAATT
GCGTACTCCTCAATCAGCCACATGGGATTAGTAATCGCTGCAATAACGATCCAAACACAATGAGGGTTAG
CAGGAGCCATAACCATAATAATTGCCCACGGGTTTACCTCATCAGCACTTTTTTGCCTAGCAAATACCTC
CTACGAACGCACACAAACCCGCATTATACTTCTTACCCGAGGGTTCCACAACATCTTACCAATAGCTACA
ACCTGATGACTCTTGGCCTGCCTTATAAATATCGCTACTCCCCCAAGCATAAACTTCACAAGTGAACTTC
TAATTGCATCCTCTATATTCAACTGATGCCCAACAACCATCATCATATTTGGCCTATTAATACTTATTAC
AGCTTCATACTCACTACATATATTTTTATCAACACAAATAGGCATCCACACACTTAACAACTATACCCAA
CCTATGCACTCACGAGAACATCTCCTTATCTTACTTCATTTAATCCCCCTTATACTAATTTCCTTAAAAC
CAGAACTAGTAATGTAACGTGTATGTAATTTTAAAAAAAATATCAAGCTGTGACCTTGACAATAGGAATT
ATCCTCATACACCAGAGGAGGTTACAAGACCTGCTAACTCTTTAATCTGGCATTAAAACCCAGCCC

>DQ098558.1 Pseudonaja nuchalis voucher WAM R115608 NADH dehydrogenase subunit 4 (ND4) gene, partial cds; and tRNA-His and tRNA-Ser genes, complete sequence; mitochondrial
GGTACGGCATTATCCGCCTATCCCAAACCCTTCCCACCTTAAAAACAGATATATTCCTCCCCTTTATCGT
TGTATCCATATGAGGAGCAATCCTAGCAAGCCTAATCTGTCTACAACAGACAGACTTAAAATCACTAATT
GCGTACTCCTCAATCAGCCACATGGGATTAGTAATCGCTGCAATAACGATCCAAACACAATGAGGGTTAG
CAGGAGCCATAACCATAATAATTGCCCACGGGTTTACCTCATCAGCACTTTTTTGCCTAGCAAATACCTC
CTACGAACGCACACAAACCCGCATTATACTTCTTACCCGAGGGTTCCACAACATCTTACCAATAGCTACA
ACCTGATGACTCTTGGCCTGCCTTATAAATATCGCTACTCCCCCAAGCATAAACTTCACAAGTGAACTTC
TAATTGCATCCTCTATATTCAACTGATGCCCAACAACCATCATCATATTTGGCCTATTAATACTTATTAC
AGCTTCATACTCACTACATATATTTTTATCAACACAAATAGGCATCCACACACTTAACAACTATACCCAA
CCTATGCACTCACGAGAACATCTCCTTATCTTACTTCATTTAATCCCCCTTATACTAATTTCCTTAAAAC
CAGAACTAGTAATGTAACGTGTATGTAATTTTAAAAAAAATATCAAGCTGTGACCTTGACAATAGGAATT
ATCCTCATACACCAGAGGAGGTTACAAGACCTGCTAACTCTTTAATCTGGCATTAAAACCCAGCCC

>DQ098557.1 Pseudonaja nuchalis voucher WAM R115607 NADH dehydrogenase subunit 4 (ND4) gene, partial cds; and tRNA-His and tRNA-Ser genes, complete sequence; mitochondrial
GGTACGGCATTATCCGCCTATCCCAAACCCTTCCCACCTTAAAAACAGATATATTCCTCCCCTTTATCGT
TGTATCCATATGAGGAGCAATCCTAGCAAGCCTAATCTGTCTACAACAGACAGACTTAAAATCACTAATT
GCGTACTCCTCAATCAGCCACATGGGATTAGTAATCGCTGCAATAACGATCCAAACACAATGAGGGTTAG
CAGGAGCCATAACCATAATAATTGCCCACGGGTTTACCTCATCAGCACTTTTTTGCCTAGCAAATACCTC
CTACGAACGCACACAAACCCGCATTATACTTCTTACCCGAGGGTTCCACAACATCTTACCAATAGCTACA
ACCTGATGACTCTTGGCCTGCCTTATAAATATCGCTACTCCCCCAAGCATAAACTTCACAAGTGAACTTC
TAATTGCATCCTCTATATTCAACTGATGCCCAACAACCATCATCATATTTGGCCTATTAATACTTATTAC
AGCTTCATACTCACTACATATATTTTTATCAACACAAATAGGCATCCACACACTTAACAACTATACCCAA
CCTATGCACTCACGAGAACATCTCCTTATCTTACTTCATTTAATCCCCCTTATACTAATTTCCTTAAAAC
CAGAACTAGTAATGTAACGTGTATGTAATTTTAAAAAAAATATCAAGCTGTGACCTTGACAATAGGAATT
ATCCTCATACACCAGAGGAGGTTACAAGACCTGCTAACTCTTTAATCTGGCATTAAAACCCAGCCC

>DQ098556.1 Pseudonaja nuchalis voucher WAM R115276 NADH dehydrogenase subunit 4 (ND4) gene, partial cds; and tRNA-His and tRNA-Ser genes, complete sequence; mitochondrial
GGTACGGCATTATCCGCCTATCCCAAACCCTTCCCACCTTAAAAACAGATATATTCCTCCCCTTTATCGT
TGTATCCATATGAGGAGCAATCCTAGCAAGCCTAATCTGTCTACAACAGACAGACTTAAAATCACTAATT
GCGTACTCCTCAATCAGCCACATGGGATTAGTAATCGCTGCAATAACGATCCAAACACAATGAGGGTTAG
CAGGAGCCATAACCATAATAATTGCCCACGGGTTTACCTCATCAGCACTTTTTTGCCTAGCAAATACCTC
CTACGAACGCACACAAACCCGCATTATACTTCTTACCCGAGGGTTCCACAACATCTTACCAATAGCTACA
ACCTGATGACTCTTGGCCTGCCTTATAAATATCGCTACTCCCCCAAGCATAAACTTCACAAGTGAACTTC
TAATTGCATCCTCTATATTCAACTGATGCCCAACAACCATCATCATATTTGGCCTATTAATACTTATTAC
AGCTTCATACTCACTACATATATTTTTATCAACACAAATAGGCATCCACACACTTAACAACTATACCCAA
CCTATGCACTCACGAGAACATCTCCTTATCTTACTTCATTTAATCCCCCTTATACTAATTTCCTTAAAAC
CAGAACTAGTAATGTAACGTGTATGTAATTTTAAAAAAAATATCAAGCTGTGACCTTGACAATAGGAATT
ATCCTCATACACCAGAGGAGGTTACAAGACCTGCTAACTCTTTAATCTGGCATTAAAACCCAGCCC

>DQ098555.1 Pseudonaja nuchalis voucher WAM R115183 NADH dehydrogenase subunit 4 (ND4) gene, partial cds; and tRNA-His and tRNA-Ser genes, complete sequence; mitochondrial
GGTACGGCATTATCCGCCTATCCCAAACCCTTCCCACCTTAAAAACAGATATATTCCTCCCCTTTATCGT
TGTATCCATATGAGGAGCAATCCTAGCAAGCCTAATCTGTCTACAACAGACAGACTTAAAATCACTAATT
GCGTACTCCTCAATCAGCCACATGGGATTAGTAATCGCTGCAATAACGATCCAAACACAATGAGGGTTAG
CAGGAGCCATAACCATAATAATTGCCCACGGGTTTACCTCATCAGCACTTTTTTGCCTAGCAAATACCTC
CTACGAACGCACACAAACCCGCATTATACTTCTTACCCGAGGGTTCCACAACATCTTACCAATAGCTACA
ACCTGATGACTCTTGGCCTGCCTTATAAATATCGCTACTCCCCCAAGCATAAACTTCACAAGTGAACTTC
TAATTGCATCCTCTATATTCAACTGATGCCCAACAACCATCATCATATTTGGCCTATTAATACTTATTAC
AGCTTCATACTCACTACATATATTTTTATCAACACAAATAGGCATCCACACACTTAACAACTATACCCAA
CCTATGCACTCACGAGAACATCTCCTTATCTTACTTCATTTAATCCCCCTTATACTAATTTCCTTAAAAC
CAGAACTAGTAATGTAACGTGTATGTAATTTTAAAAAAAATATCAAGCTGTGACCTTGACAATAGGAATT
ATCCTCATACACCAGAGGAGGTTACAAGACCTGCTAACTCTTTAATCTGGCATTAAAACCCAGCCC

>DQ098554.1 Pseudonaja nuchalis voucher WAM R115182 NADH dehydrogenase subunit 4 (ND4) gene, partial cds; and tRNA-His and tRNA-Ser genes, complete sequence; mitochondrial
GGTACGGCATTATCCGCCTATCCCAAACCCTTCCCACCTTAAAAACAGATATATTCCTCCCCTTTATCGT
TGTATCCATATGAGGAGCAATCCTAGCAAGCCTAATCTGTCTACAACAGACAGACTTAAAATCACTAATT
GCGTACTCCTCAATCAGCCACATGGGATTAGTAATCGCTGCAATAACGATCCAAACACAATGAGGGTTAG
CAGGAGCCATAACCATAATAATTGCCCACGGGTTTACCTCATCAGCACTTTTTTGCCTAGCAAATACCTC
CTACGAACGCACACAAACCCGCATTATACTTCTTACCCGAGGGTTCCACAACATCTTACCAATAGCTACA
ACCTGATGACTCTTGGCCTGCCTTATAAATATCGCTACTCCCCCAAGCATAAACTTCACAAGTGAACTTC
TAATTGCATCCTCTATATTCAACTGATGCCCAACAACCATCATCATATTTGGCCTATTAATACTTATTAC
AGCTTCATACTCACTACATATATTTTTATCAACACAAATAGGCATCCACACACTTAACAACTATACCCAA
CCTATGCACTCACGAGAACATCTCCTTATCTTACTTCATTTAATCCCCCTTATACTAATTTCCTTAAAAC
CAGAACTAGTAATGTAACGTGTATGTAATTTTAAAAAAAATATCAAGCTGTGACCTTGACAATAGGAATT
ATCCTCATACACCAGAGGAGGTTACAAGACCTGCTAACTCTTTAATCTGGCATTAAAACCCAGCCC

>DQ098553.1 Pseudonaja nuchalis voucher WAM R115180 NADH dehydrogenase subunit 4 (ND4) gene, partial cds; and tRNA-His and tRNA-Ser genes, complete sequence; mitochondrial
GGTACGGCATTATCCGCCTATCCCAAACCCTTCCCACCTTAAAAACAGATATATTCCTCCCCTTTATCGT
TGTATCCATATGAGGAGCAATCCTAGCAAGCCTAATCTGTCTACAACAGACAGACTTAAAATCACTAATT
GCGTACTCCTCAATCAGCCACATGGGATTAGTAATCGCTGCAATAACGATCCAAACACAATGAGGGTTAG
CAGGAGCCATAACCATAATAATTGCCCACGGGTTTACCTCATCAGCACTTTTTTGCCTAGCAAATACCTC
CTACGAACGCACACAAACCCGCATTATACTTCTTACCCGAGGGTTCCACAACATCTTACCAATAGCTACA
ACCTGATGACTCTTGGCCTGCCTTATAAATATCGCTACTCCCCCGAGCATAAACTTCACAAGTGAACTTC
TAATTGCATCCTCTATATTCAACTGATGCCCAACAACCATCATCATATTTGGCCTATTAATACTTATTAC
AGCTTCATACTCACTACATATATTTTTATCAACACAAATAGGCATCCACACACTTAACAACTATACCCAA
CCTATGCACTCACGAGAACATCTCCTTATCTTACTTCATTTAATCCCCCTTATACTAATTTCCTTAAAAC
CAGAACTAGTAATGTAACGTGTATGTAATTTTAAAAAAAATATCAAGCTGTGACCTTGACAATAGGAATT
ATCCTCATACACCAGAGGAGGTTACAAGACCTGCTAACTCTTTAATCTGGCATTAAAACCCAGCCC

>DQ098552.1 Pseudonaja nuchalis voucher WAM R115063 NADH dehydrogenase subunit 4 (ND4) gene, partial cds; and tRNA-His and tRNA-Ser genes, complete sequence; mitochondrial
GGTACGGCATTATCCGCCTATCCCAAACCCTTCCCACCTTAAAAACAGATATATTCCTCCCCTTTATCGT
TGTATCCATATGAGGAGCAATCCTAGCAAGCCTAATCTGTCTACAACAGACAGACTTAAAATCACTAATT
GCGTACTCCTCAATCAGCCACATGGGATTAGTAATCGCTGCAATAACGATCCAAACACAATGAGGGTTAG
CAGGAGCCATAACCATAATAATTGCCCACGGGTTTACCTCATCAGCACTTTTTTGCCTAGCAAATACCTC
CTACGAACGCACACAAACCCGCATTATACTTCTTACCCGAGGGTTCCACAACATCTTACCAATAGCTACA
ACCTGATGACTCTTGGCCTGCCTTATAAATATCGCTACTCCCCCAAGCATAAACTTCACAAGTGAACTTC
TAATTGCATCCTCTATATTCAACTGATGCCCAACAACCATCATCATATTTGGCCTATTAATACTTATTAC
AGCTTCATACTCACTACATATATTTTTATCAACACAAATAGGCATCCACACACTTAACAACTATACCCAA
CCTATGCACTCACGAGAACATCTCCTTATCTTACTTCATTTAATCCCCCTTATACTAATTTCCTTAAAAC
CAGAACTAGTAATGTAACGTGTATGTAATTTTAAAAAAAATATCAAGCTGTGACCTTGACAATAGGAATT
ATCCTCATACACCAGAGGAGGTTACAAGACCTGCTAACTCTTTAATCTGGCATTAAAACCCAGCCC

>DQ098551.1 Pseudonaja nuchalis voucher WAM R115062 NADH dehydrogenase subunit 4 (ND4) gene, partial cds; and tRNA-His and tRNA-Ser genes, complete sequence; mitochondrial
GGTACGGCATTATCCGCCTATCCCAAACCCTTCCCACCTTAAAAACAGATATATTCCTCCCCTTTATCGT
TGTATCCATATGAGGAGCAATCCTAGCAAGCCTAATCTGTCTACAACAGACAGACTTAAAATCACTAATT
GCGTACTCCTCAATCAGCCACATGGGATTAGTAATCGCTGCAATAACGATCCAAACACAATGAGGGTTAG
CAGGAGCCATAACCATAATAATTGCCCACGGGTTTACCTCATCAGCACTTTTTTGCCTAGCAAATACCTC
CTACGAACGCACACAAACCCGCATTATACTTCTTACCCGAGGGTTCCACAACATCTTACCAATAGCTACA
ACCTGATGACTCTTGGCCTGCCTTATAAATATCGCTACTCCCCCAAGCATAAACTTCACAAGTGAACTTC
TAATTGCATCCTCTATATTCAACTGATGCCCAACAACCATCATCATATTTGGCCTATTAATACTTATTAC
AGCTTCATACTCACTACATATATTTTTATCAACACAAATAGGCATCCACACACTTAACAACTATACCCAA
CCTATGCACTCACGAGAACATCTCCTTATCTTACTTCATTTAATCCCCCTTATACTAATTTCCTTAAAAC
CAGAACTAGTAATGTAACGTGTATGTAATTTTAAAAAAAATATCAAGCTGTGACCTTGACAATAGGAATT
ATCCTCATACACCAGAGGAGGTTACAAGACCTGCTAACTCTTTAATCTGGCATTAAAACCCAGCCC

>DQ098550.1 Pseudonaja nuchalis voucher WAM R115021 NADH dehydrogenase subunit 4 (ND4) gene, partial cds; and tRNA-His and tRNA-Ser genes, complete sequence; mitochondrial
GGTACGGCATTATCCGCCTATCCCAAACCCTTCCCACCTTAAAAACAGATATATTCCTCCCCTTTATCGT
TGTATCCATATGAGGAGCAATCCTAGCAAGCCTAATCTGTCTACAACAGACAGACTTAAAATCACTAATT
GCGTACTCCTCAATCAGCCACATGGGATTAGTAATCGCTGCAATAACGATCCAAACACAATGAGGGTTAG
CAGGAGCCATAACCATAATAATTGCCCACGGGTTTACCTCATCAGCACTTTTTTGCCTAGCAAATACCTC
CTACGAACGCACACAAACCCGCATTATACTTCTTACCCGAGGGTTCCACAACATCTTACCAATAGCTACA
ACCTGATGACTCTTGGCCTGCCTTATAAATATCGCTACTCCCCCAAGCATAAACTTCACAAGTGAACTTC
TAATTGCATCCTCTATATTCAACTGATGCCCAACAACCATCATCATATTTGGCCTATTAATACTTATTAC
AGCTTCATACTCACTACATATATTTTTATCAACACAAATAGGCATCCACACACTTAACAACTATACCCAA
CCTATGCACTCACGAGAACATCTCCTTATCTTACTTCATTTAATCCCCCTTATACTAATTTCCTTAAAAC
CAGAACTAGTAATGTAACGTGTATGTAATTTTAAAAAAAATATCAAGCTGTGACCTTGACAATAGGAATT
ATCCTCATACACCAGAGGAGGTTACAAGACCTGCTAACTCTTTAATCTGGCATTAAAACCCAGCCC

>DQ098549.1 Pseudonaja nuchalis voucher WAM R114663 NADH dehydrogenase subunit 4 (ND4) gene, partial cds; and tRNA-His and tRNA-Ser genes, complete sequence; mitochondrial
GGTACGGCATTATCCGCCTATCCCAAACCCTTCCCACCTTAAAAACAGATATATTCCTCCCCTTTATCGT
TGTATCCATATGAGGAGCAATCCTAGCAAGCCTAATCTGTCTACAACAGACAGACTTAAAATCACTAATT
GCGTACTCCTCAATCAGCCACATGGGATTAGTAATCGCTGCAATAACGATCCAAACACAATGAGGGTTAG
CAGGAGCCATAACCATAATAATTGCCCACGGGTTTACCTCATCAGCACTTTTTTGCCTAGCAAATACCTC
CTACGAACGCACACAAACCCGCATTATACTTCTTACCCGAGGGTTCCACAACATCTTACCAATAGCTACA
ACCTGATGACTCTTGGCCTGCCTTATAAATATCGCTACTCCCCCAAGCATAAACTTCACAAGTGAACTTC
TAATTGCATCCTCTATATTCAACTGATGCCCAACAACCATCATCATATTTGGCCTATTAATACTTATTAC
AGCTTCATACTCACTACATATATTTTTATCAACACAAATAGGCATCCACACACTTAACAACTATACCCAA
CCTATGCACTCACGAGAACATCTCCTTATCTTACTTCATTTAATCCCCCTTATACTAATTTCCTTAAAAC
CAGAACTAGTAATGTAACGTGTATGTAATTTTAAAAAAAATATCAAGCTGTGACCTTGACAATAGGAATT
ATCCTCATACACCAGAGGAGGTTACAAGACCTGCTAACTCTTTAATCTGGCATTAAAACCCAGCCC

>DQ098548.1 Pseudonaja nuchalis voucher WAM R114661 NADH dehydrogenase subunit 4 (ND4) gene, partial cds; and tRNA-His and tRNA-Ser genes, complete sequence; mitochondrial
GGTACGGCATTATCCGCCTATCCCAAACCCTTCCCACCTTAAAAACAGATATATTCCTCCCCTTTATCGT
TGTATCCATATGAGGAGCAATCCTAGCAAGCCTAATCTGTCTACAACAGACAGACTTAAAATCACTAATT
GCGTACTCCTCAATCAGCCACATGGGATTAGTAATCGCTGCAATAACGATCCAAACACAATGAGGGTTAG
CAGGAGCCATAACCATAATAATTGCCCACGGGTTTACCTCATCAGCACTTTTTTGCCTAGCAAATACCTC
CTACGAACGCACACAAACCCGCATTATACTTCTTACCCGAGGGTTCCACAACATCTTACCAATAGCTACA
ACCTGATGACTCTTGGCCTGCCTTATAAATATCGCTACTCCCCCAAGCATAAACTTCACAAGTGAACTTC
TAATTGCATCCTCTATATTCAACTGATGCCCAACAACCATCATCATATTTGGCCTATTAATACTTATTAC
AGCTTCATACTCACTACATATATTTTTATCAACACAAATAGGCATCCACACACTTAACAACTATACCCAA
CCTATGCACTCACGAGAACATCTCCTTATCTTACTTCATTTAATCCCCCTTATACTAATTTCCTTAAAAC
CAGAACTAGTAATGTAACGTGTATGTAATTTTAAAAAAAATATCAAGCTGTGACCTTGACAATAGGAATT
ATCCTCATACACCAGAGGAGGTTACAAGACCTGCTAACTCTTTAATCTGGCATTAAAACCCAGCCC

>DQ098547.1 Pseudonaja nuchalis voucher WAM R114659 NADH dehydrogenase subunit 4 (ND4) gene, partial cds; and tRNA-His and tRNA-Ser genes, complete sequence; mitochondrial
GGTACGGCATTATCCGCCTATCCCAAACCCTTCCCACCTTAAAAACAGATATATTCCTCCCCTTTATCGT
TGTATCCATATGAGGAGCAATCCTAGCAAGCCTAATCTGTCTACAACAGACAGACTTAAAATCACTAATT
GCGTACTCCTCAATCAGCCACATGGGATTAGTAATCGCTGCAATAACGATCCAAACACAATGAGGGTTAG
CAGGAGCCATAACCATAATAATTGCCCACGGGTTTACCTCATCAGCACTTTTTTGCCTAGCAAATACCTC
CTACGAACGCACACAAACCCGCATTATACTTCTTACCCGAGGGTTCCACAACATCTTACCAATAGCTACA
ACCTGATGACTCTTGGCCTGCCTTATAAATATCGCTACTCCCCCAAGCATAAACTTCACAAGTGAACTTC
TAATTGCATCCTCTATATTCAACTGATGCCCAACAACCATCATCATATTTGGCCTATTAATACTTATTAC
AGCTTCATACTCACTACATATATTTTTATCAACACAAATAGGCATCCACACACTTAACAACTATACCCAA
CCTATGCACTCACGAGAACATCTCCTTATCTTACTTCATTTAATCCCCCTTATACTAATTTCCTTAAAAC
CAGAACTAGTAATGTAACGTGTATGTAATTTTAAAAAAAATATCAAGCTGTGACCTTGACAATAGGAATT
ATCCTCATACACCAGAGGAGGTTACAAGACCTGCTAACTCTTTAATCTGGCATTAAAACCCAGCCC

>DQ098546.1 Pseudonaja nuchalis voucher WAM R104187 NADH dehydrogenase subunit 4 (ND4) gene, partial cds; and tRNA-His and tRNA-Ser genes, complete sequence; mitochondrial
GATACGGCATTATCCGCCTATCCCAAACCCTTCCCACCTTAAAAACAGATATATTCCTCCCCTTTATCGT
TGTATCCATATGAGGAGCAATCCTAGCAAGCCTAATCTGTCTACAACAGACAGACTTAAAATCACTAATT
GCGTACTCCTCAGTCAGCCACATGGGATTAGTAATCGCTGCAATAACGATCCAAACACAATGAGGATTAG
CAGGAGCCATAACCATAATAATTGCCCACGGGTTTACCTCATCAGCACTTTTTTGCCTAGCAAATACCTC
CTACGAACGCACACAAACCCGCATTATACTTCTTACCCGAGGATTCCACAACATCTTACCAATAGCTACA
ACCTGATGACTCTTGGCCTGCCTTATAAATATCGCTACTCCCCCAAGCATAAACTTCACAAGTGAACTTC
TAATTGCATCCTCTATATTCAACTGATGCCCAACAACCATCATCATATTTGGCCTATTAATACTTATTAC
AGCTTCATACTCACTACATATATTTTTATCAACACAAATAGGCATCCATACACTTAATACCTATACCCAA
CCTATGCACTCACGAGAGCATCTCCTTATCTTACTCCATTTAATCCCCCTTATATTAATTTCCTTAAAAC
CAGAACTAGTAATGTAACGTGTATGTAATTTTAAAAAAAATATCAAGCTGTGACCTTGACAATAGGAATT
ATCCTCATACACCAGAGGAGGTTACAAGACCTGCTAACTCTTTAATCTGGCATTAAAACCCAGCCC

>DQ098545.1 Pseudonaja nuchalis voucher WAM R103924 NADH dehydrogenase subunit 4 (ND4) gene, partial cds; and tRNA-His and tRNA-Ser genes, complete sequence; mitochondrial
GGTACGGCATTATCCGCCTATCCCAAACCCTTCCCACCTTAAAAACAGATATATTCCTCCCCTTTATCGT
TGTATCCATATGAGGAGCAATCCTAGCAAGCCTAATCTGTCTACAACAGACAGACTTAAAATCACTAATT
GCGTACTCCTCAATCAGCCACATGGGATTAGTAATCGCTGCAATAACGATCCAAACACAATGAGGGTTAG
CAGGAGCCATAACCATAATAATTGCCCACGGGTTTACCTCATCAGCACTTTTTTGCCTAGCAAATACCTC
CTACGAACGCACACAAACCCGCATTATACTTCTTACCCGAGGGTTCCACAACATCTTACCAATAGCTACA
ACCTGATGACTCTTGGCCTGCCTTATAAATATCGCTACTCCCCCAAGCATAAACTTCACAAGTGAACTTC
TAATTGCATCCTCTATATTCAACTGATGCCCAACAACCATCATCATATTTGGCCTATTAATACTTATTAC
AGCTTCATACTCACTACATATATTTTTATCAACACAAATAGGCATCCACACACTTAATAACTACACCCAA
CCTATGCACTCACGAGAACATCTCCTTATCTTACTTCATTTAATCCCCCTTATATTAATTTCCTTAAAAC
CAGAACTAGTAATGTAACGTGTATGTAATTTTAAAAAAAATATCAAGCTGTGACCTTGACAATAGGAATT
ATCCTCATACACCAGAGGAGGTTACAAGACCTGCTAACTCTTTAATCTGGCATTAAAACCCAGCCC

>DQ098544.1 Pseudonaja nuchalis voucher WAM R103923 NADH dehydrogenase subunit 4 (ND4) gene, partial cds; and tRNA-His and tRNA-Ser genes, complete sequence; mitochondrial
GGTACGGCATTATCCGCCTATCCCAAACCCTTCCCACCTTAAAAACAGATATATTCCTCCCCTTTATCGT
TGTATCCATATGAGGAGCAATCCTAGCAAGCCTAATCTGTCTACAACAGACAGACTTAAAATCACTAATT
GCGTACTCCTCAATCAGCCACATGGGATTAGTAATCGCTGCAATAACGATCCAAACACAATGAGGGTTAG
CAGGAGCCATAACCATAATAATTGCCCACGGGTTTACCTCATCAGCACTTTTTTGCCTAGCAAATACCTC
CTACGAACGCACACAAACCCGCATTATACTTCTTACCCGAGGGTTCCACAACATCTTACCAATAGCTACA
ACCTGATGACTCTTGGCCTGCCTTATAAATATCGCTACTCCCCCAAGCATAAACTTCACAAGTGAACTTC
TAATTGCATCCTCTATATTCAACTGATGCCCAACAACCATCATCATATTTGGCCTATTAATACTTATTAC
AGCTTCATACTCACTACATATATTTTTATCAACACAAATAGGCATCCACACACTTAATAACTACACCCAA
CCTATGCACTCACGAGAACATCTCCTTATCTTACTTCATTTAATCCCCCTTATATTAATTTCCTTAAAAC
CAGAACTAGTAATGTAACGTGTATGTAATTTTAAAAAAAATATCAAGCTGTGACCTTGACAATAGGAATT
ATCCTCATACACCAGAGGAGGTTACAAGACCTGCTAACTCTTTAATCTGGCATTAAAACCCAGCCC

>DQ098543.1 Pseudonaja nuchalis voucher WAM R103849 NADH dehydrogenase subunit 4 (ND4) gene, partial cds; and tRNA-His and tRNA-Ser genes, complete sequence; mitochondrial
GGTACGGCATTATCCGCCTATCCCAAACCCTTCCCACCTTAAAAACAGATATATTCCTCCCCTTTATCGT
TGTATCCATATGAGGAGCAATCCTAGCAAGCCTAATCTGTCTACAACAGACAGACTTAAAATCACTAATT
GCGTACTCCTCAATCAGCCACATGGGATTAGTAATCGCTGCAATAACGATCCAAACACAATGAGGGTTAG
CAGGAGCCATAACTATAATAATTGCCCACGGGTTTACCTCATCAGCACTTTTTTGCCTAGCAAATACCTC
CTACGAACGCACACAAACCCGCATTATACTTCTTACCCGAGGGTTCCACAACATCTTACCAATAGCTACA
ACCTGATGACTCTTGGCCTGCCTTATAAATATCGCTACTCCCCCAAGCATAAACTTCACAAGTGAACTTC
TAATTGCATCCTCTATATTCAACTGATGCCCAACAACCATCATCATATTTGGCCTATTAATACTTATTAC
AGCTTCATACTCACTACATATATTTTTATCAACACAAATAGGCATCCACACACTTAACAACTATACCCAA
CCTATGCACTCACGAGAACATCTCCTTATCTTACTTCATTTAATCCCCCTTATACTAATTTCCTTAAAAC
CAGAACTAGTAATGTAACGTGTATGTAATTTTAAAAAAAATATCAAGCTGTGACCTTGACAATAGGAATT
ATCCTCATACACCAGAGGAGGTTACAAGACCTGCTAACTCTTTAATCTGGCATTAAAACCCAGCCC

>DQ098542.1 Pseudonaja nuchalis voucher WAM R103848 NADH dehydrogenase subunit 4 (ND4) gene, partial cds; and tRNA-His and tRNA-Ser genes, complete sequence; mitochondrial
GGTACGGCATTATCCGCCTATCCCAAACCCTTCCCACCTTAAAAACAGATATATTCCTCCCCTTTATCGT
TGTATCCATATGAGGAGCAATCCTAGCAAGCCTAATCTGTCTACAACAGACAGACTTAAAATCACTAATT
GCGTACTCCTCAATCAGCCACATGGGATTAGTAATCGCTGCAATAACGATCCAAACACAATGAGGGTTAG
CAGGAGCCATAACCATAATAATTGCCCACGGGTTTACCTCATCAGCACTTTTTTGCCTAGCAAATACCTC
CTACGAACGCACACAAACCCGCATTATACTTCTTACCCGAGGGTTCCACAACATCTTACCAATAGCTACA
ACCTGATGACTCTTGGCCTGCCTTATAAATATCGCTACTCCCCCAAGCATAAACTTCACAAGTGAACTTC
TAATTGCATCCTCTATATTCAACTGATGCCCAACAACCATCATCATATTTGGCCTATTAATACTTATTAC
AGCTTCATACTCACTACATATATTTTTATCAACACAAATAGGCATCCACACACTTAACAACTATACCCAA
CCTATGCACTCACGAGAACATCTCCTTATCTTACTTCATTTAATCCCCCTTATACTAATTTCCTTAAAAC
CAGAACTAGTAATGTAACGTGTATGTAATTTTAAAAAAAATATCAAGCTGTGACCTTGACAATAGGAATT
ATCCTCATACACCAGAGGAGGTTACAAGACCTGCTAACTCTTTAATCTGGCATTAAAACCCAGCCC

>DQ098541.1 Pseudonaja nuchalis voucher WAM R102045 NADH dehydrogenase subunit 4 (ND4) gene, partial cds; and tRNA-His and tRNA-Ser genes, complete sequence; mitochondrial
GATACGGCATTATCCGCCTATCCCAAACCCTTCCCACCTTAAAAACAGATATATTCCTCCCCTTTATCGT
TGTATCCATATGAGGAGCAATCCTAGCAAGCCTAATCTGTCTACAACAGACAGACTTAAAATCACTAATT
GCGTACTCCTCAGTCAGCCACATGGGATTAGTAATCGCTGCAATAACGATCCAAACACAATGAGGATTAG
CAGGAGCCATAACCATAATAATTGCCCACGGGTTTACCTCATCAGCACTTTTTTGCCTAGCAAATACCTC
CTACGAACGCACACAAACCCGCATTATACTTCTTACCCGAGGGTTCCACAACATCTTACCAATAGCTACA
ACCTGATGACTCTTGGCCTGCCTTATAAATATCGCTACTCCCCCAAGCATAAACTTCACAAGTGAACTTC
TAATTGCATCCTCTATATTCAACTGATGCCCAACAACCATCATCATATTTGGCCTATTAATACTTATTAC
AGCTTCATACTCACTACATATATTTTTATCAACACAAATAGGCATCCATACACTTAATACCTATACCCAA
CCTATGCACTCACGAGAGCATCTCCTTATCTTACTCCATTTAATCCCCCTTATATTAATTTCCTTAAAAC
CAGAACTAGTAATGTAACGTGTATGTAATTTTAAAAAAAATATCAAGCTGTGACCTTGACAATAGGAATT
ATCCTCATACACCAGAGGAGGTTACAAGACCTGCTAACTCTTTAATCTGGCATTAAAACCCAGCCC

>DQ098540.1 Pseudonaja nuchalis voucher SAMA R58071 NADH dehydrogenase subunit 4 (ND4) gene, partial cds; and tRNA-His and tRNA-Ser genes, complete sequence; mitochondrial
GGTACGGCATTATCCGCCTATCCCAAACCCTTCCCACCTTAAAAACAGATATATTCCTCCCCTTTATCGT
TGTATCCATATGAGGAGCAATCCTAGCAAGCCTAATCTGTCTACAACAGACAGACTTAAAATCACTAATT
GCGTACTCCTCAATCAGCCACATGGGACTAGTAATCGCTGCAATAACGATCCAAACACAATGAGGGTTAG
CAGGAGCCATATCCATAATAATTGCCCACGGGTTTACCTCATCAGCACTTTTTTGCCTAGCAAATACCTC
CTACGAACGCACACAAACCCGCATTATACTTCTTACCCGAGGGTTCCACAACATCTTACCAATAGCTACA
ACCTGATGACTCTTGGCCTGCCTTATAAATATCGCTACTCCCCCAAGCATAAACTTCACAAGTGAACTTC
TAATTGCATCCTCTATATTCAACTGATGCCCAACAACCATCATCATATTTGGCCTATTAATACTTATTAC
AGCTTCATACTCACTACATATATTTTTATCAACACAAATAGGCATCCACACACTTAATAACTATACCCAA
CCTATGCACTCACGAGAACATCTCCTTATCTTACTCCATTTAATCCCCCTCATACTAATTTCCTTAAAAC
CAGAACTAGTAATGTAACGTGTGTGTAATTTTAAAAAAAATATCAAGCTGTGACCTTGACAATAGGAATT
ATCCTCATACACCAGAGGAGGTTACAAGACCTGCTAACTCTTTAATCTGGTATTAAAACCCAGCCC

>DQ098539.1 Pseudonaja nuchalis voucher SAMA R56725 NADH dehydrogenase subunit 4 (ND4) gene, partial cds; and tRNA-His and tRNA-Ser genes, complete sequence; mitochondrial
GGTACGGCATTATCCGCCTATCCCAAACCCTTCCCACCTTAAAAACAGATATATTCCTCCCCTTTATCGT
TGTATCCATATGAGGAGCAATCCTAGCAAGCCTAATCTGTCTACAACAGACAGACTTAAAATCACTAATT
GCATACTCCTCAATCAGCCACATGGGGTTAGTAATCGCTGCAATAACGATCCAAACACAATGAGGGTTAG
CAGGAGCCATAACCATAATAATTGCCCACGGGTTTACCTCATCAGCACTTTTTTGCCTAGCAAATACCTC
CTACGAACGCACACAAACCCGCATTATACTTCTTACCCGAGGGTTCCACAACATCTTACCAATAGCTACA
ACCTGATGACTCTTGGCCTGCCTTATAAATATCGCTACTCCCCCAAGCATAAACTTCACAAGTGAACTTC
TAATTGCATCCTCTATATTCAACTGATGCCCAACAACCATCATCATATTTGGCCTATTAATACTTATTAC
AGCTTCATACTCACTACATATATTTTTATCAACACAAATAGGCACCCACACACTTAATAACTATACCCAA
CCTATGCACTCACGAGAACATCTCCTTATCTTACTTCATTTAATCCCCCTTATATTAATTTCCTTAAAAC
CAGAACTAGTAATGTAACGTGTATGTAATTTTAAAAAAAATATCAAGCTGTGACCTTGACAATAGGAATT
ATCCTCATACACCAGAGGAGGTTACAAGACCTGCTAACTCTTTAATCTGGCATTAAAACCCAGCCC

>DQ098538.1 Pseudonaja nuchalis voucher SAMA R56723 NADH dehydrogenase subunit 4 (ND4) gene, partial cds; and tRNA-His and tRNA-Ser genes, complete sequence; mitochondrial
GGTACGGCATTATCCGCCTATCCCAAACCCTTCCCACCTTAAAAACAGATATATTCCTCCCCTTTATCGT
TGTATCCATATGAGGAGCAATCCTAGCAAGCCTAATCTGTCTACAACAGACAGACTTAAAATCACTAATT
GCATACTCCTCAATCAGCCACATGGGATTAGTAATCGCTGCAATAACAATCCAAACACAATGAGGGTTAG
CAGGAGCCATAACCATAATAATTGCCCACGGGTTTACCTCATCAGCACTTTTTTGCCTAGCAAATACCTC
CTACGAACGCACACAAACCCGCATTATACTTCTTACCCGAGGGTTCCACAACATCTTACCAATAGCTACA
ACCTGATGACTCTTGGCCTGCCTTATAAATATCGCTACTCCCCCAAGCATAAACTTCACAAGTGAACTTC
TAATTGCATCCTCTATATTCAACTGATGCCCAACAACCATCATCATATTTGGCCTATTAATACTTATTAC
AGCTTCATACTCACTACATATATTTTTATCAACACAAATAGGCACCCACACACTTAATAACTATACCCAA
CCTATGCACTCACGAGAACATCTCCTTATCTTACTTCATTTAATCCCCCTTATATTAATTTCCTTAAAAC
CAGAACTAGTAATGTAACGTGTATGTAATTTTAAAAAAAATATCAAGCTGTGACCTTGACAATAGGAATT
ATCCTCATACACCAGAGGAGGTTACAAGACCTGCTAACTCTTTAATCTGGCATTAAAACCCAGCCC

>DQ098537.1 Pseudonaja nuchalis voucher SAMA R56722 NADH dehydrogenase subunit 4 (ND4) gene, partial cds; and tRNA-His and tRNA-Ser genes, complete sequence; mitochondrial
GGTACGGCATTATCCGCCTATCCCAAACCCTTCCCACCTTAAAAACAGATATATTCCTCCCCTTTATCGT
TGTATCCATATGAGGAGCAATCCTAGCAAGCCTAATCTGTCTACAACAGACAGACTTAAAATCACTAATT
GCATACTCCTCAATCAGCCACATGGGATTAGTAATCGCTGCAATAACGATCCAAACACAATGAGGGTTAG
CAGGAGCCATAACCATAATAATTGCCCACGGGTTTACCTCATCAGCACTTTTTTGCCTAGCAAATACCTC
CTACGAACGCACACAAACCCGCATTATACTTCTTACCCGAGGGTTCCACAACATCTTACCAATAGCTACA
ACCTGATGACTCTTGGCCTGCCTTATAAATATCGCTACTCCCCCAAGCATAAACTTCACAAGTGAACTTC
TAATTGCATCCTCTATATTCAACTGATGCCCAACAACCATCATCATATTTGGCCTATTAATACTTATTAC
AGCTTCATACTCACTACATATATTNTTATCAACACAAATAGGCACCCACACACTTAATAACTATACCCAA
CCTATGCATTCACGAGAACATCTCCTTATCTTACTTCATTTAATCCCCCTTATATTAATTTCCTTAAAAC
CAGAACTAGTAATGTAACGTGTATGTAATTTTAAAAAAAATATCAAGCTGTGACCTTGACAATAGGAATT
ATCCTCATACACCAGAGGAGGTTACAAGACCTGCTAACTCTTTAATCTGGCATTAAAACCCAGCCC

>DQ098536.1 Pseudonaja nuchalis voucher SAMA R56720 NADH dehydrogenase subunit 4 (ND4) gene, partial cds; and tRNA-His and tRNA-Ser genes, complete sequence; mitochondrial
GGTACGGCATTATCCGCCTATCCCAAACCCTTCCCACCTTAAAAACAGATATATTCCTCCCCTTTATCGT
TGTATCCATATGAGGAGCAATCCTAGCAAGCCTAATCTGTCTACAACAGACAGACTTAAAATCACTAATT
GCATACTCCTCAATCAGCCACATGGGATTAGTAATCGCTGCAATAACGATCCAAACACAATGAGGGTTAG
CAGGAGCCATAACCATAATAATTGCCCACGGGTTTACCTCATCAGCACTTTTTTGCCTAGCAAATACCTC
CTACGAACGCACACAAACCCGCATTATACTTCTTACCCGAGGGTTCCACAACATCTTACCAATAGCTACA
ACCTGATGACTCTTGGCCTGCCTTATAAATATCGCTACTCCCCCAAGCATAAACTTCACAAGTGAACTTC
TAATTGCATCCTCTATATTCAACTGATGCCCAACAACCATCATCATATTTGGCCTATTAATACTTATTAC
AGCTTCATACTCACTACATATATTTTTATCAACACAAATAGGCACCCACACACTTAATAACTATACCCAA
CCTATGCACTCACGAGAACATCTCCTTATCTTACTTCATTTAATCCCCCTTATATTAATTTCCTTAAAAC
CAGAACTAGTAATGTAACGTGTATGTAATTTTAAAAAAAATATCAAGCTGTGACCTTGACAATAGGAATT
ATCCTCATACACCAGAGGAGGTTACAAGACCTGCTAACTCTTTAATCTGGCATTAAAACCCAGCCC

>DQ098535.1 Pseudonaja nuchalis voucher SAMA R56719 NADH dehydrogenase subunit 4 (ND4) gene, partial cds; and tRNA-His and tRNA-Ser genes, complete sequence; mitochondrial
GGTACGGCATTATCCGCCTATCCCAAACCCTTCCCACCTTAAAAACAGATATATTCCTCCCCTTTATCGT
TGTATCCATATGAGGAGCAATCCTAGCAAGCCTAATCTGTCTACAACAGACAGACTTAAAATCACTAATT
GCATACTCCTCAATCAGCCACATGGGATTAGTAATCGCTGCAATAACGATCCAAACACAATGAGGGTTAG
CAGGAGCCATAACCATAATAATTGCCCACGGGTTTACCTCATCAGCACTTTTTTGCCTAGCAAATACCTC
CTACGAACGCACACAAACCCGCATTATACTTCTTACCCGAGGGTTCCACAACATCTTACCAATAGCTACA
ACCTGATGACTCTTGGCCTGCCTTATAAATATCGCTACTCCCCCAAGCATAAACTTCACAAGTGAACTTC
TAATTGCATCCTCTATATTCAACTGATGCCCAACAACCATCATCATATTTGGCCTATTAATACTTATTAC
AGCTTCATACTCACTACATATATTTTTATCAACACAAATAGGCACCCACACACTTAATAACTATACCCAA
CCTATGCACTCACGAGAACATCTCCTTATCTTACTTCATTTAATCCCCCTTATATTAATTTCCTTAAAAC
CAGAACTAGTAATGTAACGTGTATGTAATTTTAAAAAAAATATCAAGCTGTGACCTTGACAATAGGAATT
ATCCTCATACACCAGAGGAGGTTACAAGACCTGCTAACTCTTTAATCTGGCATTAAAACCCAGCCC

>DQ098534.1 Pseudonaja nuchalis voucher AMS R150262 NADH dehydrogenase subunit 4 (ND4) gene, partial cds; and tRNA-His and tRNA-Ser genes, complete sequence; mitochondrial
GGTACGGCATTATCCGCCTATCCCAAACCCTTCCCACCTTAAAAACAGATATATTCCTCCCCTTTATCGT
TGTATCCATATGAGGAGCAATCCTAGCAAGCCTAATCTGTCTACAACAGACAGACTTAAAATCACTAATT
GCGTACTCCTCAATCAGCCACATGGGATTAGTAATCGCTGCAATAACGATCCAAACACAATGAGGGTTAG
CAGGAGCCATATCCATAATAATTGCCCACGGGTTTACCTCATCAGCACTTTTTTGCCTAGCAAATACCTC
CTACGAACGCACACAAACCCGCATTATACTTCTTACCCGAGGGTTCCACAACATCTTACCAATAGCTACA
ACCTGATGACTCTTGGCCTGCCTTATAAATATCGCTACTCCCCCAAGCATAAACTTCACAAGTGAACTTC
TAATTGCATCCTCTATATTCAACTGATGCCCAACAACCATCATCATATTTGGCCTATTAATACTTATTAC
AGCTTCATACTCACTACATATATTTTTATCAACACAAATAGGCATCCACACACTTAATAACTATACCCAA
CCTATGCACTCACGAGAACATCTCCTTATCTTACTCCATTTAATCCCCCTCATATTAATTTCCTTAAAAC
CAGAACTAGTAATGTAACGTGTGTGTAATTTTAAAAAAAATATCAAGCTGTGACCTTGACAATAGGAATT
ATCCTCATACACCAGAGGAGGTTACAAGACCTGCTAACTCTTTAATCTGGTATTAAAACCCAGCCC

>DQ098533.1 Pseudonaja nuchalis voucher SAMA R57789 NADH dehydrogenase subunit 4 (ND4) gene, partial cds; and tRNA-His and tRNA-Ser genes, complete sequence; mitochondrial
GATACGGCATTATCCGCCTATCCCAAACCCTTCCCACCTTAAAAACAGATATATTCCTCCCCTTTATCGT
TGTATCCATATGAGGAGCAATCTTAGCAAGCCTAATCTGTCTACAACAGACAGACTTAAAATCACTAATT
GCGTACTCCTCAGTCAGCCACATGGGATTAGTAATCGCTGCAATAACGATCCAAACACAATGGGGGTTAG
CAGGAGCCATAACCATAATAATTGCCCACGGGTTTACCTCATCAGCACTTTTTTGCCTAGCAAACACCTC
CTACGAACGCACACAAACCCGCATTATACTTCTTACCCGAGGGTTCCACAACATCTTACCAATAGCTACA
ACCTGATGACTCTTGGCCTGCCTTATAAATATCGCTACTCCCCCAAGCATAAACTTCACAAGTGAACTTC
TAATTGCATCCTCCATATTCAACTGATGCCCAACAACCATCATCATATTTGGCCTATTAATACTTATTAC
AGCTTCATACTCACTACATATATTTTTATCAACACAAATAGGCATCCACACACTTAATAACTATACCCAA
CCTATGCACTCACGAGAGCATCTCCTTATCTTACTCCATTTAATCCCCCTTATATTAATTTCCTTAAAGC
CAGAACTAGTAATGTAACGTGTATGTAATTTTAAAAAAAATATCAAGCTGTGACCTTGACAATAGGAATT
ATCCTCATACACCAGAGGAGGTTACAAGACCTGCTAACTCTTTAATCTGGCATTAAAACCCAGCCC

>DQ098532.1 Pseudonaja nuchalis voucher SAMA R42333 NADH dehydrogenase subunit 4 (ND4) gene, partial cds; and tRNA-His and tRNA-Ser genes, complete sequence; mitochondrial
GGTACGGCATTATCCGCCTATCCCAAACCCTTCCCACCTTAAAAACAGATATATTCCTCCCCTTTATCGT
TGTATCCATATGAGGAGCAATCCTAGCAAGCCTAATCTGTCTACAACAGACAGACTTAAAATCACTAATT
GCGTACTCCTCAATCAGCCACATGGGATTAGTAATCGCTGCAATAACGATCCAAACACAATGAGGGTTAG
CAGGAGCCATATCCATAATAATTGCCCACGGGTTTACCTCATCAGCACTTTTTTGCCTAGCAAATACCTC
CTACGAACGCACACAAACCCGCATTATACTTCTTACCCGAGGGTTCCACAACATCTTACCAATAGCTACA
ACCTGATGACTCTTGGCCTGCCTTATAAATATCGCTACTCCCCCAAGCATAAACTTCACAAGTGAACTTC
TAATTGCATCCTCTATATTCAACTGATGCCCAACAACCATCATCATATTTGGCCTATTAATACTTATTAC
AGCTTCATACTCACTACATATATTTTTATCAACACAAATAGGCATCCACACACTTAATAACTATACCCAA
CCTATGCACTCACGAGAACATCTCCTTATCTTACTCCATTTAATCCCCCTCATATTAATTTCCTTAAAAC
CAGAACTAGTAATGTAACGTGTGTGTAATTTTAAAAAAAATATCAAGCTGTGACCTTGACAATAGGAATT
ATCCTCATACACCAGAGGAGGTTACAAGACCTGCTAACTCTTTAATCTGGTATTAAAACCCAGCCC

>DQ098531.1 Pseudonaja nuchalis voucher SAMA R36954 NADH dehydrogenase subunit 4 (ND4) gene, partial cds; and tRNA-His and tRNA-Ser genes, complete sequence; mitochondrial
GGTACGGCATTATCCGCCTATCCCAAACCCTTCCCACCTTAAAAACAGATATATTCCTCCCCTTTATCGT
TGTTTCCATATGAGGAGCAATCCTAGCAAGCCTAATCTGTCTACAACAGACAGACTTAAAATCACTAATT
GCGTACTCCTCAATCAGCCACATGGGGTTAGTAATCGCTGCAATAACGATCCAAACACAATGAGGGTTAG
CAGGAGCCATATCCATAATAATTGCCCACGGTTTTACCTCATCAGCACTTTTTTGCCTAGCAAATACCTC
CTACGAACGCACACAAACCCGCATTATACTTCTTACCCGAGGGTTCCACAACATCTTACCAATAGCTACA
ACCTGATGACTCTTGGCCTGCCTTATAAATATCGCTACTCCCCCAAGCATAAACTTCACAAGTGAACTTC
TAATTGCATCCTCTATATTCAACTGATGCCCAACAACCATCATCATATTTGGCCTATTAATACTTATTAC
AGCTTCATACTCACTACATATATTTTTATCAACACAAATAGGCATCCACACACTTAATAACTATACCCAA
CCTATGCACTCACGAGAACATCTCCTTATCTTACTCCATTTAATCCCCCTCATATTAATTTCCTTAAAAC
CAGAACTAGTAATGTAACGTGTGTGTAATTTTAAAAAAAATATCAAGCTGTGACCTTGACAATAGGAATT
ATCCTCATACACCAGAGGAGGTTACAAGACCTGCTAACTCTTTAATCTGGTATTAAAACCCAGCCC

>DQ098530.1 Pseudonaja nuchalis voucher SAMA R36953 NADH dehydrogenase subunit 4 (ND4) gene, partial cds; and tRNA-His and tRNA-Ser genes, complete sequence; mitochondrial
GGTACGGCATTATCCGCCTATCCCAAACCCTTCCCACCTTAAAAACAGATATATTCCTCCCCTTTATCGT
TGTTTCCATATGAGGAGCAATCCTAGCAAGCCTAATCTGTCTACAACAGACAGACTTAAAATCACTAATT
GCGTACTCCTCAATCAGCCACATGGGGTTAGTAATCGCTGCAATAACGATCCAAACACAATGAGGGTTAG
CAGGAGCCATATCCATAATAATTGCCCACGGTTTTACCTCATCAGCACTTTTTTGCCTAGCAAATACCTC
CTACGAACGCACACAAACCCGCATTATACTTCTTACCCGAGGGTTCCACAACATCTTACCAATAGCTACA
ACCTGATGACTCTTGGCCTGCCTTATAAATATCGCTACTCCCCCAAGCATAAACTTCACAAGTGAACTTC
TAATTGCATCCTCTATATTCAACTGATGCCCAACAACCATCATCATATTTGGCCTATTAATACTTATTAC
AGCTTCATACTCACTACATATATTTTTATCAACACAAATAGGCATCCACACACTTAATAACTATACCCAA
CCTATGCACTCACGAGAACATCTCCTTATCTTACTCCATTTAATCCCCCTCATATTAATTTCCTTAAAAC
CAGAACTAGTAATGTAACGTGTGTGTAATTTTAAAAAAAATATCAAGCTGTGACCTTGACAATAGGAATT
ATCCTCATACACCAGAGGAGGTTACAAGACCTGCTAACTCTTTAATCTGGTATTAAAACCCAGCCC

>DQ098529.1 Pseudonaja nuchalis voucher SAMA R28531 NADH dehydrogenase subunit 4 (ND4) gene, partial cds; and tRNA-His and tRNA-Ser genes, complete sequence; mitochondrial
GATACGGCATTATCCGCCTATCCCAAACCCTTCCCACCTTAAAAACAGATATATTCCTCCCCTTTATCGT
TGTATCCATATGAGGAGCAATCCTAGCAAGCCTAATCTGTCTACAACAGACAGACTTAAAATCACTAATT
GCGTACTCCTCAATCAGCCACATGGGATTAGTAATCGCTGCAATAACGATCCAAACACAATGAGGGTTAG
CAGGAGCCATAACCATAATAATTGCCCACGGGTTTACCTCATCAGCACTTTTTTGCCTAGCAAATACCTC
CTACGAACGCACACAAACCCGCATTATACTTCTTACCCGAGGGTTCCACAACATCTTACCAATAGCTACA
ACCTGATGACTCTTGGCCTGCCTTATAAATATCGCTACTCCCCCAAGCATAAACTTCACAAGTGAACTTC
TAATTGCATCCTCTATATTCAACTGATGCCCAACAACCATCATCATATTTGGCCTATTAATACTTATTAC
AGCTTCATACTCACTACATATATTTTTATCAACACAAATAGGCATCCACACACTTAACAACTATACCCAA
CCTATGCACTCACGAGAACATCTCCTTATCTTACTTCATTTAATCCCCCTTATACTAATTTCCTTAAAAC
CAGAACTAGTAATGTAACGTGTATGTAATTTTAAAAAAAAATATCAAGCTGTGACCTTGACAATAGGAAT
TATCCTCATACACCAGAGGAGGTTACAAGACCTGCTAACTCTTTAATCTGGCATTAAAACCCAGCCC

>DQ098528.1 Pseudonaja nuchalis voucher SAMA R29407 NADH dehydrogenase subunit 4 (ND4) gene, partial cds; and tRNA-His and tRNA-Ser genes, complete sequence; mitochondrial
GGTACGGCATTATCCGCCTATCCCAAACCCTTCCCACCTTAAAAACAGATATATTCCTCCCCTTTATCGT
TGTATCCATATGAGGAGCAATCCTAGCAAGCCTAATCTGTCTACAACAGACAGACTTAAAATCACTAATT
GCGTACTCCTCAATCAGCCACATGGGATTAGTAATCGCTGCAATAACGATCCAAACACAATGAGGGTTAG
CAGGAGCCATAACCATAATAATTGCCCACGGGTTTACCTCATCAGCACTTTTTTGCCTAGCAAATACCTC
CTACGAACGCACACAAACCCGCATTATACTTCTTACCCGAGGGTTCCACAACATCTTACCAATAGCTACA
ACCTGATGACTCTTGGCCTGCCTTATAAATATCGCTACTCCCCCAAGCATAAACTTCACAAGTGAACTTC
TAATTGCATCCTCTATATTCAACTGATGCCCAACAACCATCATCATATTTGGCCTATTAATACTTATTAC
AGCTTCATACTCACTACATATATTTTTATCAACACAAATAGGCATCCACACACTTAACAACTATACCCAA
CCTATGCACTCACGAGAACATCTCCTTATCTTACTTCATTTAATCCCCCTTATACTAATTTCCTTAAAAC
CAGAACTAGTAATGTAACGTGTATGTAATTTTAAAAAAAATATCAAGCTGTGACCTTGACAATAGGAATT
ATCCTCATACACCAGAGGAGGTTACAAGACCTGCTAACTCTTTAATCTGGCATTAAAACCCAGCCC

>DQ098527.1 Pseudonaja nuchalis voucher SAMA R29360 NADH dehydrogenase subunit 4 (ND4) gene, partial cds; and tRNA-His and tRNA-Ser genes, complete sequence; mitochondrial
GGTACGGCATTATCCGCCTATCCCAAACCCTTCCCACCTTAAAAACAGATATATTCCTCCCCTTTATCGT
TGTATCCATATGAGGAGCAATCCTAGCAAGCCTAATCTGTCTACAACAGACAGACTTAAAATCACTAATT
GCGTACTCCTCAATCAGCCACATGGGATTAGTAATCGCTGCAATAACGATCCAAACACAATGAGGGTTAG
CAGGAGCCATAACCATAATAATTGCCCACGGGTTTACCTCATCAGCACTTTTTTGCCTAGCAAATACCTC
CTACGAACGCACACAAACCCGCATTATACTTCTTACCCGAGGGTTCCACAACATCTTACCAATAGCTACA
ACCTGATGACTCTTGGCCTGCCTTATAAATATCGCTACTCCCCCAAGCATAAACTTCACAAGTGAACTTC
TAATTGCATCCTCTATATTCAACTGATGCCCAACAACCATCATCATATTTGGCCTATTAATACTTATTAC
AGCTTCATACTCACTACATATATTTTTATCAACACAAATAGGCATCCACACACTTAACAACTATACCCAA
CCTATGCACTCACGAGAACATCTCCTTATCTTACTTCATTTAATCCCCCTTATACTAATTTCCTTAAAAC
CAGAACTAGTAATGTAACGTGTATGTAATTTTAAAAAAAATATCAAGCTGTGACCTTGACAATAGGAATT
ATCCTCATACACCAGAGGAGGTTACAAGACCTGCTAACTCTTTAATCTGGCATTAAAACCCAGCCC

>DQ098526.1 Pseudonaja nuchalis voucher SAMA R29288 NADH dehydrogenase subunit 4 (ND4) gene, partial cds; and tRNA-His and tRNA-Ser genes, complete sequence; mitochondrial
GATACGGCATTATCCGCCTATCCCAAACCCTTCCCACCTTAAAAACAGATATATTCCTCCCCTTTATCGT
TGTATCCATATGAGGAGCAATCCTAGCAAGCCTAATCTGTCTACAACAGACAGACTTAAAATCACTAATT
GCGTACTCCTCAGTCAGCCACATGGGATTAGTAATCGCCGCAATAACGATCCAAACACAATGAGGGTTAG
CAGGAGCCATAACCATAATAATTGCCCACGGGTTTACCTCATCAGCACTTTTTTGCCTAGCAAATACCTC
CTACGAACGCACACAAACCCGCATTATACTTCTTACCCGAGGGTTCCACAACATCTTACCAATAGCTACA
ACCTGATGGCTCTTGGCCTGCCTTATAAATATCGCTACTCCCCCAAGCATAAACTTCACAAGTGAACTTC
TAATTGCATCCTCTATATTCAACTGATGCCCAACAACCATCATCATATTTGGCCTATTAATACTTATTAC
AGCTTCATATTCACTACATATATTTTTATCAACACAAATAGGCATCCACACACTTAATAACTATACCCAA
CCTATGCACTCACGAGAACATCTCCTTATCTTACTCCATTTAATCCCCCTTATATTAATTTCCTTAAAAC
CAGAACTAGTAATGTAACGTGTATGTAATTTTAAAAAAAATATCAAGCTGTGACCTTGACAATAGGAATT
ATCCTCATACACCAGAGGAGGTTACAAGACCTGCTAACTCTTTAATCTGGCATTAAAACCCAGCCC

>DQ098525.1 Pseudonaja nuchalis voucher SAMA R24821 NADH dehydrogenase subunit 4 (ND4) gene, partial cds; and tRNA-His and tRNA-Ser genes, complete sequence; mitochondrial
GGTACGGCATTATCCGCCTATCCCAAACCCTTCCCACCTTAAAAACAGATATATTCCTCCCCTTTATCGT
TGTATCCATATGAGGAGCAATCCTAGCAAGCCTAATCTGTCTACAACAGACAGACTTAAAATCACTAATT
GCGTACTCCTCAATCAGCCACATGGGATTAGTAATCGCTGCAATAACGATCCAAACACAATGAGGGTTAG
CAGGAGCCATATCCATAATAATTGCCCACGGGTTTACCTCATCAGCACTTTTTTGCCTAGCAAATACCTC
CTACGAACGCACACAAACCCGCATTATACTTCTTACCCGAGGGTTCCACAACATCTTACCAATAGCTACA
ACCTGATGACTCTTGGCCTGCCTTATAAATATCGCTACTCCCCCAAGCATAAACTTCACAAGTGAACTTC
TAATTGCATCCTCTATATTCAACTGATGCCCAACAACCATCATCATATTTGGCCTATTAATACTTATTAC
AGCTTCATACTCACTACATATATTTTTATCAACACAAATAGGCATCCACACACTTAATAACTATACCCAA
CCTATGCACTCACGAGAACATCTCCTTATCTTACTCCATTTAATCCCCCTCATATTAATTTCCTTAAAAC
CAGAACTAGTAATGTAACGTGTGTGTAATTTTAAAAAAAATATCAAGCTGTGACCTTGACAATAGGAATT
ATCCTCATACACCAGAGGAGGTTACAAGACCTGCTAACTCTTTAATCTGGTATTAAAACCCAGCCC

>DQ098524.1 Pseudonaja nuchalis voucher SAMA R21415 NADH dehydrogenase subunit 4 (ND4) gene, partial cds; and tRNA-His and tRNA-Ser genes, complete sequence; mitochondrial
GGTACGGCATTATCCGCCTATCCCAAACCCTTCCCACCTTAAAAACAGATATATTCCTCCCCTTTATCGT
TGTATCCATATGAGGAGCAATCCTAGCAAGCCTAATCTGTCTACAACAGACAGACTTAAAATCACTAATT
GCGTACTCCTCAATCAGCCACATGGGATTAGTAATCGCTGCAATAACGATCCAAACACAATGAGGGTTAG
CAGGAGCCATATCCATAATAATTGCCCACGGGTTTACCTCATCAGCACTTTTTTGCCTAGCAAATACCTC
CTACGAACGCACACAAACCCGCATTATACTTCTTACCCGAGGGTTCCACAACATCTTACCAATAGCTACA
ACCTGATGACTCTTGGCCTGCCTTATAAATATCGCTACTCCCCCAAGCATAAACTTCACAAGTGAACTTC
TAATTGCATCCTCTATATTCAACTGATGCCCAACAACCATCATCATATTTGGCCTATTAATACTTATTAC
AGCTTCATACTCACTACATATATTTTTATCAACACAAATAGGCATCCACACACTTAATAACTATACCCAA
CCTATGCACTCACGAGAACATCTCCTTATCTTACTCCATTTAATCCCCCTCATATTAATTTCCTTAAAAC
CAGAACTAGTAATGTAACGTGTGTGTAATTTTAAAAAAAATATCAAGCTGTGACCTTGACAATAGGAATT
ATCCTCATACACCAGAGGAGGTTACAAGACCTGCTAACTCTTTAATCTGGTATTAAAACCCAGCCC

>DQ098523.1 Pseudonaja nuchalis voucher SAMA R21414 NADH dehydrogenase subunit 4 (ND4) gene, partial cds; and tRNA-His and tRNA-Ser genes, complete sequence; mitochondrial
GGTACGGCATTATCCGCCTATCCCAAACCCTTCCCACCTTAAAAACAGATATATTCCTTCCCTTTATCGT
TGTATCCATATGAGGAGCAATCCTAGCAAGCCTAATCTGTCTACAACAGACAGACTTAAAATCACTAATT
GCGTACTCCTCAATCAGCCACATGGGATTAGTAATCGCTGCAATAACAATCCAAACACAATGAGGGTTAG
CAGGAGCCATAGCCATAATAATTGCCCACGGGTTTACCTCATCAGCACTTTTTTGCCTAGCAAATACCTC
CTACGAACGCACACAAACCCGCATTATACTTCTTACCCGAGGGTTCCACAACATCTTACCAATAGCTACA
ACCTGATGACTCTTGGCCTGCCTTATAAATATCGCTACTCCCCCAAGCATAAACTTCACAAGTGAACTTC
TAATTGCATCCTCTATATTCAACTGATGCCCAACAACCATCATCATGTTTGGCCTATTAATACTTATTAC
AGCTTCATACTCACTACATATATTTTTATCAACACAAATAGGCACCCACACACTTAATAACTATACCCAA
CCTATGCACTCACGAGAACATCTCCTTATCTTACTTCATTTAATCCCCCTTATATTAATTTCCTTAAAAC
CAGAACTAGTAATGTAACGTGTATGTAATTTTAAAAAAAATATCAAGCTGTGACCTTGACAATAGGAATT
ACCCTCATACACCAGAGGAGGTTACAAGACCTGCTAACTCTTTAATCTGGCATTAAAACCCAGCCC

>DQ098522.1 Pseudonaja nuchalis voucher SAMA R21413 NADH dehydrogenase subunit 4 (ND4) gene, partial cds; and tRNA-His and tRNA-Ser genes, complete sequence; mitochondrial
GGTACGGCATTATCCGCCTATCCCAAACCCTTCCCACCTTAAAAACAGATATATTCCTCCCCTTTATCGT
TGTATCCATATGAGGAGCAATCCTAGCAAGCCTAATCTGTCTACAACAGACAGACTTAAAATCACTAATT
GCGTACTCCTCAATCAGCCACATGGGATTAGTAATCGCTGCAATAACGATCCAAACACAATGAGGGTTAG
CAGGAGCCATATCCATAATAATTGCCCACGGGTTTACCTCATCAGCACTTTTTTGCCTAGCAAATACCTC
CTACGAACGCACACAAACCCGCATTATACTTCTTACCCGAGGGTTCCACAACATCTTACCAATAGCTACA
ACCTGATGACTCTTGGCCTGCCTTATAAATATCGCTACTCCCCCAAGCATAAACTTCACAAGTGAACTTC
TAATTGCATCCTCTATATTCAACTGATGCCCAACAACCATCATCATATTTGGCCTATTAATACTTATTAC
AGCTTCATACTCACTACATATATTTTTATCAACACAAATAGGCATCCACACACTTAATAACTATACCCAA
CCTATGCACTCACGAGAACATCTCCTTATCTTACTCCATTTAATCCCCCTCATATTAATTTCCTTAAAAC
CAGAACTAGTAATGTAACGTGTGTGTAATTTTAAAAAAAATATCAAGCTGTGACCTTGACAATAGGAATT
ATCCTCATACACCAGAGGAGGTTACAAGACCTGCTAACTCTTTAATCTGGTATTAAAACCCAGCCC

>DQ098521.1 Pseudonaja nuchalis voucher SAMA R21025 NADH dehydrogenase subunit 4 (ND4) gene, partial cds; and tRNA-His and tRNA-Ser genes, complete sequence; mitochondrial
GGTACGGCATTATCCGCCTATCCCAAACCCTTCCCACCTTAAAAACAGATATATTCCTCCCCTTTATCGT
TGTATCCATATGAGGAGCAATCCTAGCAAGCCTAATCTGTCTACAACAGACAGACTTAAAATCACTAATT
GCGTACTCCTCAATCAGCCACATGGGATTAGTAATCGCTGCAATAACGATCCAAACACAATGAGGGTTAG
CAGGAGCCATATCCATAATAATTGCCCACGGGTTTACCTCATCAGCACTTTTTTGCCTAGCAAATACCTC
CTACGAACGCACACAAACCCGCATTATACTTCTTACCCGAGGGTTCCACAACATCTTACCAATAGCTACA
ACCTGATGACTCTTGGCCTGCCTTATAAATATCGCTACTCCCCCAAGCATAAACTTCACAAGTGAACTTC
TAATTGCATCCTCTATATTCAACTGATGCCCAACAACCATCATCATATTTGGCCTATTAATACTTATTAC
AGCTTCATACTCACTACATATATTTTTATCAACACAAATAGGCATCCACACACTTAATAACTATACCCAA
CCTATGCACTCACGAGAACATCTCCTTATCTTACTCCATTTAATCCCCCTCATATTAATTTCCTTAAAAC
CAGAACTAGTAATGTAACGTGTGTGTAATTTTAAAAAAAATATCAAGCTGTGACCTTGACAATAGGAATT
ATCCTCATACACCAGAGGAGGTTACAAGACCTGCTAACTCTTTAATCTGGTATTAAAACCCAGCCC

>DQ098520.1 Pseudonaja nuchalis voucher SAMA R20981 NADH dehydrogenase subunit 4 (ND4) gene, partial cds; and tRNA-His and tRNA-Ser genes, complete sequence; mitochondrial
GGTACGGCATTATCCGCCTATCCCAAACCCTTCCCACCTTAAAAACAGATATATTCCTCCCCTTTATCGT
TGTATCCATATGAGGAGCAATCCTAGCAAGCCTAATCTGTCTACAACAGACAGACTTAAAATCACTAATT
GCGTACTCCTCAATCAGCCACATGGGCTTAGTAATCGCTGCAATAACGATCCAAACACAATGAGGGTTAG
CAGGAGCCATATCCATAATAATTGCCCACGGGTTTACCTCATCAGCACTTTTTTGCCTAGCAAATACCTC
CTACGAACGCACACAAACCCGCATTATACTTCTTACCCGAGGGTTCCACAACATCTTACCAATAGCTACA
ACCTGATGACTCTTGGCCTGCCTTATAAATATCGCTACTCCCCCAAGCATAAACTTCACAAGTGAACTTC
TAATTGCATCCTCTATATTCAACTGATGCCCAACAACCATCATCATATTTGGCCTATTAATACTTATTAC
AGCTTCATACTCACTACATATATTTTTATCAACACAAATAGGCATCCACACACTTAATAACTATACCCAA
CCTATGCACTCACGAGAACATCTCCTTATCTTACTCCATTTAATCCCCCTCATATTAATTTCCTTAAAAC
CAGAACTAGTAATGTAACGTGTGTGTAATTTTAAAAAAAATATCAAGCTGTGACCTTGACAATAGGAATT
ATCCTCATACACCAGAGGAGGTTACAAGACCTGCTAACTCTTTAATCTGGTATTAAAACCCAGCCC

>DQ098519.1 Pseudonaja nuchalis voucher SAMA R51592 NADH dehydrogenase subunit 4 (ND4) gene, partial cds; and tRNA-His and tRNA-Ser genes, complete sequence; mitochondrial
GGTACGGCATTATCCGCCTATCCCAAACCCTTCCCACCTTAAAAACAGATATATTCCTCCCCTTTATCGT
TGTATCAATATGAGGAGCAATCCTAGCAAGCCTAATCTGTCTACAACAGACAGACTTAAAATCACTAATT
GCATACTCCTCAATCAGCCACATGGGATTAGTAATCGCTGCAATAACGATCCAAACACAATGAGGGTTAG
CAGGAGCCATAACCATAATAATTGCCCACGGGTTTACCTCATCAGCACTTTTTTGCCTAGCAAATACCTC
CTACGAACGCACACAAACCCGCATTATACTTCTTACCCGAGGGTTCCACAACATCTTACCAATAGCTACA
ACCTGATGACTCTTGGCCTGCCTTATAAATATCGCTACTCCCCCAAGCATAAACTTCACAAGTGAACTTC
TAATTGCATCCTCTATATTCAACTGATGCCCAACAACCATCATCATATTTGGCCTATTAATACTTATTAC
AGCTTCATACTCACTACATATATTTTTATCAACACAAATAGGCACCCACACACTTAATAACTATACCCAA
CCTATGCACTCACGAGAACATCTCCTTATCTTACTTCATTTAATCCCCCTTATATTAATTTCCTTAAAAC
CAGAACTAGTAATGTAACGTGTATGTAATTTTAAAAAAAATATCAAGCTGTGACCTTGACAATAGGAATT
ATCCTCATACACCAGAGGAGGTTACAAGACCTGCTAACTCTTTAATCTGGCATTAAAACCCAGCCC

>DQ098518.1 Pseudonaja nuchalis voucher SAMA R51591 NADH dehydrogenase subunit 4 (ND4) gene, partial cds; and tRNA-His and tRNA-Ser genes, complete sequence; mitochondrial
GGTACGGCATTATCCGCCTATCCCAAACCCTTCCCACCTTAAAAACAGATATATTCCTCCCCTTTATCGT
TGTATCCATATGAGGAGCAATCCTAGCAAGCCTAATCTGTCTACAACAGACAGACTTAAAATCACTAATT
GCATACTCCTCAATCAGCCACATGGGATTAGTAATCGCTGCAATAACGATCCAAACACAATGAGGGTTAG
CAGGTGCCATAACCATAATAATTGCCCACGGGTTTACCTCATCAGCACTTTTTTGCCTAGCAAATACCTC
CTACGAACGCACACAAACCCGCATTATACTTCTTACCCGAGGGTTCCACAACATCTTACCAATAGCTACA
ACCTGATGACTCTTGGCCTGCCTTATAAATATCGCTACTCCCCCAAGCATAAACTTCACAAGTGAACTTC
TAATTGCATCCTCTATATTCAACTGATGCCCAACAACCATCATCATATTTGGCCTATTAATACTTATTAC
AGCTTCATACTCACTACATATATTTTTATCAACACAAATAGGCACCCACATACTTAATAACTATACCCAA
CCTATGCACTCACGAGAACATCTCCTTATCTTACTTCATTTAATCCCCCTTATATTAATTTCCTTAAAAC
CAGAGCTAGTAATGTAACGTGTATGTAATTTTAAAAAAAATATCAAGCTGTGACCTTGACAATAGGAATT
ATCCTCATACACCAGAGGAGGTTACAAGACCTGCTAACTCTTTAATCTGGCATTAAAACCCAGCCC

>DQ098517.1 Pseudonaja nuchalis voucher SAMA R51516 NADH dehydrogenase subunit 4 (ND4) gene, partial cds; and tRNA-His and tRNA-Ser genes, complete sequence; mitochondrial
GGTACGGCATTATCCGCCTATCCCAAACCCTTCCCACCTTAAAAACAGATATATTCCTCCCCTTTATCGT
TGTATCCATATGAGGAGCAATCCTAGCAAGCCTAATCTGTCTACAACAGACAGACTTAAAATCACTAATT
GCATACTCCTCAATCAGCCACATGGGATTAGTAATCGCTGCAATAACGATCCAAACACAATGAGGGTTAG
CAGGTGCCATAACCATAATAATTGCCCACGGGTTTACCTCATCAGCACTTTTTTGCCTAGCAAATACCTC
CTACGAACGCACACAAACCCGCATTATACTTCTTACCCGAGGGTTCCACAACATCTTACCAATAGCTACA
ACCTGATGACTCTTGGCCTGCCTTATAAATATCGCTACTCCCCCAAGCATAAACTTCACAAGTGAACTTC
TAATTGCATCCTCTATATTCAACTGATGCCCAACAACCATCATCATATTTGGCCTATTAATACTTATTAC
AGCTTCATACTCACTACATATATTTTTATCAACACAAATAGGCACCCACATACTTAATAACTATACCCAA
CCTATGCACTCACGAGAACATCTCCTTATCTTACTTCATTTAATCCCCCTTATATTAATTTCCTTAAAAC
CAGAACTAGTAATGTAACGTGTATGTAATTTTAAAAAAAATATCAAGCTGTGACCTTGACAATAGGAATT
ATCCTCATACACCAGAGGAGGTTACAAGACCTGCTAACTCTTTAATCTGGCATTAAAACCCAGCCC

>DQ098516.1 Pseudonaja nuchalis voucher SAMA R46920 NADH dehydrogenase subunit 4 (ND4) gene, partial cds; and tRNA-His and tRNA-Ser genes, complete sequence; mitochondrial
GGTACGGCATTATCCGCCTATCCCAAACCCTTCCCACCTTAAAAACAGATATGTTCCTCCCCTTTATCGT
TGTATCCATATGAGGAGCAATCCTAGCAAGCCTAATCTGTCTACAACAGACAGACTTAAAATCACTAATT
GCGTACTCCTCAATCAGCCACATGGGATTAGTAATCGCTGCAATAACGATCCAAACACAATGAGGGTTAG
CAGGAGCCATATCCATAATAATTGCCCACGGATTTACCTCATCAGCACTTTTTTGCCTAGCAAATACCTC
CTACGAACGCACACAAACCCGCATTATACTTCTTACCCGAGGGTTCCACAACATCTTACCAATAGCTACA
ACCTGATGACTCTTGGCCTGCCTTATAAATATCGCTACTCCCCCAAGCATAAACTTCACAAGTGAACTTC
TAATTGCATCCTCTATATTCAACTGATGCCCAACAACCATCATCATATTTGGCCTATTAATACTTATTAC
AGCTTCATACTCACTACATATATTTTTATCAACACAAATAGGCATCCACACACTTAATAACTATACCCAA
CCTATGCACTCACGAGAACATCTCCTTATCTTACTCCATTTAATCCCCCTCATATTAATTTCCTTAAAAC
CAGAACTAGTAATGTAACGTGTGTGTAATTTTAAAAAAAATATCAAGCTGTGACCTTGACAATAGGAATT
ATCCTCATACACCAGAGGAGGTTACAAGACCTGCTAACTCTTTAATCTGGTATTAAAACCCAGCCC

>DQ098515.1 Pseudonaja nuchalis voucher NTM R18321 NADH dehydrogenase subunit 4 (ND4) gene, partial cds; and tRNA-His and tRNA-Ser genes, complete sequence; mitochondrial
GATACGGCATTATCCGCCTATCCCAAACCCTTCCCACCTTAAAAACAGATATATTTCTCCCCTTTATCGT
TGTATCCATATGAGGAGCAATCCTAGCAAGCCTAATCTGTCTACAACAGACAGACTTAAAATCACTAATT
GCGTACTCCTCAGTCAGCCACATGGGATTAGTAATCGCTGCAATAACGATCCAAACACAATGAGGGTTAG
CAGGAGCCATAACCATGATAATTGCCCACGGGTTTACCTCATCAGCACTTTTTTGCCTAGCAAATACCTC
CTACGAACGCACACAAACCCGCATTATACTTCTTACCCGAGGGTTCCATAACATCTTACCAATAGCTACA
ACCTGATGACTCTTGGCCTGCCTTATAAATATCGCTACTCCCCCAAGCATAAACTTCACAAGTGAACTTC
TAATTGCATCCTCTATATTCAACTGATGCCCAACAACCATCATCATATTTGGCCTATTAATACTTATTAC
AGCTTCATACTCACTACATATATTTTTATCAACACAAATAGGCATCCATACACTTAATAACTATACCCAA
CCTATGCACTCACGAGAACATCTCCTTATCTTACTCCATTTAATCCCCCTTATATTAATTTCCTTAAAAC
CAGAACTAGTAATGTAACGTGTATGTAATTTTAAAAAAAATATCAAGCTGTGACCTTGACAATAGGAATT
ATCCTCATACACCAGAGGAGGTTACAAGACCTGCTAACTCTTTAATCTGGCATTAAAACCCAGCCC

>DQ098514.1 Pseudonaja nuchalis voucher SAMA R58381 NADH dehydrogenase subunit 4 (ND4) gene, partial cds; and tRNA-His and tRNA-Ser genes, complete sequence; mitochondrial
GATACGGCATTATCCGCCTATCCCAAACTCTTCCCACCCTAAAAACAGATATATTCCTCCCTTTTATCGT
TGTATCCATATGAGGAGCAATCCTAGCAAGCCTAATCTGCTTACAACAGACAGACTTAAAATCACTAATT
GCATACTCTTCAATTAGCCACATGGGGTTAGTAATCGCTGCAATAACGATCCAAACACAATGAGGGCTAG
CAGGAGCTATAGCTATAATAATTGCCCACGGGTTTACCTCATCAGCACTTTTTTGCCTAGCAAATATCTC
CTATGAACGTACACAAACCCGTATTATACTTCTCACCCGAGGATTCCACAACATCCTACCAATAACTACA
ACCTGATGGCTCTTGGCCTGCCTTATAAATATTGCTACCCCCCCAAGCATAAACTTCACAAGTGAACTTC
TAATTGCATCCTCTATATTCAACTGATGCCCAACAACCATCATCATATTTGGCCTACTAATACTTATTAC
AGCTTCATACTCACTACATATATTCCTATCAACACAAACAGGCATCCACACACTTAATAACTACACCCAA
CCTATACACTCACGAGAACATCTCCTTATTTTACTCCACTTAATCCCCCTTATATTAATCTCCTTAAAAC
CAGAACTAGTTATGTAACGTGTATGTAATTTTAAAAAAAATATCAAGCTGTGACCTTGACAATAGGAATT
ACCCTCATACACCAGAGGAGGTTACAAGACCTGCTAACTCTTTAATCTGGCATTAAAACCCAGCCC

>DQ098513.1 Pseudonaja nuchalis voucher SAMA R58380 NADH dehydrogenase subunit 4 (ND4) gene, partial cds; and tRNA-His and tRNA-Ser genes, complete sequence; mitochondrial
GATACGGCATTATCCGCCTATCCCAAACTCTTCCCACCCTAAAAACAGACATATTCCTCCCTTTTATCGT
CGTATCCATATGAGGAGCAACCCTAGCAAGCCTAATCTGCCTACAACAGACAGACTTAAAATCACTAATT
GCGTACTCTTCAATTAGCCACATGGGGTTAGTAATCGCTGCAATAACGATCCAAACACAATGAGGACTAG
CAGGAGCTATAACTATAATGATTGCCCACGGGTTTACCTCATCAGCACTTTTTTGCCTAGCAAATACCTC
CTACGAACGTACACAGACCCGTATTATACTCCTCACCCGAGGATTTCACAACATCCTACCAATAACTACA
ACCTGATGACTCTTGGCCTGCCTTATAAATATTGCTACCCCCCCAAGCATAAACTTCACAAGTGAACTTC
TAATTGCATCCTCTATATTCAACTGATGCCCAACAACCATCATCATATTTGGCCTACTAATACTTATTAC
AGCTTCATACTCACTACATATATTCCTATCAACACAAACAGGCATCCACACACTTAATAACTACACCCAA
CCTATACACTCACGAGAACATCTCCTTATTTTACTCCACTTAATCCCCCTTATATTAATTTCCTTAAAAC
CAGAACTAGTAATGTAACGTGTATGTAATTTTAAAAAAAATATCAAGCTGTGACCTTGACAATAGGAATT
ATCCTCATACACCAGAGGAGGTTACAAGACCTGCTAACTCTTTAATCTGGCATTAAAACCCAGCCC

>DQ098512.1 Pseudonaja nuchalis voucher SAMA R56775 NADH dehydrogenase subunit 4 (ND4) gene, partial cds; and tRNA-His and tRNA-Ser genes, complete sequence; mitochondrial
GATACGGCATTATCCGCCTATCCCAAACTCTTCCCACCCTAAAAACAGATATATTCCTCCCTTTTATCGT
TGTATCCATATGAGGAGCAATCCTAGCAAGCCTAATCTGCTTACAACAGACAGACTTAAAATCACTAATT
GCATACTCTTCAATTAGCCACATGGGGTTAGTAATCGCTGCAATAACGATCCAAACACAATGAGGGCTAG
CAGGAGCTATAGCTATAATAATTGCCCACGGGTTTACCTCATCAGCACTTTTTTGCCTAGCAAATAYCTC
CTAYGAACGTACACAAACCCGTATTATACTTCTCACCCGAGGATTCCACAACATCCTACCAATAACTACA
ACCTGATGGCTCTTGGCCTGCCTTATAAATATTGCTACCCCCCCAAGCATAAACTTCACAAGTGAACTTC
TAATTGCATCCTCTATATTCAACTGATGCCCAACAACCATCATCATATTTGGCCTACTAATACTTATTAC
AGCTTCATACTCACTACATATATTCCTATCAACACAAACAGGCATCCACACACTTAATAACTACACCCAA
CCTATACACTCACGAGAACATCTCCTTATTTTACTCCACTTAATCCCCCTTATATTAATCTCCTTAAAAC
CAGAACTAGTTATGTAACGTGTATGTAATTTTAAAAAAAATATCAAGCTGTGACCTTGACAATAGGAATT
ACCCTCATACACCAGAGGAGGTTACAAGACCTGCTAACTCTTTAATCTGGCATTAAAACCCAGCCC

>DQ098511.1 Pseudonaja nuchalis voucher SAMA R56774 NADH dehydrogenase subunit 4 (ND4) gene, partial cds; and tRNA-His and tRNA-Ser genes, complete sequence; mitochondrial
GATACGGCATTATCCGCCTATCCCAAACTCTTCCCACCCTAAAAACAGACATATTCCTCCCTTTTATCGT
CGTATCCATATGAGGAGCAACCCTAGCAAGCCTAATCTGCCTACAACAGACAGACTTAAAATCACTAATT
GCGTACTCTTCAATTAGCCACATGGGGTTAGTAATCGCTGCAATAACGATCCAAACACAATGAGGACTAG
CAGGAGCTATAACTATAATGATTGCCCACGGGTTTACCTCATCAGCACTTTTTTGCCTAGCAAATACCTC
CTACGAACGTACACAAACCCGTATTATACTCCTCACCCGAGGATTTCACAACATCCTACCAATAACTACA
ACCTGATGACTCTTGGCCTGCCTTATAAATATTGCTACCCCCCCAAGCATAAACTTCACAAGTGAACTTC
TAATTGCATCCTCTATATTCAACTGATGCCCAACAACCATCATCATATTTGGCCTACTAATACTTATTAC
AGCTTCATACTCACTACATATATTCCTATCAACACAAACAGGCATCCACACACTTAATAACTACACCCAA
CCTATACACTCACGAGAACATCTCCTTATTTTACTCCACTTAATCCCCCTTATATTAATTTCCTTAAAAC
CAGAACTAGTAATGTAACGTGTATGTAATTTTAAAAAAAATATCAAGCTGTGACCTTGACAATAGGAATT
ATCCTCATACACCAGAGGAGGTTACAAGACCTGCTAACTCTTTAATCTGGCATTAAAACCCAGCCC

>DQ098510.1 Pseudonaja nuchalis voucher SAMA R56773 NADH dehydrogenase subunit 4 (ND4) gene, partial cds; and tRNA-His and tRNA-Ser genes, complete sequence; mitochondrial
GATACGGCATTATCCGCCTATCCCAAACTCTTCCCACCCTAAAAACAGACATATTCCTCCCTTTTATCGT
CGTATCCATATGAGGAGCAACCCTAGCAAGCCTAATCTGCCTACAACAGACAGACTTAAAATCACTAATT
GCGTACTCTTCAATTAGCCACATGGGGTTAGTAATCGCTGCAATAACGATCCAAACACAATGAGGACTAG
CAGGAGCTATAACTATAATGATTGCCCACGGGTTTACCTCATCAGCACTTTTTTGCCTAGCAAATACCTC
CTACGAACGTACACAAACCCGTATTATACTCCTCACCCGAGGATTTCACAACATCCTACCAATAACTACA
ACCTGATGACTCTTGGCCTGCCTTATAAATATTGCTACCCCCCCAAGCATAAACTTCACAAGTGAACTTC
TAATTGCATCCTCTATATTCAACTGATGCCCAACAACCATCATCATATTTGGCCTACTAATACTTATTAC
AGCTTCATACTCACTACATATATTCCTATCAACACAAACAGGCATCCACACACTTAATAACTACACCCAA
CCTATACACTCACGAGAACATCTCCTTATTTTACTCCACTTAATCCCCCTTATATTAATTTCCTTAAAAC
CAGAACTAGTAATGTAACGTGTATGTAATTTTAAAAAAAATATCAAGCTGTGACCTTGACAATAGGAATT
ATCCTCATACACCAGAGGAGGTTACAAGACCTGCTAACTCTTTAATCTGGCATTAAAACCCAGCCC

>DQ098509.1 Pseudonaja nuchalis voucher SAMA R56772 NADH dehydrogenase subunit 4 (ND4) gene, partial cds; and tRNA-His and tRNA-Ser genes, complete sequence; mitochondrial
GATACGGCATTATCCGCCTATCCCAAACTCTTCCCACCCTAAAAACAGACATATTCCTCCCTTTTATCGT
CGTATCCATATGAGGAGCAACCCTAGCAAGCCTAATCTGCCTACAACAGACAGACTTAAAATCACTAATT
GCGTACTCTTCAATTAGCCACATGGGGTTAGTAATCGCTGCAATAACGATCCAAACACAATGAGGACTAG
CAGGAGCTATAACTATAATGATTGCCCACGGGTTTACCTCATCAGCACTTTTTTGCCTAGCAAATACCTC
CTACGAACGTACACAAACCCGTATTATACTCCTCACCCGAGGATTTCACAACATCCTACCAATAACTACA
ACCTGATGACTCTTGGCCTGCCTTATAAATATTGCTACCCCCCCAAGCATAAACTTCACAAGTGAACTTC
TAATTGCATCCTCTATATTCAACTGATGCCCAACAACCATCATCATATTTGGCCTACTAATACTTATTAC
AGCTTCATACTCACTACATATATTCCTATCAACACAAACAGGCATCCACACACTTAATAACTACACCCAA
CCTATACACTCACGAGAACATCTCCTTATTTTACTCCACTTAATCCCCCTTATATTAATTTCCTTAAAAC
CAGAACTAGTAATGTAACGTGTATGTAATTTTAAAAAAAATATCAAGCTGTGACCTTGACAATAGGAATT
ATCCTCATACACCAGAGGAGGTTACAAGACCTGCTAACTCTTTAATCTGGCATTAAAACCCAGCCC

>DQ098508.1 Pseudonaja nuchalis voucher field no. BT23 NADH dehydrogenase subunit 4 (ND4) gene, partial cds; and tRNA-His and tRNA-Ser genes, complete sequence; mitochondrial
GATACGGCATTATCCGCCTATCCCAAACTCTTCCCACCCTAAAAACAGATATATTCCTCCCTTTTATCGT
TGTATCCATATGAGGAGCAATCCTAGCAAGCCTAATCTGCTTACAACAGACAGACTTAAAATCACTAATT
GCATACTCTTCAATTAGCCACATGGGGTTAGTAATCGCTGCAATAACGATCCAAACACAATGAGGGCTAG
CAGGAGCTATAGCTATAATAATTGCCCACGGGTTTACCTCATCAGCACTTTTTTGCCTAGCAAATATCTC
CTATGAACGTACACAAACCCGTATTATACTTCTCACCCGAGGATTCCACAACATCCTACCAATAACTACA
ACCTGATGGCTCTTGGCCTGCCTTATAAATATTGCTACCCCCCCAAGCATAAACTTCACAAGTGAACTTC
TAATTGCATCCTCTATATTCAACTGATGCCCAACAACCATCATCATATTTGGCCTACTAATACTTATTAC
AGCTTCATACTCACTACATATATTCCTATCAACACAAACAGGCATCCACACACTTAATAACTACACCCAA
CCTATACACTCACGAGAACATCTCCTTATTTTACTCCACTTAATCCCCCTTATATTAATCTCCTTAAAAC
CAGAACTAGTTATGTAACGTGTGTGTAATTTTAAAAAAAATATCAAGCTGTGACCTTGACAATAGGAATT
ACCCTCATACACCAGAGGAGGTTACAAGACCTGCTAACTCTTTAATCTGGCATTAAAACCCAGCCC

>DQ098507.1 Pseudonaja nuchalis voucher alcohol no. D3499 NADH dehydrogenase subunit 4 (ND4) gene, partial cds; and tRNA-His and tRNA-Ser genes, complete sequence; mitochondrial
GATACGGCATTATCCGCCTATCCCAAACTCTTCCCACCCTAAAAACAGATATATTCCTCCCTTTTATCGT
TGTATCCATATGAGGAGCAATCCTAGCAAGCCTAATCTGCTTACAACAGACAGACTTAAAATCACTAATT
GCATACTCTTCAATTAGCCACATGGGGTTAGTAATCGCTGCAATAACGATCCAAACACAATGAGGGCTAG
CAGGAGCTATAGCTATAATAATTGCCCACGGGTTTACCTCATCAGCACTTTTTTGCCTAGCAAATATCTC
CTATGAACGTACACAAACCCGTATTATACTTCTCACCCGAGGATTCCACAACATCCTACCAATAACTACA
ACCTGATGGCTCTTGGCCTGCCTTATAAATATTGCTACCCCCCCAAGCATAAACTTCACAAGTGAACTTC
TAATTGCATCCTCTATATTCAACTGATGCCCAACAACCATCATCATATTTGGCCTACTAATACTTATTAC
AGCTTCATACTCACTACATATATTCCTATCAACACAAACAGGCATCCACACACTTAATAACTACACCCAA
CCTATACACTCACGAGAACATCTCCTTATTTTACTCCACTTAATCCCCCTTATATTAATCTCCTTAAAAC
CAGAACTAGTTATGTAACGTGTATGTAATTTTAAAAAAAATATCAAGCTGTGACCTTGACAATAGGAATT
ACCCTCATACACCAGAGGAGGTTACAAGACCTGCTAACTCTTTAATCTGGCATTAAAACCCAGCCC

>DQ098506.1 Pseudonaja nuchalis voucher NTM R10685 NADH dehydrogenase subunit 4 (ND4) gene, partial cds; and tRNA-His and tRNA-Ser genes, complete sequence; mitochondrial
GATACGGCATTATCCGCCTATCCCAAACTCTTCCCACCCTAAAAACAGACATATTCCTCCCTTTTATCGT
CGTATCCATATGAGGAGCAACCCTAGCAAGCCTAATCTGCCTACAACAGACAGACTTAAAATCACTAATT
GCGTACTCTTCAATTAGCCACATGGGGTTAGTAATCGCTGCAATAACGATCCAAACACAATGAGGACTAG
CAGGAGCTATAACTATAATGATTGCCCACGGGTTTACCTCATCAGCACTTTTTTGCCTAGCAAATACCTC
CTACGAACGTACACAAACCCGTATTATACTCCTCACCCGAGGATTTCACAACATCCTACCAATAACTACA
ACCTGATGACTCTTGGCCTGCCTTATAAATATTGCTACCCCCCCAAGCATAAACTTCACAAGTGAACTTC
TAATTGCATCCTCTATATTCAACTGATGCCCAACAACCATCATCATATTTGGCCTACTAATACTTATTAC
AGCTTCATACTCACTACATATATTCCTATCAACACAAACAGGCATCCACACACTTAATAACTACACCCAA
CCTATACACTCACGAGAACATCTCCTTATTTTACTCCACTTAATCCCCCTTATATTAATTTCCTTAAAAC
CAGAACTAGTAATGTAACGTGTATGTAATTTTAAAAAAAATATCAAGCTGTGACCTTGACAATAGGAATT
ATCCTCATACACCAGAGGAGGTTACAAGACCTGCTAACTCTTTAATCTGGCATTAAAACCCAGCCC

>DQ098505.1 Pseudonaja nuchalis voucher NTM R21673 NADH dehydrogenase subunit 4 (ND4) gene, partial cds; and tRNA-His and tRNA-Ser genes, complete sequence; mitochondrial
GATACGGCATTATCCGCCTATCCCAAACTCTTCCCACCCTAAAAACAGACATATTCCTCCCTTTTATCGT
CGTATCCATATGAGGAGCAACCCTAGCAAGCCTAATCTGCCTACAACAGACAGACTTAAAATCACTAATT
GCGTACTCTTCAATTAGCCACATGGGGTTAGTAATCGCTGCAATAACGATCCAAACACAATGAGGACTAG
CAGGAGCTATAACTATAATGATTGCCCACGGGTTTACCTCATCAGCACTTTTTTGCCTAGCAAATACCTC
CTACGAACGTACACAAACCCGTATTATACTCCTCACCCGAGGATTTCACAACATCCTACCAATAACAACA
ACCTGATGACTCTTGGCCTGCCTTATAAATATTGCTACCCCCCCAAGCATAAACTTCACAAGTGAACTTC
TAATTGCATCCTCTATATTCAACTGATGCCCAACAACCATCATCATATTTGGCCTACTAATACTTATTAC
AGCTTCATACTCACTACATATATTCCTATCAACACAAACAGGCATCCACACACTTAATAACTACACCCAA
CCTATACACTCACGAGAACATCTCCTTATTTTACTCCACTTAATCCCCCTTATATTAATTTCCTTAAAAC
CAGAACTAGTAATGTAACGTGTATGTAATTTTAAAAAAAAATATCAAGCTGTGACCTTGACAATAGGAAT
TATCCTCATACACCAGAGGAGGTTACAAGACCTGCTAACTCTTTAATCTGGCATTAAAACCCAGCCC

>DQ098504.1 Pseudonaja nuchalis voucher ABTC 13468 NADH dehydrogenase subunit 4 (ND4) gene, partial cds; and tRNA-His and tRNA-Ser genes, complete sequence; mitochondrial
GATACGGCATTATCCGCCTATCCCAAACTCTTCCCACCCTAAAAACAGACATATTCCTCCCTTTTATCGT
CGTATCCATATGAGGAGCAACCCTAGCAAGCCTAATCTGCCTACAACAGACAGACTTAAAATCACTAATT
GCGTACTCTTCAATTAGCCACATGGGGTTAGTAATCGCTGCAATAACGATCCAAACACAATGAGGACTAG
CAGGAGCTATAACTATAATGATTGCCCACGGGTTTACCTCATCAGCACTTTTTTGCCTAGCAAATACCTC
CTACGAACGTACACAAACCCGTATTATACTCCTCACCCGAGGATTTCACAACATCCTACCAATAACTACA
ACCTGATGACTCTTGGCCTGCCTTATAAATATTGCTACCCCCCCAAGCATAAACTTCACAAGTGAACTTC
TAATTGCATCCTCTATATTCAACTGATGCCCAACAACCATCATCATATTTGGCCTACTAATACTTATTAC
AGCTTCATACTCACTACATATATTCCTATCAACACAAACAGGCATCCACACACTTAATAACTACACCCAA
CCTATACACTCACGAGAACATCTCCTTATTTTACTCCACTTAATCCCCCTTATATTAATTTCCTTAAAAC
CAGAACTAGTAATGTAACGTGTATGTAATTTTAAAAAAAATATCAAGCTGTGACCTTGACAATAGGAATT
ATCCTCATACACCAGAGGAGGTTACAAGACCTGCTAACTCTTTAATCTGGCATTAAAACCCAGCCC

>DQ098503.1 Pseudonaja modesta voucher WAM R138971 NADH dehydrogenase subunit 4 (ND4) gene, partial cds; and tRNA-His and tRNA-Ser genes, complete sequence; mitochondrial
GGTACGGTATTATCCGCCTATCCCAAACTCTCCCCACTCTAAAAACAGAAATATTTCTCCCCTTTATTGT
TCTCTCCCTATGAGGAGCTATCTTAGCAAGCCTAACTTGCCTACAACAGACAGACCTAAAATCCTTAATC
GCATACTCCTCTATTAGCCACATAGGCCTAGTTATTGCTGCAATAGCCATCCAAACGCAATGAGGCCTGG
CTGGGGCCATAACTATAATAATTGCCCACGGGTTCACATCATCAGCCCTTTTCTGCCTAGCAAACATCAC
TTATGAACGCACACAAACACGAATTATACTTCTCACCCGAGGATTCCACAACATTTTACCAATAACCACA
ACCTGATGACTCCTAGCCTGCCTCATAAATATTGCTACCCCACCAAGCATAAACTTCACAAGTGAACTTC
TAATCGCATCCTCTATGTTTAACTGATGTCCAACAACAGTTATTATGTTTGGACTACTAATACTTATTAC
AGCCTCATACTCACTTCACATATTTCTGTCAACACAAATAAACACCCACACACTTAACTCCCAAACCCAA
CCTTCACACTCACGAGAACACCTACTTATCTCACTCCACATTATCCCCCTTGCACTAATTTCCTTAAAAC
CAGAACTAGTAATATAGCGTGTGTGTAATTTAAAAAAAAATATCAAGCTGTGACCTTGACAATAGAAATT
ACCCTCACACACCAGAGGGGGTTACAAGATCTGCTAACTCTTCAACCTGGAACTAAAAACCCAGCCT

>DQ098502.1 Pseudonaja modesta voucher WAM R117097 NADH dehydrogenase subunit 4 (ND4) gene, partial cds; and tRNA-His and tRNA-Ser genes, complete sequence; mitochondrial
GGTACGGTATTATCCGCCTATCCCAAACCCTCCCCACTCTAAAAACAGACATATTTCTCCCCTTTATTGT
TCTCTCCCTATGAGGAGCCATCTTAGCAAGCCTAACTTGTCTACAACAAACAGACCTAAAATCCTTAATC
GCATACTCCTCTATTAGTCACATGGGCCTAGTTATTGCTGCAATAGCCATCCAAACGCAATGAGGCCTAG
CCGGGGCCATAACCATAATAATTGCCCACGGATTTACATCATCAGCACTTTTCTGTCTAGCAAACACCAC
TTATGAGCGCACACAAACACGAATCATACTCCTCACCCGAGGATTCCACAACATTCTACCAATAACTACA
ACCTGATGGCTCCTAGCCTGCCTCATAAACATTGCTACCCCCCCAAGCATAAACTTCACAAGTGAGCTTC
TAATCGCATCCTCTATATTTAACTGATGCCCAACAACAATCATTATGTTTGGACTACTAATACTTATTAC
AGCCTCATACTCACTTCACATATTCCTATCAACGCAAATAAACACCAATACACTTAACACCCAGACCCAA
CCTTCACACTCACGAGAACATCTACTTATCTCACTCCACATTATCCCCCTTGCACTAATTTCCTTAAAAC
CAGAACTAGTAATATAGCGTGTGTGTAATTTAAAAAAAATATCAAGCTGTGACCTTGACAATAGAAACAA
CCCTCACACACCAGAGGGGGCCATAAGACCTGCTAACTCTTCAACCTGGAACTAAAAACCCAGCCC

>DQ098501.1 Pseudonaja modesta voucher WAM R96631 NADH dehydrogenase subunit 4 (ND4) gene, partial cds; and tRNA-His and tRNA-Ser genes, complete sequence; mitochondrial
GGTATGGTATTATCCGCCTATCCCAAACCCTCCCCACTCTAAAAACAGACATATTTCTCCCCTTTATTGT
CCTCTCTCTATGAGGAGCCATCTTAGCAAGCCTGACTTGCCTACAACAGACAGACCTAAAATCCTTAATC
GCATACTCCTCTATTAGCCACATGGGCCTAGTTATTGCTGCAATAGCTATCCAAACGCAATGAGGCCTAG
CCGGGGCCATAACAATAATAATTGCCCACGGATTCACATCATCAGCCCTTTTCTGTCTAGCAAACACCAC
TTATGAACGCACACAAACACGAATCATACTTCTCACCCGAGGATTTCATAACATTTTACCAATAACCACA
ACCTGATGACTCCTAGCCTGCCTCATAAATATTGCTACCCCACCAAGCATAAACTTCACAAGTGAACTTC
TAATCGCATCCTCTATATTTAACTGATGCCCAACAACAGTTATTATGTTTGGTTTACTAATACTTATTAC
AGCCTCATACTCACTTCACATATTCCTATCAACACAAATAAACACCCACACACTTAACTCCCAAACCCAA
CCCTCACACTCACGAGAACACCTACTTATTTCACTCCACATTATCCCCCTTGCACTAATTTCCTTAAAAC
CAGAACTAGTAATATAACGTGTGTGTAATTTAAAAAAAATATCAAGCTGTGACCTTGACAATAGAAATTA
CCCTCACACACCAGAGGGGGTTACAAGACCTGCTAACTCTTCAACCTGGAACTAAAAACCCAGCCT

>DQ098500.1 Pseudonaja modesta voucher EBU 31218 NADH dehydrogenase subunit 4 (ND4) gene, partial cds; and tRNA-His and tRNA-Ser genes, complete sequence; mitochondrial
GGTATGGTGTTATCCGCCTATCCCAAACTCTCCCCACTCTAAAAACAGACATATTTCTCCCCTTTATTGT
TCTCTCCCTATGAGGGGCCATCTTAGCAAGCTTAACCTGCCTACAACAGACAGACCTAAAATCCTTAATC
GCATATTCCTCCATTAGTCATATAGGCCTAGTTATCGCTGCAATAGCCATTCAAACGCAATGAGGCCTAG
CCGGGGCTATAACCATAATAATCGCCCACGGATTTACATCATCAGCACTCTTCTGCCTAGCAAATACCAC
TTATGAACGCACACAAACACGAATCCTGCTCCTCACCCGAGGATTCCATAACATTCTACCAATAACTACA
ACCTGATGACTCCTAGCCTGCCTCATAAACATTGCTACTCCACCAAGCATAAACTTCACAAGTGAACTTC
TAATCGCATCCTCTATATTCAACTGATGCCCAACCACAGTTATTATGTTTGGATTACTAATACTTATTAC
AGCCTCATACTCACTTCACATATTCCTATCAACACAAATATATACACATACACTTAATTCCCAAACCCAA
CCTTCTCACTCACGAGAACACCTCCTTATTTCACTCCATATTATCCCCCTTGCACTAATTTCCTTAAAAC
CAGAACTAGTAATATAGCGTGTGTGTAATTTAAAAAAAATATCAAGCTGTGACCTTGACAATAGAAACTA
TCCTCACACACCAGAGGGGGTTACAAGACCTGCTAACTCTTCAACCTGGAACTAAAAACCCAGCCC

>DQ098499.1 Pseudonaja modesta voucher AMS R155038 NADH dehydrogenase subunit 4 (ND4) gene, partial cds; and tRNA-His and tRNA-Ser genes, complete sequence; mitochondrial
GATACGGTATTATCCGCCTTTCCCAAACCCTTCCCACCTTAAAAACAGATATGTTTCTCCCTTTTATTGT
CCTTTCATTGTGAGGAGCCATCTTAGCAAGCTTAACCTGCCTACAACAGACAGATCTAAAATCCCTAATC
GCATATTCCTCTATCAGCCACATAGGCCTAGTTGTTGCTGCAATAGCTATCCAAACGCAATGAGGCCTAA
CCGGGGCTATAGCTATAATAATTGCCCACGGATTTACATCATCAACGCTTTTCTGCTTAGCAAACACCAC
CTATGAACGCACACAAACACGAATCATACTCCTCACCCGAGGATTCCATAACATCCTACCAATAGCTACA
ACCTGGTGGCTCTTGGCATGCCTTATAAACATTGCCACCCCACCTAGCATAAACTTCACAAGCGAACTTC
TAATCGCATCCTCTATATTTAACTGATGCCCAACAACAATTGTTATATTTGGACTACTAATACTCATTAC
AGCCTCATACTCACTTCACATATTCCTATCAACGCAAATAAACACCCACACACTTAATACCCACACCCAA
CCCATACACTCACGAGAACATCTCCTTATTTCACTTCATATCATCCCCCTTGTATTAATCTCCTTTAAAC
CAGAACTAGTAATATAACGTGTGTGTAATTTAAAAAAAATATCAAGCTGTGACCTTGACAATAGAAATTA
CCCTCACACACCAGAGGGGGTCACAAGACCTGCTAAATCTTCAACCTGGCACTAAAAACCCAGCCC

>DQ098498.1 Pseudonaja modesta voucher SAMA R31930 NADH dehydrogenase subunit 4 (ND4) gene, partial cds; and tRNA-His and tRNA-Ser genes, complete sequence; mitochondrial
GGTACGGTATTATCCGCCTATCCCAAACTCTCCCCACTCTAAAAACAGACATATTTCTCCCCTTTATTGT
TCTCTCCCTATGAGGGGCCATCTTAGCAAGCTTAACCTGCCTACAACAGACAGACCTAAAATCCTTAATC
GCATACTCCTCCATTAGCCATATGGGCCTAGTTATCGCTGCAATAGCCATTCAAACGCAATGAGGCCTAG
CCGGGGCTATAACCATAATAATCGCCCACGGATTTACATCATCAGCACTCTTCTGCCTAGCAAATACCAC
TTATGAACGCACACAAACACGAATCCTGCTCCTCACCCGAGGATTCCATAACATTTTACCAATAACTACA
ACCTGATGACTCCTAGCCTGCCTCATAAACATTGCTACTCCACCAAGCATAAACTTCACAAGTGAACTTC
TAATCGCATCCTCTATATTTAACTGATGCCCAACCACAGTTATTATGTTTGGACTACTAATACTTATTAC
AGCCTCATACTCACTTCACATATTCCTATCAACACAAATATATACTCATACACTTAATACCCAAACCCAA
CCCTCTCACTCACGAGAACACCTCCTTATTTCACTCCATATTATCCCCCTTGCACTAATTTCCTTAAAAC
CAGAACTAGTAATATAGCGTGTGTGTAATTTAAAAAAAATATCAAGCTGTGACCTTGACAATAGAAATCA
CCCTCACACACCAGAGGGGGTTACAAGACCTGCTAACTCTTCAACCTGGAACTAAAAACCCAGCCC

>DQ098497.1 Pseudonaja modesta voucher SAMA R48586 NADH dehydrogenase subunit 4 (ND4) gene, partial cds; and tRNA-His and tRNA-Ser genes, complete sequence; mitochondrial
GGTACGGTATTATCCGCCTATCCCAAACCCTCCCCACCCTAAAAACAGACATATTTCTCCCCTTTATTGT
TCTCTCCCTATGAGGGGCCATCTTAGCAAGCTTAACCTGCCTACAACAGACAGACCTAAAATCCCTAATC
GCATACTCCTCCATTAGTCATATAGGCCTAGTTATCGCTGCAATAGCCATTCAAACGCAATGAGGCCTAG
CCGGGGCTATAACCATAATAATCGCCCACGGATTTACATCATCAGCACTCTTCTGCCTAGCAAATACCAC
TTATGAACGCACACAAACACGAATCCTGCTCCTCACCCGAGGATTCCATAACATTTTACCAATAACTACA
ACCTGATGACTCCTAGCCTGCCTCATAAACATTGCTACTCCACCAAGCATAAACTTCACAAGTGAACTTC
TAATTGCATCCTCTATATTTAACTGATGCCCAACCACAGTTATTATGTTTGGGTTACTAATACTTATTAC
AGCCTCATACTCACTTCACATATTCCTATCAACACAAATATATACCCATACACTTAACACCCAAACCCAA
CCTTCTCACTCACGAGAACACCTCCTTATTTCACTCCATATCATCCCCCTTGCACTAATTTCCTTAAAAC
CAGAACTAGTAATATAGCGTGTGTGTAATTTAAAAAAAATATCAAGCTGTGACCTTGACAATAGAAATTA
CCCTCACACACCAGAGGGGGTTACAAGACCTGCTAACTCTTCAACCTGGAACTAAAAACCCAGCCC

>DQ098496.1 Pseudonaja modesta voucher SAMA R29347 NADH dehydrogenase subunit 4 (ND4) gene, partial cds; and tRNA-His and tRNA-Ser genes, complete sequence; mitochondrial
GGTACGGTATTATCCGCCTATCCCAAACCCTCCCCACTCTAAAAACAGACATATTTCTCCCCTTTATTGT
TCTCTCCCTATGAGGAGCCATCTTAGCAAGCCTAACTTGTCTACAACAAACAGACCTAAAATCCTTAATC
GCATACTCCTCTATTAGTCACATGGGCCTAGTTATTGCTGCAATAGCCATCCAAACGCAATGAGGCCTAG
CCGGGGCCATAACCATAATAATTGCCCACGGATTTACATCATCAGCACTTTTCTGTCTAGCAAACACCAC
TTATGAGCGCACACAAACACGAATCATACTCCTCACCCGAGGATTCCACAACATTCTACCAATAACTACA
ACCTGATGGCTCCTAGCCTGCCTCATAAACATTGCTACCCCCCCAAGCATAAACTTCACAAGTGAGCTTC
TAATCGCATCCTCTATATTTAACTGATGCCCAACAACAATCATTATGTTTGGACTACTAATACTTATTAC
AGCCTCATACTCACTTCACATATTCCTATCAACGCAAATAAACACCAATACACTTAACACCCAGACCCAA
CCTTCACACTCACGAGAACATCTACTTATCTCACTCCACATTATCCCCCTTGCACTAATTTCCTTAAAAC
CAGAACTAGTAATATAGCGTGTGTGTAATTTAAAAAAAATATCAAGCTGTGACCTTGACAATAGAAACAA
CCCTCACACACCAGAGGGGGCCATAAGACCTGCTAACTCTTCAACCTGGAACTAAAAACCCAGCCC

>DQ098495.1 Pseudonaja modesta voucher SAMA R24656 NADH dehydrogenase subunit 4 (ND4) gene, partial cds; and tRNA-His and tRNA-Ser genes, complete sequence; mitochondrial
GGTATGGTGTTATCCGCCTATCCCAAACTCTCCCCACTCTAAAAACAGACATATTTCTCCCCTTTATTGT
TCTCTCCCTATGAGGGGCCATCTTAGCAAGCTTAACCTGCCTACAACAGACAGACCTAAAATCCTTAATC
GCATATTCCTCCATTAGTCATATAGGCCTAGTTATCGCTGCAATAGCCATTCAAACGCAATGAGGCCTAG
CCGGGGCTATAACCATAATAATCGCCCACGGATTTACATCATCAGCACTCTTCTGCCTAGCAAATACCAC
TTATGAACGCACACAAACACGAATCCTGCTCCTCACCCGAGGATTCCATAACATTCTACCAATAACTACA
ACCTGATGACTCCTAGCCTGCCTCATAAACATTGCTACTCCACCAAGCATAAACTTCACAAGTGAACTTC
TAATCGCATCCTCTATATTCAACTGATGCCCAATCACAGTTATTATGTTTGGATTACTAATACTTATTAC
AGCCTCATACTCACTTCACATATTCCTATCAACACAAATATATACACATACACTTAACTCCCAAACCCAA
CCTTCTCACTCACGAGAACACCTCCTTATTTCACTCCATATTATCCCCCTTGCACTAATTTCCTTAAAAC
CAGAACTAGTAATATAGCGTGTGTGTAATTTAAAAAAAATATCAAGCTGTGACCTTGACAATAGAAATTA
TCCTCACACACCAGAGGGGGTTACAAGACCTGCTAACTCTTCAACCTGGAACTAAAAACCCAGCCC

>DQ098494.1 Pseudonaja modesta voucher SAMA R20859 NADH dehydrogenase subunit 4 (ND4) gene, partial cds; and tRNA-His and tRNA-Ser genes, complete sequence; mitochondrial
GGTACGGTATTATCCGCCTATCCCAAACTCTCCCCACTCTAAAAACAGACATATTTCTCCCCTTTATTGT
TCTCTCCCTATGAGGGGCCATCTTAGCAAGCTTAACCTGCCTACAACAGACAGACCTAAAATCCTTAATC
GCATACTCCTCCATTAGCCATATGGGCCTAGTTATCGCTGCAATAGCCATTCAAACGCAATGAGGCCTAG
CCGGGGCTATAACCATAATAATCGCCCACGGATTTACATCATCAGCACTCTTCTGCCTAGCAAATACCAC
TTATGAACGCACACAAACACGAATCCTGCTCCTCACCCGAGGATTCCATAACATTTTACCAATAACTACA
ACCTGATGACTCCTAGCCTGCCTCATAAACATTGCTACTCCACCAAGCATAAACTTCACAAGTGAACTTC
TAATCGCATCCTCTATATTTAACTGATGCCCAACCACAGTTATTATGTTTGGACTACTAATACTTATTAC
AGCCTCATACTCACTTCACATATTCCTATCAACACAAATATATACTCATACACTTAATACCCAAACCCAA
CCCTCTCACTCACGAGAACACCTCCTTATTTCACTCCATATTATCCCCCTTGCACTAATTTCCTTAAAAC
CAGAACTAGTAATATAGCGTGTGTGTAATTTAAAAAAAAATATCAAGCTGTGACCTTGACAATAGAAATC
ACCCTCACACACCAGAGGGGGTTACAAGACCTGCTAACTCTTCAACCTGGAACTAAAAACCCAGCCC

>DQ098493.1 Pseudonaja modesta voucher ABTC 41340 NADH dehydrogenase subunit 4 (ND4) gene, partial cds; and tRNA-His and tRNA-Ser genes, complete sequence; mitochondrial
GGTACGGTATTATCCGCCTATCCCAAACCCTCCCCACTCTAAAAACAGACATATTTCTCCCCTTTATTGT
TCTCTCCCTATGAGGGGCCATCTTAGCAAGCTTAACTTGCCTACAACAGACAGACCTAAAATCCTTAATC
GCATACTCCTCCATTAGTCATATGGGTCTAGTTATCGCTGCAATAGCCATTCAAACGCAATGAGGCCTAG
CCGGGGCTATAACCATAATAATCGCCCACGGGTTTACATCATCAGCACTCTTCTGCCTAGCAAATACCAC
TTATGAACGCACACAAACACGAATCCTGCTCCTCACCCGAGGATTCCATAACATTTTACCAATAACTACA
ACCTGATGACTCCTAGCCTGCCTCATAAACATTGCTACTCCACCAAGCATAAACTTCACAAGTGAACTTC
TAATCGCATCCTCTATATTTAACTGATGCCCAACCACAGTTGTTATGTTTGGATTACTAATACTTATTAC
AGCCTCATATTCACTTCACATATTCCTATCAACACAAATATATTCTCATACACTTAATACCCAAACCCAA
CCTTCTCACTCACGAGAACACCTCCTTATTTCACTCCATATTATCCCCCTTGCACTAATTTCCTTAAAAC
CAGAACTAGTAATATAGCGTGTGTGTAATTTAAAAAAAATATCAAGCTGTGACCTTGACAATAGAAATTA
CCCTCACACACCAGAGGGGGTTACAAGACCTGCTAACTCTTCAACCTGGGACTAAAAACCCGGCCC

>DQ098492.1 Pseudonaja modesta voucher ABTC 31697 NADH dehydrogenase subunit 4 (ND4) gene, partial cds; and tRNA-His and tRNA-Ser genes, complete sequence; mitochondrial
GATATGGTATTATCCGCCTTTCCCAAACCCTTCCCACCTTAAAAACAGATATGTTTCTCCCTTTTATTGT
CCTTTCATTGTGAGGAGCCATCTTAGCAAGCTTAACCTGCCTACAACAGACAGATCTAAAATCCCTAATC
GCATATTCCTCTATCAGCCACATAGGCCTAGTTGTTGCTGCAATAGCCATCCAAACGCAATGAGGCCTAA
CCGGGGCTATAGCTATAATAATTGCCCACGGATTTACATCATCAACGCTTTTCTGCTTAGCAAACACCAC
CTATGAACGCACACAAACACGAATCATACTCCTCACCCGAGGATTCCATAACATCCTACCAATAGCTACA
ACCTGATGGCTCTTGGCATGCCTTATAAACATTGCCACCCCACCTAGCATAAACTTCACAAGCGAACTTC
TAATCGCATCCTCTATATTTAACTGATGCCCAACAACAATTGTTATATTTGGACTACTAATACTCATTAC
AGCCTCATACTCACTTCACATATTCCTGTCAACGCAAATAAACACCCACACACTTAATACCCACACCCAA
CCCATACACTCACGAGAACATCTCCTTATTTCACTTCATATCATCCCCCTTGTATTAATCTCCTTTAAAC
CAGAACTAGTAATATAACGTGTGTGTAATTTAAAAAAAATATCAAGCTGTGACCTTGACAATAGAAATTA
CCCTCACACACCGGAGGGGGTCACAAGACCTGCTAAATCTTCAACCTGGCACTAAAAACCCAGCCC

>DQ098491.1 Pseudonaja modesta voucher SAMA R42921 NADH dehydrogenase subunit 4 (ND4) gene, partial cds; and tRNA-His and tRNA-Ser genes, complete sequence; mitochondrial
GATATGGTATTATCCGCCTTTCCCAAACCCTTCCCACCTTAAAAACAGATATGTTTCTCCCTTTTATTGT
CCTTTCATTGTGAGGAGCCATCTTAGCAAGCTTAACCTGCCTACAACAGACAGATCTAAAATCCCTAATC
GCATATTCCTCTATCAGCCACATAGGCCTAGTTGTTGCTGCAATAGCCATCCAAACGCAATGAGGCCTAA
CCGGGGCTATAGCTATAATAATTGCCCACGGATTTACATCATCAACGCTTTTCTGCTTAGCAAACACCAC
CTATGAACGCACACAAACACGAATCATACTCCTCACCCGAGGATTCCATAACATCCTACCAATAGCTACA
ACCTGATGGCTCTTGGCATGCCTTATAAACATTGCCACCCCACCTAGCATAAACTTCACAAGCGAACTTC
TAATCGCATCCTCTATATTTAACTGATGCCCAACAACAATTGTTATATTTGGACTACTAATACTCATTAC
AGCCTCATACTCACTTCACATATTCCTGTCAACGCAAATAAACACCCACACACTTAATACCCACACCCAA
CCCATACACTCACGAGAACATCTCCTTATTTCACTTCATATCATCCCCCTTGTATTAATCTCCTTTAAAC
CAGAACTAGTAATATAACGTGTGTGTAATTTAAAAAAAAATATCAAGCTGTGACCTTGACAATAGAAATT
ACCCTCACACACCGGAGGGGGTCACAAGACCTGCTAAATCTTCAACCTGGCACTAAAAACCCAGCCC

>DQ098490.1 Pseudonaja modesta voucher SAMA R35874 NADH dehydrogenase subunit 4 (ND4) gene, partial cds; and tRNA-His and tRNA-Ser genes, complete sequence; mitochondrial
GGTACGGTATTATCCGCCTATCCCAAACCCTCCCCACTCTAAAAACAGACATATTTCTCCCCTTTATTGT
TCTCTCCCTATGAGGGGCCATCTTAGCAAGCTTAACCTGCCTACAACAGACAGACCTAAAATCCCTAATC
GCATACTCCTCCATTAGTCATATAGGCCTAGTTATCGCTGCAATAGCCATTCAAACGCAATGAGGCCTAG
CCGGGGCTATAACCATAATAATCGCCCACGGATTTACATCATCAGCACTCTTCTGCCTAGCAAATACCAC
TTATGAACGCACACAAACACGAATCCTGCTCCTCACCCGAGGATTCCATAACATTTTACCAATAACTACA
ACCTGATGACTCCTAGCCTGCCTCATAAACATTGCTACTCCACCAAGCATAAACTTCACAAGTGAACTTC
TAATTGCATCCTCTATATTTAACTGATGCCCAACCACAGTTATTATGTTTGGGTTACTAATACTTATTAC
AGCCTCATACTCACTTCACATATTCCTATCAACACAAATATATACCCACACACTTAACACCCAAACCCAA
CCTTCTCACTCACGAGAACACCTCCTTATTTCACTCCATATCATCCCCCTTGCACTAATTTCCTTAAAAC
CAGAACTAGTAATATAGCGTGTGTGTAATTTAAAAAAAATATCAAGCTGTGACCTTGACAATAGAAATTA
CCCTCACACACCAGAGGGGGTTACAAGACCTGCTAACTCTTCAACCTGGAACTAAAAACCCAGCCC

>DQ098489.1 Pseudonaja ingrami voucher QM J70065 NADH dehydrogenase subunit 4 (ND4) gene, partial cds; and tRNA-His and tRNA-Ser genes, complete sequence; mitochondrial
GGTATGGTATTATCCGCCTATCCCAAACCCTACCCGTTTTAAAAACAGATGTATTCCTACCGTTTATTGT
TCTATCAATATGAGGAGCAATCTTGGCAAGCCTAACCTGCCTACAACAAACGGATTTAAAATCACTAATC
GCATATTCCTCAATCAGCCACATGGGTTTAGTCATCGCTGCAATAGCTATCCAAACACAATGGGGTTTAG
CAGGAGCTATAACCATAATAATCTCCCACGGATTTACCTCATCAGCACTCTTCTGTTTAGCAAACACCTC
CTACGAACGTACACAAACCCGTATTATACTTCTCACCCGAGGATTCCATAACATCCTACCAATAGCTACA
ACCTGGTGACTCTTGGCCTGCCTCATAAACATTGCTACCCCACCAAGCATAAACTTCACAAGTGAACTTC
TAATTGCATCATCTATATTTAACTGATGCCCAACAACCATCATCCTATTTGGTCTACTAATACTTATTAC
AGCCTCATACTCACTACATATGTTTTTATCAACACAAATAGGTGTTCACACACTCAATACTTACACTCAA
CCTACACACTCACGAGAACACCTCCTTATTTTACTCCACTTAACCCCCCTCATACTAATTTCCCTAAAAC
CAGAACTAGTGATGTAACGTGTGTGTAATTTTAAAAAAAATATCAAGCTGTGACCTTGACAATAGGAATT
ACCCTCATACACCAGAGGGGGTTACAAGACCTGCTAAATCTTTAACCTGGCATTAAAACCCAGCCC

>DQ098488.1 Pseudonaja ingrami NADH dehydrogenase subunit 4 (ND4) gene, partial cds; and tRNA-His and tRNA-Ser genes, complete sequence; mitochondrial
GGTATGGTATTATCCGCCTATCCCAAACCCTACCCGTTTTAAAAACAGATGTATTCCTACCGTTTATTGT
TCTATCAATATGAGGAGCAATCTTGGCAAGCCTAACCTGCCTACAACAAACGGATTTAAAATCACTAATC
GCATATTCCTCAATCAGCCACATGGGTTTAGTCATCGCTGCAATAGCTATCCAAACACAATGGGGTTTAG
CAGGAGCTATAACCATAATAATCTCCCACGGATTTACCTCATCAGCACTCTTCTGTTTAGCAAACACCTC
CTACGAACGTACACAAACCCGTATTATACTTCTCACCCGAGGATTCCATAACATCCTACCAATAGCTACA
ACCTGGTGACTCTTGGCCTGCCTCATAAACATTGCTACCCCACCAAGCATAAACTTCACAAGTGAACTTC
TAATTGCATCATCTATATTTAACTGATGCCCAACAACCATCATCCTATTTGGTCTACTAATACTTATTAC
AGCCTCATACTCACTACATATGTTTTTATCAACACAAATAGGTGTACACACACTCAATACTTACACTCAA
CCTACACACTCACGAGAACACCTCCTTATTTTACTCCACTTAACCCCCCTCATACTAATTTCCCTAAAAC
CAGAACTAGTGATGTAACGTGTATGTAATTTTAAAAAAAATATCAAGCTGTGACCTTGACAATAGGAATT
ACCCTCATACACCAGAGGGGGTTACAAGACCTGCTAAATCTTTAACCTGGCATTAAAACCCAGCCC

>DQ098487.1 Pseudonaja inframacula voucher SAMA R57076 NADH dehydrogenase subunit 4 (ND4) gene, partial cds; and tRNA-His and tRNA-Ser genes, complete sequence; mitochondrial
GGTACGGCATTATCCGCCTATCCCAAACCCTCCCTATTCTAAAAACAGATATATTCCTCCCCTTTATTAT
TATATCAATATGAGGGGCAATCTTGGCAAGCCTAATTTGTCTACAACAGACAGACTTAAAATCACTAATC
GCATATTCCTCAATTAGCCATATGGGCCTAGTAATCGCTGCAATAACTATCCAAACACAATGAGGACTAG
CAGGAGCTATAACCATAATAATCGCCCACGGGTTCACCTCATCAGCACTTTTTTGCCTAGCAAACACCTC
TTACGAACGCACACAAACCCGCATTATACTTCTCACCCGAGGATTCCACAACATCCTACCTATAGCCACA
ACCTGATGACTCTTGGCCTGCCTTATAAACATTGCTACCCCACCCAGCATAAACTTCACAAGTGAACTTC
TAATTGCATCCTCCATATTCAACTGATGCCCAACAACCATCATCATATTTGGCTTACTAATAATTATTAC
AGCTTCATATTCACTACATATGTTCCTATCAACACAAATAGGCGTCCACACACTTAACACCCACACCCAA
CCCATACACTCACGAGAACACCTCCTTATATCACTCCATTTAATCCCCCTTACATTAATTTCCCTAAAAC
CAGAACTAGTGATGTAACGTGTATGTAATTTAAAAAAAATACCAAGCTGTGACCTTGACAATAGGAATCA
CCCTCATACACCAGAGGGGGTTACAAGACCTGCTAACTCTTCAACCTGGTATTAAAACCCAGCCC

>DQ098486.1 Pseudonaja inframacula voucher SAMA R56771 NADH dehydrogenase subunit 4 (ND4) gene, partial cds; and tRNA-His and tRNA-Ser genes, complete sequence; mitochondrial
GGTACGGCATTATCCGCCTATCCCAAACCCTCCCTATTCTAAAAACAGATATATTCCTCCCCTTTATTAT
TATATCAATATGAGGGGCAATCTTGGCAAGCCTAATTTGTCTACAACAGACAGACTTAAAATCACTAATC
GCATATTCCTCAATTAGCCATATGGGCCTAGTAATCGCTGCAATAACTATCCAAACACAATGAGGACTAG
CAGGAGCTATAACCATAATAATCGCCCACGGGTTCACCTCATCAGCACTTTTTTGCCTAGCAAACACCTC
TTACGAACGCACACAAACCCGCATTATACTTCTCACCCGAGGATTCCACAACATCCTACCTATAGCCACA
ACCTGATGACTCTTGGCCTGCCTTATAAACATTGCTACCCCACCCAGCATAAACTTCACAAGTGAACTTC
TAATTGCATCCTCCATATTCAACTGATGTCCAACAACCATCATCATATTTGGCTTACTAATAATTATTAC
AGCTTCATATTCACTACATATGTTCCTATCAACACAAATAGGCGTCCACACACTTAACACCCACACCCAA
CCCATACACTCACGAGAACACCTCCTTATATCACTCCATTTAATCCCCCTTACATTAATTTCCCTAAAAC
CAGAACTAGTGATGTAACGTGTATGTAATTTAAAAAAAATACCAAGCTGTGACCTTGACAATAGGAATCA
CCCTCATACACCAGAGGGGGTTACAAGACCTGCTAACTCTTCAACCTGGTATTAAAACCCAGCCC

>DQ098485.1 Pseudonaja inframacula voucher SAMA R38193 NADH dehydrogenase subunit 4 (ND4) gene, partial cds; and tRNA-His and tRNA-Ser genes, complete sequence; mitochondrial
GGTACGGCATTATCCGCCTATCCCAAACCCTCCCTATTCTAAAAACAGATATATTCCTCCCCTTTATTAT
TATATCAATATGAGGGGCAATCTTGGCAAGCCTAATTTGTCTACAACAGACAGACTTAAAATCACTAATC
GCATATTCCTCAATTAGCCATATGGGCCTAGTAATCGCTGCAATAACTATCCAAACACAATGAGGACTAG
CAGGAGCTATAACCATAATAATCGCCCACGGGTTCACCTCATCAGCACTTTTTTGCCTAGCAAACACCTC
TTACGAACGCACACAAACCCGCATTATACTTCTCACCCGAGGATTCCACAACATCCTACCTATAGCCACA
ACCTGATGACTCTTGGCCTGCCTTATAAACATTGCTACCCCACCCAGCATAAACTTCACAAGTGAACTTY
TAATTGCATCCTCCATATTCAACTGATGTCCAACAACCATCATCATATTTGGCTTACTAATAATTATTAC
AGCTTCATATTCACTACATATGTTCCTATCAACACAAATAGGCGTCCACACACTTAACACCCACACCCAA
CCCATACACTCACGAGAACACCTCCTTATATCACTCCATTTAATCCCCCTTACATTAATTTCCCTAAAAC
CAGAACTAGTGATGTAACGTGTATGTAATTTAAAAAAAAATACCAAGCTGTGACCTTGACAATAGGAATC
ACCCTCATACACCAGAGGGGGTTACAAGACCTGCTAACTCTTCAACCTGGTATTAAAACCCAGCCC

>DQ098484.1 Pseudonaja inframacula voucher SAMA R36588 NADH dehydrogenase subunit 4 (ND4) gene, partial cds; and tRNA-His and tRNA-Ser genes, complete sequence; mitochondrial
GGTACGGCATTATCCGCCTATCCCAAACCCTCCCTATTCTAAAAACAGATATATTCCTCCCCTTTATTAT
TATATCAATATGAGGGGCAATCTTGGCAAGCCTAATTTGTCTACAACAGACAGACTTAAAATCACTAATC
GCATATTCCTCAATTAGCCATATGGGCCTAGTAATCGCTGCAATAACTATCCAAACACAATGAGGACTAG
CAGGAGCTATAACCATAATAATCGCCCACGGGTTCACCTCATCAGCACTTTTTTGCCTAGCAAACACCTC
TTACGAACGCACACAAACCCGCATTATACTTCTCACCCGAGGATTCCACAACATCCTACCTATAGCCACA
ACCTGATGACTCTTAGCCTGCCTTATAAACATTGCTACCCCACCCAGCATAAACTTCACAAGTGAACTTC
TAATTGCATCCTCCATATTCAACTGATGTCCAACAACCATCATCATATTTGGCTTACTAATAATTATTAC
AGCTTCATATTCACTACATATATTCCTATCAACACAAATAGGTGTCCACACACTTAACACCCACACCCAA
CCCATACACTCACGAGAACACCTCCTTTTATCACTCCATTTAATCCCCCTTACATTAATTTCCCTAAAAC
CAGAACTAGTGATGTAACGTGTGTGTAATTTAAAAAAAATACCAAGCTGTGACCTTGACAATAGGAATCA
CCCTCATACACCAGAGGGGGTTACAAGACCTGCTAACTCTTCAACCTGGTATTAAAACCCAGCCC

>DQ098483.1 Pseudonaja inframacula voucher SAMA R31572 NADH dehydrogenase subunit 4 (ND4) gene, partial cds; and tRNA-His and tRNA-Ser genes, complete sequence; mitochondrial
GGTACGGCATTATCCGCCTATCCCAAACCCTCCCTATTCTAAAAACAGATATATTCCTCCCCTTTATTAT
TATATCAATATGAGGGGCAATCTTGGCAAGCCTAATTTGTCTACAACAGACAGACTTAAAATCACTAATC
GCATATTCCTCAATTAGCCATATGGGCCTAGTAATCGCTGCAATAACTATCCAAACACAATGAGGACTAG
CAGGAGCTATAACCATAATAATCGCCCACGGGTTCACCTCATCAGCACTTTTTTGCCTAGCAAACACCTC
TTACGAACGCACACAAACCCGCATTATACTTCTCACCCGAGGATTCCACAACATCCTACCTATAGCCACA
ACCTGATGACTCTTGGCCTGCCTTATAAACATTGCTACCCCACCCAGCATAAACTTCACAAGTGAACTTC
TAATTGCATCCTCCATATTCAACTGATGTCCAACAACCATCATCATATTTGGCTTACTAATAATTATTAC
AGCTTCATATTCACTACATATGTTCCTATCAACACAAATAGGCGTCCACACACTTAACACCCACACCCAA
CCCATACACTCACGAGAACACCTCCTTATATCACTCCATTTAATCCCCCTTACATTAATTTCCCTAAAAC
CAGAACTAGTGATGTAACGTGTATGTAATTTAAAAAAAATACCAAGCTGTGACCTTGACAATAGGAATCA
CCCTCATACACCAGAGGGGGTTACAAGACCTGCTAACTCTTCAACCTGGTATTAAAACCCAGCCC

>DQ098482.1 Pseudonaja inframacula voucher SAMA R29026 NADH dehydrogenase subunit 4 (ND4) gene, partial cds; and tRNA-His and tRNA-Ser genes, complete sequence; mitochondrial
GGTACGGCATTATCCGCCTATCCCAAACCCTCCCTATTCTAAAAACAGATATATTCCTCCCCTTTATTAT
TATATCAATATGAGGGGCAATCTTGGCAAGCCTAATTTGTCTACAACAGACAGACTTAAAATCACTAATC
GCATATTCCTCAATTAGCCATATGGGCCTAGTAATCGCTGCAATAACTATCCAAACACAATGAGGACTAG
CAGGAGCTATAACCATAATAATCGCCCACGGGTTCACCTCATCAGCACTTTTTTGCCTAGCAAACACCTC
TTACGAACGCACACAAACCCGCATTATACTTCTCACCCGAGGATTCCACAACATCCTACCTATAGCCACA
ACCTGATGACTCTTGGCCTGCCTTATAAACATTGCTACCCCACCCAGCATAAACTTCACAAGTGAACTTC
TAATTGCATCCTCCATATTCAACTGATGTCCAACAACCATCATCATATTTGGCTTACTAATAATTATTAC
AGCTTCATATTCACTACATATGTTCCTATCAACACAAATAGGCGTCCACACACTTAACACCCACACCCAA
CCCATACACTCACGAGAACACCTCCTTATATCACTCCATTTAATCCCCCTTACATTAATTTCCCTAAAAC
CAGAACTAGTGATGTAACGTGTATGTAATTTAAAAAAAATACCAAGCTGTGACCTTGACAATAGGAATCA
CCCTCATACACCAGAGGGGGTTACAAGACCTGCTAACTCTTCAACCTGGTATTAAAACCCAGCCC

>DQ098481.1 Pseudonaja inframacula voucher SAMA R26243 NADH dehydrogenase subunit 4 (ND4) gene, partial cds; and tRNA-His and tRNA-Ser genes, complete sequence; mitochondrial
GGTACGGCATTATCCGCCTATCCCAAACCCTCCCTATTCTAAAAACAGATATATTCCTCCCCTTTATTAT
TATATCAATATGAGGGGCAATCTTGGCAAGCCTAATTTGTCTACAACAGACAGACTTAAAATCACTAATC
GCATATTCCTCAATTAGCCATATGGGCCTAGTAATCGCTGCAATAACTATCCAAACACAATGAGGACTAG
CAGGAGCTATAACCATAATAATCGCCCACGGGTTCACCTCATCAGCACTTTTTTGCCTAGCAAACACCTC
TTACGAACGCACACAAACCCGCATTATACTTCTCACCCGAGGATTCCACAACATCCTACCTATAGCCACA
ACCTGATGACTCTTGGCCTGCCTTATAAACATTGCTACCCCACCCAGCATAAACTTCACAAGTGAACTTC
TAATTGCATCCTCCATATTCAACTGATGTCCAACAACCATCATCATATTTGGCTTACTAATAATTATTAC
AGCTTCATATTCACTACATATGTTCCTATCAACACAAATAGGCGTCCACACACTTAACACCCACACCCAA
CCCATACACTCACGAGAACACCTCCTTATATCACTCCATTTAATCCCCCTTACATTAATTTCCCTAAAAC
CAGAACTAGTGATGTAACGTGTATGTAATTTAAAAAAAATACCAAGCTGTGACCTTGACAATAGGAATCA
CCCTCATACACCAGAGGGGGTTACAAGACCTGCTAACTCTTCAACCTGGTATTAAAACCCAGCCC

>DQ098480.1 Pseudonaja inframacula voucher SAMA R26148 NADH dehydrogenase subunit 4 (ND4) gene, partial cds; and tRNA-His and tRNA-Ser genes, complete sequence; mitochondrial
GGTACGGCATTATCCGCCTATCCCAAACCCTCCCTATTCTAAAAACAGATATATTCCTCCCCTTTATTAT
TATATCAATATGAGGGGCAATCTTGGCAAGCCTAATTTGTCTACAACAGACAGACTTAAAATCACTAATC
GCATATTCCTCAATTAGCCATATGGGCCTAGTAATCGCTGCAATAACTATCCAAACACAATGAGGACTAG
CAGGAGCTATAACCATAATAATCGCCCACGGGTTCACCTCATCAGCACTTTTTTGCCTAGCAAACACCTC
CTACGAACGCACACAAACCCGCATTATACTTCTCACCCGAGGATTCCACAACATCCTACCTATAGCCACA
ACCTGATGACTCTTGGCCTGCCTTATAAACATTGCTACCCCACCCAGCATAAACTTCACAAGTGAACTTC
TAATTGCATCCTCCATATTCAACTGATGTCCAACAACCATCATCATATTTGGCTTACTAATAATTATTAC
AGCTTCATATTCACTACATATATTCCTATCAACACAAATAGGCGTCCACACACTTAACACCCACACCCAA
CCCATACACTCACGAGAACACCTCCTTATATCACTCCATTTAATCCCCCTTACATTAATTTCCATAAAAC
CAGAACTAGTGATGTAACGTGTATGTAATTTAAAAAAAATACCAAGCTGTGACCTTGACAATAGGAATCA
CCCTCATACACCAGAGGGGGTTACAAGACCTGCTAACTCTTCAACCTGGTATTAAAACCCAGCCC

>DQ098479.1 Pseudonaja inframacula voucher SAMA R26146 NADH dehydrogenase subunit 4 (ND4) gene, partial cds; and tRNA-His and tRNA-Ser genes, complete sequence; mitochondrial
GGTACGGCATTATCCGCCTATCCCAAACCCTCCCTATTCTAAAAACAGATATATTCCTCCCCTTTATTAT
TATATCAATATGAGGGGCAATCTTGGCAAGCCTAATTTGTCTACAACAGACAGACTTAAAATCACTAATC
GCATATTCCTCAATTAGCCATATGGGCCTAGTAATCGCTGCAATAACTATCCAAACACAATGAGGACTAG
CAGGAGCTATAACCATAATAATCGCCCACGGGTTCACCTCATCAGCACTTTTTTGCCTAGCAAACACCTC
CTACGAACGCACACAAACCCGCATTATACTTCTCACCCGAGGATTCCACAACATCCTACCTATAGCCACA
ACCTGATGACTCTTGGCCTGCCTTATAAACATTGCTACCCCACCCAGCATAAACTTCACAAGTGAACTTC
TAATTGCATCCTCCATATTCAACTGATGTCCAACAACCATCATCATATTTGGCTTACTAATAATTATTAC
AGCTTCATATTCACTACATATATTCCTATCAACACAAATAGGCGTCCACACACTTAACACCCACACCCAA
CCCATACACTCACGAGAACACCTCCTTATATCACTCCATTTAATCCCCCTTACATTAATTTCCATAAAAC
CAGAACTAGTGATGTAACGTGTATGTAATTTAAAAAAAATACCAAGCTGTGACCTTGACAATAGGAATCA
CCCTCATACACCAGAGGGGGTTACAAGACCTGCTAACTCTTCAACCTGGTATTAAAACCCAGCCC

>DQ098478.1 Pseudonaja inframacula voucher SAMA R25702 NADH dehydrogenase subunit 4 (ND4) gene, partial cds; and tRNA-His and tRNA-Ser genes, complete sequence; mitochondrial
GGTACGGCATTATCCGCCTATCCCAAACCCTCCCTATTCTAAAAACAGATATATTCCTCCCCTTTATTAT
TATATCAATATGAGGGGCAATCTTGGCAAGCCTAATTTGTCTACAACAGACAGACTTAAAATCACTAATC
GCATATTCCTCAATTAGCCATATGGGCCTAGTAATCGCTGCAATAACTATCCAAACACAATGAGGACTAG
CAGGAGCTATAACCATAATAATCGCCCACGGGTTCACCTCATCAGCACTTTTTTGCCTAGCAAACACCTC
CTACGAACGCACACAAACCCGCATTATACTTCTCACCCGAGGATTCCACAACATCCTACCTATAGCCACA
ACCTGATGACTCTTGGCCTGCCTTATAAACATTGCTACCCCACCCAGCATAAACTTCACAAGTGAACTTC
TAATTGCATCCTCCATATTCAACTGATGTCCAACAACCATCATCATATTTGGCTTACTAATAATTATTAC
AGCTTCATATTCACTACATATATTCCTATCAACACAAATAGGCGTCCACACACTTAACACCCACACCCAA
CCCATACACTCACGAGAACACCTCCTTATATCACTCCATTTAATCCCCCTTACATTAATTTCCATAAAAC
CAGAACTAGTGATGTAACGTGTATGTAATTTAAAAAAAATACCAAGCTGTGACCTTGACAATAGGAATCA
CCCTCATACACCAGAGGGGGTTACAAGACCTGCTAACTCTTCAACCTGGTATTAAAACCCAGCCC

>DQ098477.1 Pseudonaja inframacula voucher SAMA R25422 NADH dehydrogenase subunit 4 (ND4) gene, partial cds; and tRNA-His and tRNA-Ser genes, complete sequence; mitochondrial
GGTACGGCATTATCCGCCTATCCCAAACCCTCCCTATTCTAAAAACAGATATATTCCTCCCCTTTATTAT
TATATCAATATGAGGGGCAATCTTGGCAAGCCTAATTTGTCTACAACAGACAGACTTAAAATCACTAATC
GCATATTCCTCAATTAGCCATATGGGCCTAGTAATCGCTGCAATAACTATCCAAACACAATGAGGACTAG
CAGGAGCTATAACCATAATAATCGCCCACGGGTTCACCTCATCAGCACTTTTTTGCCTAGCAAACACCTC
TTACGAACGCACACAAACCCGCATTATACTTCTCACCCGAGGATTCCACAACATCCTACCTATAGCCACA
ACCTGATGACTCTTGGCCTGCCTTATAAACATTGCTACCCCACCCAGCATAAACTTCACAAGTGAACTTC
TAATTGCATCCTCCATATTCAACTGATGTCCAACAACCATCATCATATTTGGCTTACTAATAATTATTAC
AGCTTCATATTCACTACATATGTTCCTATCAACACAAATAGGCGTCCACACACTTAACACCCACACCCAA
CCCATACACTCACGAGAACACCTCCTTATATCACTCCATTTAATCCCCCTTACATTAATTTCCCTAAAAC
CAGAACTAGTGATGTAACGTGTATGTAATTTAAAAAAAATACCAAGCTGTGACCTTGACAATAGGAATCA
CCCTCATACACCAGAGGGGGTTACAAGACCTGCTAACTCTTCAACCTGGTATTAAAACCCAGCCC

>DQ098476.1 Pseudonaja inframacula voucher SAMA R24757 NADH dehydrogenase subunit 4 (ND4) gene, partial cds; and tRNA-His and tRNA-Ser genes, complete sequence; mitochondrial
GGTACGGCATTATCCGCCTATCCCAAACCCTCCCTATTCTAAAAACAGATATATTCCTCCCCTTTATTAT
TATATCAATATGAGGGGCAATCTTGGCAAGCCTAATTTGTCTACAACAGACAGACTTAAAATCACTAATC
GCATATTCCTCAATTAGCCATATGGGCCTAGTAATCGCTGCAATAACTATCCAAACACAATGAGGACTAG
CAGGAGCTATAACCATAATAATCGCCCACGGGTTCACCTCATCAGCACTTTTTTGCCTAGCAAACACCTC
TTACGAACGCACACAAACCCGCATTATACTTCTCACCCGAGGATTCCACAACATCCTACCTATAGCCACA
ACCTGATGACTCTTGGCCTGCCTTATAAACATTGCTACCCCACCCAGCATAAACTTCACAAGTGAACTTC
TAATTGCATCCTCCATATTCAACTGATGTCCAACAACCATCATCATATTTGGCTTACTAATAATTATTAC
AGCTTCATATTCACTACATATGTTCCTATCAACACAAATAGGCGTCCACACACTTAACACCCACACCCAA
CCCATACACTCACGAGAACACCTCCTTATATCACTCCATTTAATCCCCCTTACATTAATTTCCCTAAAAC
CAGAACTAGTGATGTAACGTGTATGTAATTTAAAAAAAATACCAAGCTGTGACCTTGACAATAGGAATCA
CCCTCATACACCAGAGGGGGTTACAAGACCTGCTAACTCTTCAACCTGGTATTAAAACCCAGCCC

>DQ098475.1 Pseudonaja inframacula voucher SAMA R24755 NADH dehydrogenase subunit 4 (ND4) gene, partial cds; and tRNA-His and tRNA-Ser genes, complete sequence; mitochondrial
GGTACGGCATTATCCGCCTATCCCAAACCCTCCCTATTCTAAAAACAGATATATTCCTCCCCTTTATTAT
TATATCAATATGAGGGGCAATCTTGGCAAGCCTAATTTGTCTACAACAGACAGACTTAAAATCACTAATC
GCATATTCCTCAATTAGCCATATGGGCCTAGTAATCGCTGCAATAACTATCCAAACACAATGAGGACTAG
CAGGAGCTATAACCATAATAATCGCCCACGGGTTCACCTCATCAGCACTTTTTTGCCTAGCAAACACCTC
TTACGAACGCACACAAACCCGCATTATACTTCTCACCCGAGGATTCCACAACATCCTACCTATAGCCACA
ACCTGATGACTCTTGGCCTGCCTTATAAACATTGCTACCCCACCCAGCATAAACTTCACAAGTGAACTTC
TAATTGCATCCTCCATATTCAACTGATGTCCAACAACCATCATCATATTTGGCTTACTAATAATTATTAC
AGCTTCATATTCACTACATATGTTCCTATCAACACAAATAGGCGTCCACACACTTAACACCCACACCCAA
CCCATACACTCACGAGAACACCTCCTTATATCACTCCATTTAATCCCCCTTACATTAATTTCCCTAAAAC
CAGAACTAGTGATGTAACGTGTATGTAATTTAAAAAAAATACCAAGCTGTGACCTTGACAATAGGAATCA
CCCTCATACACCAGAGGGGGTTACAAGACCTGCTAACTCTTCAACCTGGTATTAAAACCCAGCCC

>DQ098474.1 Pseudonaja inframacula voucher SAMA R24751 NADH dehydrogenase subunit 4 (ND4) gene, partial cds; and tRNA-His and tRNA-Ser genes, complete sequence; mitochondrial
GGTACGGCATTATCCGCCTATCCCAAACCCTCCCTATTCTAAAAACAGATATATTCCTCCCCTTTATTAT
TATATCAATATGAGGGGCAATCTTGGCAAGCCTAATTTGTCTACAACAGACAGACTTAAAATCACTAATC
GCATATTCCTCAATTAGCCATATGGGCCTAGTAATCGCTGCAATAACTATCCAAACACAATGAGGACTAG
CAGGAGCTATAACCATAATAATCGCCCACGGGTTCACCTCATCAGCACTTTTTTGCCTAGCAAACACCTC
TTACGAACGCACACAAACCCGCATTATACTTCTCACCCGAGGATTCCACAACATCCTACCTATAGCCACA
ACCTGATGACTCTTGGCCTGCCTTATAAACATTGCTACCCCACCCAGCATAAACTTCACAAGTGAACTTC
TAATTGCATCCTCCATATTCAACTGATGTCCAACAACCATCATCATATTTGGCTTACTAATAATTATTAC
AGCTTCATATTCACTACATATGTTCCTATCAACACAAATAGGCGTCCACACACTTAACACCCACACCCAA
CCCATACACTCACGAGAACACCTCCTTATATCACTCCATTTAATCCCCCTTACATTAATTTCCCTAAAAC
CAGAACTAGTGATGTAACGTGTATGTAATTTAAAAAAAATACCAAGCTGTGACCTTGACAATAGGAATCA
CCCTCATACACCAGAGGGGGTTACAAGACCTGCTAACTCTTCAACCTGGTATTAAAACCCAGCCC

>DQ098473.1 Pseudonaja guttata voucher SAMA R57793 NADH dehydrogenase subunit 4 (ND4) gene, partial cds; and tRNA-His and tRNA-Ser genes, complete sequence; mitochondrial
GATACGGTATTATCCGCCTATCCCAGACCCTCCCCACCCTAAAAACAGACATGTTCCTCCCATTTATTGT
TCTATCCCTCTGAGGGGCAATCCTAGCAAGCCTGACTTGTCTACAACAGACAGACTTAAAAGCCCTAATC
GCATACTCCTCAATTAGCCACATAGGCCTAGTCATCGCTGCAATAGCCATCCAAACACAATGGGGACTAA
TAGGAGCCATATCTATAATAATCGCCCACGGATTCACCTCATCAGCACTTTTTTGTTTAGCAAATACTAC
CTATGAACGCACCCAAACCCGCATCATACTCCTCACTCGGGGGTTCCACAACATCCTACCAATAGCCACC
ACCTGATGGCTCCTAGCCTGCCTCATAAACATTGCCACCCCGCCAGGCATAAACTTCACGAGCGAACTTC
TAATTGCATCCTCCATATTTAACTGGTGCCCAACAACAATTATTTTATTTGGACTACTAATACTCATCAC
AGCCTCATACTCACTACACATATTCTTATCAACACAAATAGGCACCCACACACTTAACACCTATATCCAA
CCCACACACTCACGAGAACACCTCCTCATCTCACTTCACATGATCCCCCTCATTCTAATCTCCCTAAAAC
CAGAATTAGTAATATAGTGTGTATGTAATTTTAAAAAAAATACCAAGCTGTGACCTTGACAATAGGAGTT
ACCCTCATACACCAGAGGGGGTTACAAGACCTGCTAACTCTTTAACCTGGTACTAAAAACCCAGCCC

>DQ098472.1 Pseudonaja guttata voucher SAMA R57792 NADH dehydrogenase subunit 4 (ND4) gene, partial cds; and tRNA-His and tRNA-Ser genes, complete sequence; mitochondrial
GATACGGTATTATCCGCCTATCCCAGACCCTCCCCACCCTAAAAACAGACATGTTCCTCCCATTTATTGT
TCTATCCCTCTGAGGGGCAATCCTAGCAAGCCTGACTTGTCTACAACAGACAGACTTAAAAGCCCTAATC
GCATACTCCTCAATTAGCCACATAGGCCTAGTCATCGCTGCAATAGCCATCCAAACACAATGGGGACTAA
TAGGAGCCATATCTATAATAATCGCCCACGGATTCACCTCATCAGCACTTTTTTGTTTAGCAAATACTAC
CTATGAACGCACCCAAACCCGCATCATACTCCTCACTCGGGGGTTCCACAACATCCTACCAATAGCCACC
ACCTGATGGCTCCTAGCCTGCCTCATAAACATTGCCACCCCGCCAGGCATAAGCTTCACGAGCGAACTTC
TAATTGCATCCTCCATATTTAACTGGTGCCCAACAACAATTATTTTATTTGGACTACTAATACTCATCAC
AGCCTCATACTCACTACACATATTCTTATCAACACAAATAGGCACCCACACACTTAACACCTATATCCAA
CCCACACACTCACGAGAACACCTCCTCATCTCACTTCACATGATCCCCCTCATTCTAATCTCCCTAAAAC
CAGAATTAGTAATATAGTGTGTATGTAATTTTAAAAAAAATACCAAGCTGTGACCTTGACAATAGGAGTT
ACCCTCATACACCAGAGGGGGTTACAAGACCTGCTAACTCTTTAACCTGGTACTAAAAACCCAGCCC

>DQ098471.1 Pseudonaja guttata voucher SAMA R56317 NADH dehydrogenase subunit 4 (ND4) gene, partial cds; and tRNA-His and tRNA-Ser genes, complete sequence; mitochondrial
GATACGGCATTATCCGCCTATCCCAGACCCTCCCCACCCTAAAAACAGACATGTTTCTCCCATTTATTGT
TCTATCCCTCTGAGGGGCAATCCTAGCAAGCCTAACTTGTCTACAACAGACAGACTTAAAAGCCCTAATC
GCATACTCCTCAATTAGCCACATAGGCCTAGTCATCGCTGCAATAGCCATCCAAACACAATGGGGGCTAA
TAGGAGCCATATCTATAATAATCGCCCACGGATTCACCTCTTCAGCACTTTTTTGTCTAGCAAATACCAC
CTATGAACGCACCCAAACCCGCATCATACTCCTCACTCGAGGGTTCCACAACATCCTACCAATAGCCACT
ACCTGATGACTCCTAGCCTGCCTCATAAACATTGCCACCCCACCGGGCATGAACTTCACAAGCGAACTTC
TAATTGCATCCTCCATATTTAACTGGTGCCCAACAACAATTATTCTATTTGGACTACTAATACTTATCAC
AGCCTCATACTCACTACACATATTCTTATCAACACAAATAGGCACCCACACACTTAACTCCTATATCCAA
CCCACACACTCACGAGAACACCTCCTCATCTCACTTCACATGATCCCCCTCATACTAATCTCCATAAAAC
CAGAACTAGTAATATAGTGTGTATGTAATTTTAAAAAAAATACCAAGCTGTGACCTTGACAATAGGGGTT
ACCCTCATACACCAGAGGGGGTTACAAGACCTGCTAACTCTTTAACCTGGTACTAAAAACCCAGCCC

>DQ098470.1 Pseudonaja guttata voucher ABTC 32082 NADH dehydrogenase subunit 4 (ND4) gene, partial cds; and tRNA-His and tRNA-Ser genes, complete sequence; mitochondrial
GATACGGCATTATCCGCCTATCCCAGACCCTCCCTACCCTAAAAACAGACATGTTTCTCCCATTTATTGT
TCTATCCCTCTGAGGGGCAATCCTAGCAAGCCTAACTTGTCTACAACAGACAGACTTAAAAGCCCTAATC
GCATACTCCTCAATTAGCCACATAGGCCTAGTCATCGCTGCAATAGCCATCCAAACACAATGGGGGCTAA
TAGGAGCCATATCTATAATAATCGCCCACGGATTCACCTCTTCAGCACTTTTTTGTCTAGCAAATACCAC
CTATGAACGCACCCAAACCCGCATCATACTCCTCACTCGAGGGTTCCACAACATCCTACCAATAGCCACT
ACCTGATGACTCCTAGCCTGCCTCATAAACATTGCCACCCCACCGGGCATGAACTTCACAAGCGAGCTTC
TAATTGCATCCTCCATATTTAACTGGTGCCCAACAACAGTTATTCTGTTTGGACTACTAATACTTATCAC
AGCCTCATACTCACTACACATATTCTTATCAACACAAATAGGCACCCACACACTTAACTCCTACATCCAA
CCCACACACTCACGAGAACACCTCCTCATCTCACTTCACATGATCCCCCTCATACTAATCTCCCTAAAAC
CAGAACTAGTAATATAGTGTGTATGTAATTTTAAAAAAAATACCAAGCTGTGACCTTGACAATAGGGGTT
ACCCTCATACACCAGAGGGGGTTACAAGACCTGCTAACTCTTTAACCTGGTACTAAAAACCCAGCCC

>DQ098469.1 Pseudonaja guttata voucher ABTC 31913 NADH dehydrogenase subunit 4 (ND4) gene, partial cds; and tRNA-His and tRNA-Ser genes, complete sequence; mitochondrial
GATACGGCATTATCCGCCTATCCCAGACCCTCCCCACCCTAAAAACAGACATATTTCTCCCATTTATTGT
TCTATCCCTCTGAGGGGCAATCCTAGCAAGCCTAACTTGTCTACAACAGACAGACTTAAAAGCCCTAATC
GCATACTCCTCAATTAGCCACATAGGCCTAGTCATCGCTGCAATAGCCATCCAAACACAATGGGGGCTAA
TAGGAGCCATATCTATAATAATCGCCCACGGATTCACCTCTTCAGCACTTTTTTGTCTAGCAAATACCAC
CTATGAACGCACCCAAACCCGCATCATACTCCTCACTCGAGGGTTCCACAACATCCTACCAATAGCCACT
ACCTGATGACTCCTAGCCTGCCTCATAAACATTGCCACCCCACCAGGCATGAACTTCACAAGCGAACTTC
TAATTGCATCCTCCATATTTAACTGGTGCCCGACAACAATTATTCTGTTTGGACTACTAATACTTATCAC
AGCCTCATACTCACTACACATATTCTTATCAACACAAATAGGCACCCACACACTTAACTCCTATATCCAA
CCCACACACTCACGAGAACACCTCCTCATCTCACTTCACATGATCCCCCTCATACTAATCTCCCTAAAAC
CAGAACTAGTAATATAGTGTGTATGTAATTTTAAAAAAAATACCAAGCTGTGACCTTGACAATAGGGGTT
ACCCTCATACACCAGAGGGGGTTACAAGACCTGCTAACTCTTTAACCTGGTACTAAAAACCCAGCCC

>DQ098468.1 Pseudonaja affinis voucher WAM R136095 NADH dehydrogenase subunit 4 (ND4) gene, partial cds; and tRNA-His and tRNA-Ser genes, complete sequence; mitochondrial
GGTACGGCATTATCCGCCTATCCCAAACCCTCCCTATTCTAAAAACAGACATATTCCTCCCATTTATCGT
TATATCAATATGAGGGGCAATCCTAGCAAGCCTGATTTGTCTACAACAGACAGACTTAAAATCACTAATC
GCATACTCCTCAATTAGCCACATAGGACTAGTAATCGCTGCAATAACCATCCAAACACAATGAGGGTTAG
CAGGGGCCATAGCCATAATAATTGCCCACGGATTTACCTCATCAGCACTTTTCTGCCTAGCAAACACCTC
CTACGAACGCACACAAACCCGCATTATACTTCTAACCCGAGGATTCCACAACATTCTACCAATAGCCACA
ACCTGATGACTCTTGGCTTGCCTTATAAATATTGCTACTCCACCCAGCATAAACTTTACAAGTGAACTTC
TAATTGCATCCTCCATATTTAACTGATGCCCAACAACCATCATCATATTTGGCCTACTAATACTTATTAC
AGCTTCATATTCACTACATATATTTTTATCAACACAAATGGGCATCCACACACTTAACACCCACATCCAG
CCTATACACTCACGAGAACACCTCCTTATCTCACTCCATCTAATCCCCCTTATATTAATTTCTTTAAAAC
CAGAGCTGGTAATGTAACGTGTATGTAATTTTAAAAAAAATACCAAGCTGTGACCTTGAAAATAGGAATT
ACCCTCATACACCAGAGGGGGTTACAAGACCTGCTAACTCTTTAACCTGGTACTAAAACCCAGCCC

>DQ098467.1 Pseudonaja affinis voucher WAM R125640 NADH dehydrogenase subunit 4 (ND4) gene, partial cds; and tRNA-His and tRNA-Ser genes, complete sequence; mitochondrial
GGTACGGCATTATCCGCCTATCCCAAACCCTCCCTATTCTAAAAACAGACATATTCCTCCCATTTATCGT
TATATCAATATGAGGGGCAATCCTAGCAAGCCTGATTTGTCTACAACAGACAGACTTAAAATCACTAATC
GCATACTCCTCAATTAGCCACATAGGACTAGTAATCGCTGCAATAACCATCCAAACACAATGAGGGTTAG
CAGGGGCCATAGCCATAATAATTGCCCACGGATTTACCTCATCAGCACTTTTCTGCCTAGCAAACACCTC
CTACGAACGCACACAAACCCGCATCATACTTCTAACCCGAGGATTCCACAACATTCTACCAATAGCCACA
ACCTGATGACTCTTGGCTTGCCTTATAAATATTGCTACTCCACCCAGCATAAACTTTACAAGTGAACTTC
TAATTGCATCCTCCATATTTAACTGATGCCCAACAACCATCATCATATTTGGCCTACTAATACTTATTAC
AGCTTCATATTCACTACATATATTTTTATCAACACAAATGGGCATCCACACACTTAACACCCACATCCAG
CCTATACACTCACGAGAACACCTCCTTATCTCACTCCATCTAATCCCCCTTATATTAATTTCTTTAAAAC
CAGAGCTGGTAATGTAACGTGTATGTAATTTTAAAAAAAATACCAAGCTGTGACCTTGAAAATAGGAATT
ACCCTCATACACCAGAGGGGGTTACAAGACCTGCTAACTCTTTAACCTGGTACTAAAACCCAGCCC

>DQ098466.1 Pseudonaja affinis voucher WAM R121144 NADH dehydrogenase subunit 4 (ND4) gene, partial cds; and tRNA-His and tRNA-Ser genes, complete sequence; mitochondrial
GGTACGGCATTATCCGCCTATCCCAAACCCTCCCTATTCTAAAAACAGACATATTCCTCCCATTTATCGT
TATATCAATATGAGGGGCAATCCTAGCAAGCCTGATTTGTCTACAACAGACAGACTTAAAATCACTAATC
GCATACTCCTCAATTAGCCACATAGGACTAGTAATCGCTGCAATAACCATCCAAACACAATGAGGGTTAG
CAGGGGCCATAGCCATAATAATTGCCCACGGATTTACCTCATCAGCACTTTTCTGCCTAGCAAACACCTC
CTACGAACGCACACAAACCCGCATTATACTTCTAACCCGAGGATTCCACAACATTCTACCAATAGCCACA
ACCTGATGACTCTTGGCTTGCCTTATAAATATTGCTACTCCACCCAGCATAAACTTTACAAGTGAACTTC
TAATTGCATCCTCCATATTTAACTGATGCCCAACAACCATCATCATATTTGGCCTACTAATACTTATTAC
AGCTTCATATTCACTACATATATTTTTATCAACACAAATAGGCATCCACACACTTAACACCCACATCCAG
CCTATACACTCACGAGAACACCTCCTTATCTCACTCCATCTAATCCCCCTTATATTAATTTCTTTAAAAC
CAGAGCTGGTAATGTAACGTGTATGTAATTTTAAAAAAAATACCAAGCTGTGACCTTGAAAATAGGAATT
ACCCTCATACACCAGAGGGGGTTACAAGACCTGCTAACTCTTTAACCTGGTACTAAAACCCAGCCC

>DQ098465.1 Pseudonaja affinis voucher WAM R121141 NADH dehydrogenase subunit 4 (ND4) gene, partial cds; and tRNA-His and tRNA-Ser genes, complete sequence; mitochondrial
GGTACGGCATTATCCGCCTATCCCAAACCCTCCCTATTCTAAAAACAGACATATTCCTCCCATTTATCGT
TATATCAATATGAGGGGCAATCCTAGCAAGCCTGATTTGTCTACAACAGACAGACTTAAAATCACTAATC
GCATACTCCTCAATTAGCCACATAGGACTAGTAATCGCTGCAATAACCATCCAAACACAATGAGGGTTAG
CAGGGGCCATAGCCATAATAATTGCCCACGGATTTACCTCATCAGCACTTTTCTGCCTAGCAAACACCTC
CTACGAACGCACACAAACCCGCATTATACTTCTAACCCGAGGATTCCACAACATTCTACCAATAGCCACA
ACCTGATGACTCTTGGCTTGCCTTATAAATATTGCTACTCCACCCAGCATAAACTTTACAAGTGAACTTC
TAATTGCATCCTCCATATTTAACTGATGCCCAACAACCATCATCATATTTGGCCTACTAATACTTATTAC
AGCTTCATATTCACTACATATATTTTTATCAACACAAATGGGCATCCACACACTTAACACCCACATCCAG
CCTATACACTCACGAGAACACCTCCTTATCTCACTCCATCTAATCCCCCTTATATTAATTTCTTTAAAAC
CAGAGCTGGTAATGTAACGTGTATGTAATTTTAAAAAAAATACCAAGCTGTGACCTTGAAAATAGGAATT
ACCCTCATACACCAGAGGGGGTTACAAGACCTGCTAACTCTTTAACCTGGTACTAAAACCCAGCCC

>DQ098464.1 Pseudonaja affinis voucher WAM R119550 NADH dehydrogenase subunit 4 (ND4) gene, partial cds; and tRNA-His and tRNA-Ser genes, complete sequence; mitochondrial
GGTACGGCATTATCCGCCTATCCCAAACCCTCCCTATTCTAAAAACAGACATATTCCTCCCATTTATCGT
TATATCAATATGAGGGGCAATCCTAGCAAGCCTGATTTGTCTACAACAAACAGACTTAAAATCACTAATC
GCATACTCCTCAATTAGCCACATAGGACTAGTAATCGCTGCAATAACCATCCAAACACAATGAGGGTTAG
CAGGGGCCATAGCCATAATAATTGCCCACGGATTTACCTCATCAGCACTTTTCTGCCTAGCAAACACCTC
CTACGAACGCACACAAACCCGCATTATACTTCTAACCCGAGGATTCCACAACATTCTACCAATAGCCACA
ACCTGATGACTCTTGGCTTGCCTTATAAATATTGCTACTCCACCCAGCATAAACTTTACAAGTGAACTTC
TAATTGCATCCTCCATATTTAACTGATGCCCAACAACCATCATCATATTTGGCCTACTAATACTTATTAC
AGCTTCATATTCACTACATATATTTTTATCAACACAAATGGGCATCCACACACTTAACACCCACATCCAG
CCTATACACTCACGAGAACACCTCCTTATCTCACTCCATCTAATCCCCCTTATATTAATTTCTTTAAAAC
CAGAGCTGGTAATGTAACGTGTATGTAATTTTAAAAAAAATACCAAGCTGTGACCTTGAAAATAGGAATT
ACCCTCATACACCAGAGGGGGTTACAAGACCTGCTAACTCTTTAACCTGGTACTAAAACCCAGCCC

>DQ098463.1 Pseudonaja affinis voucher WAM R119172 NADH dehydrogenase subunit 4 (ND4) gene, partial cds; and tRNA-His and tRNA-Ser genes, complete sequence; mitochondrial
GGTACGGCATTATCCGCCTATCCCAAACCCTCCCTATTCTAAAAACAGACATATTCCTCCCATTTATCGT
TATATCAATATGAGGGGCAATCCTAGCAAGCCTGATTTGTCTACAACAGACAGACTTAAAATCACTAATC
GCATACTCCTCAATTAGCCACATAGGACTAGTAATCGCTGCAATAACCATCCAAACACAATGAGGGTTAG
CAGGGGCCATAGCCATAATAATTGCCCACGGATTTACCTCATCAGCACTTTTCTGCCTAGCAAACACCTC
CTACGAACGCACACAAACCCGCATTATACTTCTAACCCGAGGATTCCACAACATTCTACCAATAGCCACA
ACCTGATGACTCTTGGCTTGCCTTATAAATATTGCTACTCCACCCAGCATAAACTTTACAAGTGAACTTC
TAATTGCATCCTCCATATTTAACTGATGCCCAACAACCATCATCATATTTGGCCTACTAATACTTATTAC
AGCTTCATATTCACTACATATATTTTTATCAACACAAATGGGCATCCACACACTTAACACCCACATCCAG
CCTATACACTCACGAGAACACCTCCTTATCTCACTCCATCTAATCCCCCTTATATTAATTTCTTTAAAAC
CAGAGCTGGTAATGTAACGTGTATGTAATTTTAAAAAAAATACCAAGCTGTGACCTTGAAAATAGGAATT
ACCCTCATACACCAGAGGGGGTTACAAGACCTGCTAACTCTTTAACCTGGTACTAAAACCCAGCCC

>DQ098462.1 Pseudonaja affinis voucher WAM R115297 NADH dehydrogenase subunit 4 (ND4) gene, partial cds; and tRNA-His and tRNA-Ser genes, complete sequence; mitochondrial
GGTACGGCATTATCCGCCTATCCCAAACCCTCCCTATTCTAAAAACAGACATATTCCTCCCATTTATCGT
TATATCAATATGAGGGGCAATCCTAGCAAGCCTGATTTGTCTACAACAGACAGACTTAAAATCACTAATC
GCATACTCCTCAATTAGCCACATAGGACTAGTAATCGCTGCAATAACCATCCAAACACAATGAGGGTTAG
CAGGGGCCATAGCCATAATAATTGCCCACGGATTTACCTCATCAGCACTTTTCTGCCTAGCAAACACCTC
CTACGAACGCACACAAACCCGCATTATACTTCTAACCCGAGGATTCCACAACATTCTACCAATAGCCACA
ACCTGATGACTCTTGGCTTGCCTTATAAATATTGCTACTCCACCCAGCATAAACTTTACAAGTGAACTTC
TAATTGCATCCTCCATATTTAACTGATGCCCAACAACCATCATCATATTTGGCCTACTAATACTTATTAC
AGCTTCATATTCACTACATATATTTTTATCAACACAAATGGGCATCCACACACTTAACACCCACATCCAG
CCTATACACTCACGAGAACACCTCCTTATCTCACTCCATCTAATCCCCCTTATATTAATTTCTTTAAAAC
CAGAGCTGGTAATGTAACGTGTATGTAATTTTAAAAAAAATACCAAGCTGTGACCTTGAAAATAGGAATT
ACCCTCATACACCAGAGGGGGTTACAAGACCTGCTAACTCTTTAACCTGGTACTAAAACCCAGCCC

>DQ098461.1 Pseudonaja affinis voucher WAM R115146 NADH dehydrogenase subunit 4 (ND4) gene, partial cds; and tRNA-His and tRNA-Ser genes, complete sequence; mitochondrial
GGTACGGCATTATCCGCCTATCCCAAACCCTCCCTATTCTAAAAACAGACATATTCCTCCCATTTATCGT
TATATCAATATGAGGGGCAATCCTAGCAAGCCTGATTTGTCTACAACAGACAGACTTAAAATCACTAATC
GCATACTCCTCAATTAGCCACATAGGACTAGTAATCGCTGCAATAACCATCCAAACACAATGAGGGTTAG
CAGGGGCCATAGCCATAATAATTGCCCACGGATTTACCTCATCAGCACTTTTCTGCCTAGCAAACACCTC
CTACGAACGCACACAAACCCGCATTATACTTCTAACCCGAGGATTCCACAACATTCTACCAATAGCCACA
ACCTGATGACTCTTGGCTTGCCTTATAAATATTGCTACTCCACCCAGCATAAACTTTACAAGTGAACTTC
TAATTGCATCCTCCATATTTAACTGATGCCCAACAACCATCATCATATTTGGCCTACTAATACTTATTAC
AGCTTCATATTCACTACATATATTTTTATCAACACAAATGGGCATCCACACACTTAACACCCACATCCAG
CCTATACACTCACGAGAACACCTCCTTATCTCACTCCATCTAATCCCCCTTATATTAATTTCTTTAAAAC
CAGAGCTGGTAATGTAACGTGTATGTAATTTTAAAAAAAATACCAAGCTGTGACCTTGAAAATAGGAATT
ACCCTCATACACCAGAGGGGGTTACAAGACCTGCTAACTCTTTAACCTGGTACTAAAACCCAGCCC

>DQ098460.1 Pseudonaja affinis voucher WAM R104272 NADH dehydrogenase subunit 4 (ND4) gene, partial cds; and tRNA-His and tRNA-Ser genes, complete sequence; mitochondrial
GGTACGGCATTATCCGCCTATCCCAAACCCTCCCTATTCTAAAAACAGACATATTCCTCCCATTTATCGT
TATATCAATATGAGGGGCAATCCTAGCAAGCCTGATTTGTCTACAACAGACAGACTTAAAATCACTAATC
GCATACTCCTCAATTAGCCACATAGGACTAGTAATCGCTGCAATAACCATCCAAACACAATGAGGGTTAG
CAGGGGCCATAGCCATAATAATTGCCCACGGATTTACCTCATCAGCACTTTTCTGCCTAGCAAACACCTC
CTACGAACGCACACAAACCCGCATTATACTTCTAACCCGAGGATTCCACAACATTCTACCAATAGCCACA
ACCTGATGACTCTTGGCTTGCCTTATAAATATTGCTACTCCACCCAGCATAAACTTTACAAGTGAACTTC
TAATTGCATCCTCCATATTTAACTGATGCCCAACAACCATCATCATATTTGGCCTACTAATACTTATTAC
AGCTTCATATTCACTACATATATTTTTATCAACACAAATGGGCATCCACACACTTAACACCCACATCCAG
CCTATACACTCACGAGAACACCTCCTTATCTCACTCCATCTAATCCCCCTTATATTAATTTCTTTAAAAC
CAGAGCTGGTAATGTAACGTGTATGTAATTTTAAAAAAAATACCAAGCTGTGACCTTGAAAATAGGAATT
ACCCTCATACACCAGAGGGGGTTACAAGACCTGCTAACTCTTTAACCTGGTACTAAAACCCAGCCC

>DQ098459.1 Pseudonaja affinis voucher WAM R77743 NADH dehydrogenase subunit 4 (ND4) gene, partial cds; and tRNA-His and tRNA-Ser genes, complete sequence; mitochondrial
GGTACGGCATTATCCGCCTATCCCAAACCCTCCCTATTCTAAAAACAGACATATTCCTCCCATTTATCGT
TATATCAATATGAGGGGCAATCCTAGCAAGCCTGATTTGTCTACAACAGACAGACTTAAAATCACTAATC
GCATACTCCTCAATTAGCCACATAGGACTAGTAATCGCTGCAATAACCATCCAAACACAATGAGGGTTAG
CAGGGGCCATAGCCATAATAATTGCCCACGGATTTACCTCATCAGCACTTTTCTGCCTAGCAAACACCTC
CTACGAACGCACACAAACCCGCATTATACTTCTAACCCGAGGATTCCACAACATTCTACCAATAGCCACA
ACCTGATGACTCTTGGCTTGCCTTATAAATATTGCTACTCCACCCAGCATAAACTTTACAAGTGAACTTC
TAATTGCATCCTCCATATTTAACTGATGCCCAACAACCATCATCATATTTGGCCTACTAATACTTATTAC
AGCTTCATATTCACTACATATATTTTTATCAACACAAATGGGCATCCACACACTTAACACCCACATCCAG
CCTATACACTCACGAGAACACCTCCTTATCTCACTCCATCTAATCCCCCTTATATTAATTTCTTTAAAAC
CAGAGCTGGTAATGTAACGTGTATGTAATTTTAAAAAAAATACCAAGCTGTGACCTTGAAAATAGGAATT
ACCCTCATACACCAGAGGGGGTTACAAGACCTGCTAACTCTTTAACCTGGTACTAAAACCCAGCCC

>DQ098458.1 Pseudonaja affinis voucher SAMA R52360 NADH dehydrogenase subunit 4 (ND4) gene, partial cds; and tRNA-His and tRNA-Ser genes, complete sequence; mitochondrial
GGTACGGCATTATCCGCCTATCCCAAACCCTCCCTATTCTAAAAACAGACATATTCCTCCCATTTATCGT
TATATCAATATGAGGGGCAATCCTAGCAAGCCTGATTTGTCTACAACAGACAGACTTAAAATCACTAATC
GCATACTCCTCAATTAGCCACATAGGACTAGTAATCGCTGCAATAACCATCCAAACACAATGAGGGTTAG
CAGGGGCCATAGCCATAATAATTGCCCACGGATTTACCTCATCAGCACTTTTCTGCCTAGCAAACACCTC
CTACGAACGCACACAAACCCGCATTATACTTCTAACCCGAGGATTCCACAACATTCTACCAATAGCCACA
ACCTGATGACTCTTGGCTTGCCTTATAAATATTGCTACTCCACCCAGCATAAACTTTACAAGTGAACTTC
TAATTGCATCCTCCATATTTAACTGATGCCCAACAACCATCATCATATTTGGCCTACTAATACTTATTAC
AGCTTCATATTCACTACATATATTTTTATCAACACAAATGGGCATCCACACACTTAACACCCACATCCAG
CCTATACACTCACGAGAACACCTCCTTATCTCACTCCATCTAATCCCCCTTATATTAATTTCTTTAAAAC
CAGAGCTGGTAATGTAACGTGTATGTAATTTTAAAAAAAATACCAAGCTGTGACCTTGAAAATAGGAATT
ACCCTCATACACCAGAGGGGGTTACAAGACCTGCTAACTCTTTAACCTGGTACTAAAACCCAGCCC

>DQ098457.1 Pseudonaja affinis voucher SAMA R46672 NADH dehydrogenase subunit 4 (ND4) gene, partial cds; and tRNA-His and tRNA-Ser genes, complete sequence; mitochondrial
GGTACGGCATTATCCGCCTATCCCAAACCCTCCCTATTCTAAAAACAGACATATTCCTCCCATTTATCGT
TATATCAATATGAGGGGCAATCCTAGCAAGCCTGATTTGTCTACAACAGACAGACTTAAAATCACTAATC
GCATACTCCTCAATTAGCCACATAGGACTAGTAATCGCTGCAATAACCATCCAAACACAATGAGGGTTAG
CAGGGGCCATAGCCATAATAATTGCCCACGGATTTACCTCATCAGCACTTTTCTGCCTAGCAAACACCTC
CTACGAACGCACACAAACCCGCATTATACTTCTAACCCGAGGATTCCACAACATTCTACCAATAGCCACA
ACCTGATGACTCTTGGCTTGCCTTATAAATATTGCTACTCCACCCAGCATAAACTTTACAAGTGAACTTC
TAATTGCATCCTCCATATTTAACTGATGCCCAACAACCATCATCATATTTGGCCTACTAATACTTATTAC
AGCTTCATATTCACTACATATATTTTTATCAACACAAATGGGCATCCACACACTTAACACCCACATCCAG
CCTATACACTCACGAGAACACCTCCTTATCTCACTCCATCTAATCCCCCTTATATTAATTTCTTTAAAAC
CAGAGCTGGTAATGTAACGTGTATGTAATTTTAAAAAAAATACCAAGCTGTGACCTTGAAAATAGGAATT
ACCCTCATACACCAGAGGGGGTTACAAGACCTGCTAACTCTTTAACCTGGTACTAAAACCCAGCCC

>DQ098456.1 Pseudonaja affinis voucher SAMA R34340 NADH dehydrogenase subunit 4 (ND4) gene, partial cds; and tRNA-His and tRNA-Ser genes, complete sequence; mitochondrial
GGTACGGCATTATCCGCCTATCCCAAACCCTCCCTATTCTAAAAACAGACATATTCCTCCCATTTATCGT
TATATCAATATGAGGGGCAATCCTAGCAAGCCTGATTTGTCTACAACAGACAGACTTAAAATCACTAATC
GCATACTCCTCAATTAGCCACATAGGACTAGTAATCGCTGCAATAACCATCCAAACACAATGAGGGTTAG
CAGGGGCCATAGCCATAATAATTGCCCACGGATTTACCTCATCAGCACTTTTCTGCCTAGCAAACACCTC
CTACGAACGCACACAAACCCGCATTATACTTCTAACCCGAGGATTCCACAACATTCTACCAATAGCCACA
ACCTGATGACTCTTGGCTTGCCTTATAAATATTGCTACTCCACCCAGCATAAACTTTACAAGTGAACTTC
TAATTGCATCCTCCATATTTAACTGATGCCCAACAACCATCATCATATTTGGCCTACTAATACTTATTAC
AGCTTCATATTCACTACATATATTTTTATCAACACAAATGGGCATCCACACACTTAACACCCACATCCAG
CCTATACACTCACGAGAACACCTCCTTATCTCACTCCATCTAATCCCCCTTATATTAATTTCTTTAAAAC
CAGAGCTGGTAATGTAACGTGTATGTAATTTTAAAAAAAATACCAAGCTGTGACCTTGAAAATAGGAATT
ACCCTCATACACCAGAGGGGGTTACAAGACCTGCTAACTCTTTAACCTGGTACTAAAACCCAGCCC

>DQ098455.1 Pseudonaja affinis voucher SAMA R31704 NADH dehydrogenase subunit 4 (ND4) gene, partial cds; and tRNA-His and tRNA-Ser genes, complete sequence; mitochondrial
GGTACGGCATTATCCGCCTATCCCAAACCCTCCCTATTCTAAAAACAGACATATTCCTCCCATTTATCGT
TATATCAATATGAGGGGCAATCCTAGCAAGCCTGATTTGTCTACAACAGACAGACTTAAAATCACTAATC
GCATACTCCTCAATTAGCCACATAGGACTAGTAATCGCTGCAATAACCATCCAAACACAATGAGGGTTAG
CAGGGGCCATAGCCATAATAATTGCCCACGGATTTACCTCATCAGCACTTTTCTGCCTAGCAAACACCTC
CTACGAACGCACACAAACCCGCATTATACTTCTAACCCGAGGATTCCACAACATTCTACCAATAGCCACA
ACCTGATGACTCTTGGCTTGCCTTATAAATATTGCTACTCCACCCAGCATAAACTTTACAAGTGAACTTC
TAATTGCATCCTCCATATTTAACTGATGCCCAACAACCATCATCATATTTGGCCTACTAATACTTATTAC
AGCTTCATATTCACTACATATATTTTTATCAACACAAATGGGCATCCACACACTTAACACCCACATCCAG
CCTATACACTCACGAGAACACCTCCTTATCTCACTCCATCTAATCCCCCTTATATTAATTTCTTTAAAAC
CAGAGCTGGTAATGTAACGTGTATGTAATTTTAAAAAAAATACCAAGCTGTGACCTTGAAAATAGGAATT
ACCCTCATACACCAGAGGGGGTTACAAGACCTGCTAACTCTTTAACCTGGTACTAAAACCCAGCCC

>DQ098454.1 Pseudonaja affinis voucher SAMA R29468 NADH dehydrogenase subunit 4 (ND4) gene, partial cds; and tRNA-His and tRNA-Ser genes, complete sequence; mitochondrial
GGTACGGCATTATCCGCCTATCCCAAACCCTCCCTATTCTAAAAACAGACATATTCCTCCCATTTATCGT
TATATCAATATGAGGGGCAATCCTAGCAAGCCTGATTTGTCTACAACAGACAGACTTAAAATCACTAATC
GCATACTCCTCAATTAGCCACATAGGACTAGTAATCGCTGCAATAACCATCCAAACACAATGAGGGTTAG
CAGGGGCCATAGCCATAATAATTGCCCACGGATTTACCTCATCAGCACTTTTCTGCCTAGCAAACACCTC
CTACGAACGCACACAAACCCGCATTATACTTCTAACCCGAGGATTCCACAACATTCTACCAATAGCCACA
ACCTGATGACTCTTGGCTTGCCTTATAAATATTGCTACTCCACCCAGCATAAACTTTACAAGTGAACTTC
TAATTGCATCCTCCATATTTAACTGATGCCCAACAACCATCATCATATTTGGCCTACTAATACTTATTAC
AGCTTCATATTCACTACACATATTTTTATCAACACAAATGGGCATCCACACACTTAACACCCACATCCAG
CCTATACACTCACGAGAACACCTCCTTATCTCACTCCATCTAATCCCCCTTATATTAATTTCTTTAAAAC
CAGAGCTGGTAATGTAACGTGTATGTAATTTTAAAAAAAATACCAAGCTGTGACCTTGAAAATAGGAATT
ACCCTCATACACCAGAGGGGGTTACAAGACCTGCTAACTCTTTAACCTGGTACTAAAACCCAGCCC

>DQ098453.1 Pseudonaja affinis voucher SAMA R24808 NADH dehydrogenase subunit 4 (ND4) gene, partial cds; and tRNA-His and tRNA-Ser genes, complete sequence; mitochondrial
GGTACGGCATTATCCGCCTATCCCAAACCCTCCCTATTCTAAAAACAGACATATTCCTCCCATTTATCGT
TATATCAATATGAGGGGCAATCCTAGCAAGCCTGATTTGTCTACAACAGACAGACTTAAAATCACTAATC
GCATACTCCTCAATTAGCCACATAGGACTAGTAATCGCTGCAATAACCATCCAAACACAATGAGGGTTAG
CAGGGGCCATAGCCATAATAATTGCCCACGGATTTACCTCATCAGCACTTTTCTGCCTAGCAAACACCTC
CTACGAACGCACACAAACCCGCATTATACTTCTAACCCGAGGATTCCACAACATTCTACCAATAGCCACA
ACCTGATGACTCTTGGCTTGCCTTATAAATATTGCTACTCCACCCAGCATAAACTTTACAAGTGAACTTC
TAATTGCATCCTCCATATTTAACTGATGCCCAACAACCATTATCATATTTGGCCTACTAATACTTATTAC
AGCTTCATATTCACTACATATATTTTTATCAACACAAATGGGCATCCACACACTTAACACCCACATCCAG
CCTATACACTCACGAGAACACCTCCTTATCTCACTCCATCTAATCCCCCTTATATTAATTTCTTTAAAAC
CAGAGCTGGTAATGTAACGTGTATGTAATTTTAAAAAAAAATACCAAGCTGTGACCTTGAAAATAGGAAT
TACCCTCATACACCAGAGGGGGTTACAAGACCTGCTAACTCTTTAACCTGGTACTAAAACCCAGCCC

>DQ098452.1 Pseudonaja affinis voucher SAMA R24807 NADH dehydrogenase subunit 4 (ND4) gene, partial cds; and tRNA-His and tRNA-Ser genes, complete sequence; mitochondrial
GGTACGGCATTATCCGCCTATCCCAAACCCTCCCTATTCTAAAAACAGACATATTCCTCCCATTTATCGT
TATATCAATATGAGGGGCAATCCTAGCAAGCCTGATTTGTCTACAACAGACAGACTTAAAATCACTAATC
GCATACTCCTCAATTAGCCACATAGGACTAGTAATCGCTGCAATAACCATCCAAACACAATGAGGGTTAG
CAGGGGCCATAGCCATAATAATTGCCCACGGATTTACCTCATCAGCACTTTTCTGCCTAGCAAACACCTC
CTACGAACGCACACAAACCCGCATTATACTTCTAACCCGAGGATTCCACAACATTCTACCAATAGCCACA
ACCTGATGACTCTTGGCTTGCCTTATAAATATTGCTACTCCACCCAGCATAAACTTTACAAGTGAACTTC
TAATTGCATCCTCCATATTTAACTGATGCCCAACAACCATTATCATATTTGGCCTACTAATACTTATTAC
AGCTTCATATTCACTACATATATTTTTATCAACACAAATGGGCATCCACACACTTAACACCCACATCCAG
CCTATACACTCACGAGAACACCTCCTTATCTCACTCCATCTAATCCCCCTTATATTAATTTCTTTAAAAC
CAGAGCTGGTAATGTAACGTGTATGTAATTTTAAAAAAAATACCAAGCTGTGACCTTGAAAATAGGAATT
ACCCTCATACACCAGAGGGGGTTACAAGACCTGCTAACTCTTTAACCTGGTACTAAAACCCAGCCC

>DQ098451.1 Pseudonaja affinis voucher SAMA R23004 NADH dehydrogenase subunit 4 (ND4) gene, partial cds; and tRNA-His and tRNA-Ser genes, complete sequence; mitochondrial
GGTACGGCATTATCCGCCTATCCCAAACCCTCCCTATTCTAAAAACAGACATATTCCTCCCATTTATCGT
TATATCAATATGAGGGGCAATCCTAGCAAGCCTGATTTGTCTACAACAGACAGACTTAAAATCACTAATC
GCATACTCCTCAATTAGCCACATAGGACTAGTAATCGCTGCAATAACCATCCAAACACAATGAGGGTTAG
CAGGGGCCATAGCCATAATAATTGCCCACGGATTTACCTCATCAGCACTTTTCTGCCTAGCAAACACCTC
CTACGAACGCACACAAACCCGCATTATACTTCTAACCCGAGGATTCCACAACATTCTACCAATAGCCACA
ACCTGATGACTCTTGGCTTGCCTTATAAATATTGCTACTCCACCCAGCATAAACTTTACAAGTGAACTTC
TAATTGCATCCTCCATATTTAACTGATGCCCAACAACCATCATCATATTTGGCCTACTAATACTTATTAC
AGCTTCATATTCACTACACATATTTTTATCAACACAAATGGGCATCCACACACTTAACACCCACATCCAG
CCTATACACTCACGAGAACACCTCCTTATCTCACTCCATCTAATCCCCCTTATATTAATTTCTTTAAAAC
CAGAGCTGGTAATGTAACGTGTATGTAATTTTAAAAAAAATACCAAGCTGTGACCTTGAAAATAGGAATT
ACCCTCATACACCAGAGGGGGTTACAAGACCTGCTAACTCTTTAACCTGGTACTAAAACCCAGCCC

>DQ098450.1 Pseudonaja affinis voucher SAMA R23003 NADH dehydrogenase subunit 4 (ND4) gene, partial cds; and tRNA-His and tRNA-Ser genes, complete sequence; mitochondrial
GGTACGGCATTATCCGCCTATCCCAAACCCTCCCTATTCTAAAAACAGACATATTCCTCCCATTTATCGT
TATATCAATATGAGGGGCAATCCTAGCAAGCCTGATTTGTCTACAACAGACAGACTTAAAATCACTAATC
GCATACTCCTCAATTAGCCACATAGGACTAGTAATCGCTGCAATAACCATCCAAACACAATGAGGGTTAG
CAGGGGCCATAGCCATAATAATTGCCCACGGATTTACCTCATCAGCACTTTTCTGCCTAGCAAACACCTC
CTACGAACGCACACAAACCCGCATTATACTTCTAACCCGAGGATTCCACAACATTCTACCAATAGCCACA
ACCTGATGACTCTTGGCTTGCCTTATAAATATTGCTACTCCACCCAGCATAAACTTTACAAGTGAACTTC
TAATTGCATCCTCCATATTTAACTGATGCCCAACAACCATCATCATATTTGGCCTACTAATACTTATTAC
AGCTTCATATTCACTACACATATTTTTATCAACACAAATGGGCATCCACACACTTAACACCCACATCCAG
CCTATACACTCACGAGAACACCTCCTTATCTCACTCCATCTAATCCCCCTTATATTAATTTCTTTAAAAC
CAGAGCTGGTAATGTAACGTGTATGTAATTTTAAAAAAAATACCAAGCTGTGACCTTGAAAATAGGAATT
ACCCTCATACACCAGAGGGGGTTACAAGACCTGCTAACTCTTTAACCTGGTACTAAAACCCAGCCC

>DQ098449.1 Pseudonaja affinis voucher SAMA R23002 NADH dehydrogenase subunit 4 (ND4) gene, partial cds; and tRNA-His and tRNA-Ser genes, complete sequence; mitochondrial
GGTACGGCATTATCCGCCTATCCCAAACCCTCCCTATTCTAAAAACAGACATATTCCTCCCATTTATCGT
TATATCAATATGAGGGGCAATCCTAGCAAGCCTGATTTGTCTACAACAGACAGACTTAAAATCACTAATC
GCATACTCCTCAATTAGCCACATAGGACTAGTAATCGCTGCAATAACCATCCAAACACAATGAGGGTTAG
CAGGGGCCATAGCCATAATAATTGCCCACGGATTTACCTCATCAGCACTTTTCTGCCTAGCAAACACCTC
CTACGAACGCACACAAACCCGCATTATACTTCTAACCCGAGGATTCCACAACATTCTACCAATAGCCACA
ACCTGATGACTCTTGGCTTGCCTTATAAATATTGCTACTCCACCCAGCATAAACTTTACAAGTGAACTTC
TAATTGCATCCTCCATATTTAACTGATGCCCAACAACCATCATCATATTTGGCCTACTAATACTTATTAC
AGCTTCATATTCACTACACATATTTTTATCAACACAAATGGGCATCCACACACTTAACACCCACATCCAG
CCTATACACTCACGAGAACACCTCCTTATCTCACTCCATCTAATCCCCCTTATATTAATTTCTTTAAAAC
CAGAGCTGGTAATGTAACGTGTATGTAATTTTAAAAAAAATACCAAGCTGTGACCTTGAAAATAGGAATT
ACCCTCATACACCAGAGGGGGTTACAAGACCTGCTAACTCTTTAACCTGGTACTAAAACCCAGCCC

>DQ098448.1 Pseudonaja affinis voucher SAMA R23000 NADH dehydrogenase subunit 4 (ND4) gene, partial cds; and tRNA-His and tRNA-Ser genes, complete sequence; mitochondrial
GGTACGGCATTATCCGCCTATCCCAAACCCTCCCTATTCTAAAAACAGACATATTCCTCCCATTTATCGT
TATATCAATATGAGGGGCAATCCTAGCAAGCCTGATTTGTCTACAACAGACAGACTTAAAATCACTAATC
GCATACTCCTCAATTAGCCACATAGGACTAGTAATCGCTGCAATAACCATCCAAACACAATGAGGGTTAG
CAGGGGCCATAGCCATAATAATTGCCCACGGATTTACCTCATCAGCACTTTTCTGCCTAGCAAACACCTC
CTACGAACGCACACAAACCCGCATTATACTTCTAACCCGAGGATTCCACAACATTCTACCAATAGCCACA
ACCTGATGACTCTTGGCTTGCCTTATAAATATTGCTACTCCACCCAGCATAAACTTTACAAGTGAACTTC
TAATTGCATCCTCCATATTTAACTGATGCCCAACAACCATCATCATATTTGGCCTACTAATACTTATTAC
AGCTTCATATTCACTACATATATTTTTATCAACACAAATGGGCATCCACACACTTAACACCCACATCCAG
CCTATACACTCACGAGAACACCTCCTTATCTCACTCCATCTAATCCCCCTTATATTAATTTCTTTAAAAC
CAGAGCTGGTAATGTAACGTGTATGTAATTTTAAAAAAAATACCAAGCTGTGACCTTGAAAATAGGAATT
ACCCTCATACACCAGAGGGGGTTACAAGACCTGCTAACTCTTTAACCTGGTACTAAAACCCAGCCC

>DQ098447.1 Pseudonaja affinis voucher SAMA R22974 NADH dehydrogenase subunit 4 (ND4) gene, partial cds; and tRNA-His and tRNA-Ser genes, complete sequence; mitochondrial
GGTACGGCATTATCCGCCTATCCCAAACCCTCCCTATTCTAAAAACAGACATATTCCTCCCATTTATCGT
TATATCAATATGAGGGGCAATCCTAGCAAGCCTGATTTGTCTACAACAGACAGACTTAAAATCACTAATC
GCATACTCCTCAATTAGCCACATAGGACTAGTAATCGCTGCAATAACCATCCAAACACAATGAGGGTTAG
CAGGGGCCATAGCCATAATAATTGCCCACGGATTTACCTCATCAGCACTTTTCTGCCTAGCAAACACCTC
CTACGAACGCACACAAACCCGCATTATACTTCTAACCCGAGGATTCCACAACATTCTACCAATAGCCACA
ACCTGATGACTCTTGGCTTGCCTTATAAATATTGCTACTCCACCCAGCATAAACTTTACAAGTGAACTTC
TAATTGCATCCTCCATATTTAACTGATGCCCAACAACCATCATCATATTTGGCCTACTAATACTTATTAC
AGCTTCATATTCACTACATATATTTTTATCAACACAAATGGGCATCCACACACTTAACACCCACATCCAG
CCTATACACTCACGAGAACACCTCCTTATCTCACTCCATCTAATCCCCCTTATATTAATTTCTTTAAAAC
CAGAGCTGGTAATGTAACGTGTATGTAATTTTAAAAAAAATACCAAGCTGTGACCTTGAAAATAGGAATT
ACCCTCATACACCAGAGGGGGTTACAAGACCTGCTAACTCTTTAACCTGGTACTAAAACCCAGCCC

>DQ098446.1 Pseudonaja affinis voucher SAMA R21955 NADH dehydrogenase subunit 4 (ND4) gene, partial cds; and tRNA-His and tRNA-Ser genes, complete sequence; mitochondrial
GGTACGGCATTATCCGCCTATCCCAAACCCTCCCTATTCTAAAAACAGACATATTCCTCCCATTTATCGT
TATATCAATATGAGGGGCAATCCTAGCAAGCCTGATTTGTCTACAACAGACAGACTTAAAATCACTAATC
GCATACTCCTCAATTAGCCACATAGGACTAGTAATCGCTGCAATAACCATCCAAACACAATGAGGGTTAG
CAGGGGCCATAGCCATAATAATTGCCCACGGATTTACCTCATCAGCACTTTTCTGCCTAGCAAACACCTC
CTACGAACGCACACAAACCCGCATTATACTTCTAACCCGAGGATTCCACAACATTCTACCAATAGCCACA
ACCTGATGACTCTTGGCTTGCCTTATAAATATTGCTACTCCACCCAGCATAAACTTTACAAGTGAACTTC
TAATTGCATCCTCCATATTTAACTGATGCCCAACAACCATTATCATATTTGGCCTACTAATACTTATTAC
AGCTTCATATTCACTACATATATTTTTATCAACACAAATGGGCATCCACACACTTAACACCCACATCCAG
CCTATACACTCACGAGAACACCTCCTTATCTCACTCCATCTAATCCCCCTTATATTAATTTCTTTAAAAC
CAGAGCTGGTAATGTAACGTGTATGTAATTTTAAAAAAAATACCAAGCTGTGACCTTGAAAATAGGAATT
ACCCTCATACACCAGAGGGGGTTACAAGACCTGCTAACTCTTTAACCTGGTACTAAAACCCAGCCC

>DQ098445.1 Pseudonaja affinis voucher SAMA R20807 NADH dehydrogenase subunit 4 (ND4) gene, partial cds; and tRNA-His and tRNA-Ser genes, complete sequence; mitochondrial
GGTACGGCATTATCCGCCTATCCCAAACCCTCCCTATTCTAAAAACAGACATATTCCTCCCATTTATCGT
TATATCAATATGAGGGGCAATCCTAGCAAGCCTGATTTGTCTACAACAGACAGACTTAAAATCACTAATC
GCATACTCCTCAATTAGCCACATAGGACTAGTAATCGCTGCAATAACCATCCAAACACAATGAGGGTTAG
CAGGGGCCATAGCCATAATAATTGCCCACGGATTTACCTCATCAGCACTTTTCTGCCTAGCAAACACCTC
CTACGAACGCACACAAACCCGCATTATACTTCTAACCCGAGGATTCCACAACATTCTACCAATAGCCACA
ACCTGATGACTCTTGGCTTGCCTTATAAATATTGCTACTCCACCCAGCATAAACTTTACAAGTGAACTTC
TAATTGCATCCTCCATATTTAACTGATGCCCAACAACCATTATCATATTTGGCCTACTAATACTTATTAC
AGCTTCATATTCACTACATATATTTTTATCAACACAAATGGGCATCCACACACTTAACACCCACATCCAG
CCTATACACTCACGAGAACACCTCCTTATCTCACTCCATCTAATCCCCCTTATATTAATTTCTTTAAAAC
CAGAGCTGGTAATGTAACGTGTATGTAATTTTAAAAAAAATACCAAGCTGTGACCTTGAAAATAGGAATT
ACCCTCATACACCAGAGGGGGTTACAAGACCTGCTAACTCTTTAACCTGGTACTAAAACCCAGCCC

>DQ098444.1 Pseudonaja affinis voucher SAMA R20605 NADH dehydrogenase subunit 4 (ND4) gene, partial cds; and tRNA-His and tRNA-Ser genes, complete sequence; mitochondrial
GGTACGGCATTATCCGCCTATCCCAAACCCTCCCTATTCTAAAAACAGACATATTCCTCCCATTTATCGT
TATATCAATATGAGGGGCAATCCTAGCAAGCCTGATTTGTCTACAACAGACAGACTTAAAATCACTAATC
GCATACTCCTCAATTAGCCACATAGGACTAGTAATCGCTGCAATAACCATCCAAACACAATGAGGGTTAG
CAGGGGCCATAGCCATAATAATTGCCCACGGATTTACCTCATCAGCACTTTTCTGCCTAGCAAACACCTC
CTACGAACGCACACAAACCCGCATTATACTTCTAACCCGAGGATTCCACAACATTCTACCAATAGCCACA
ACCTGATGACTCTTGGCTTGCCTTATAAATATTGCTACTCCACCCAGCATAAACTTTACAAGTGAACTTC
TAATTGCATCCTCCATATTTAACTGATGCCCAACAACCATCATCATATTTGGCCTACTAATACTTATTAC
AGCTTCATATTCACTACATATATTTTTATCAACACAAATGGGCATCCACACACTTAACACCCACATCCAG
CCTATACACTCACGAGAACACCTCCTTATCTCACTCCATCTAATCCCCCTTATATTAATTTCTTTAAAAC
CAGAGCTGGTAATGTAACGTGTATGTAATTTTAAAAAAAATACCAAGCTGTGACCTTGAAAATAGGAATT
ACCCTCATACACCAGAGGGGGTTACAAGACCTGCTAACTCTTTAACCTGGTACTAAAACCCAGCCC

>DQ098443.1 Pseudonaja affinis voucher SAMA R19398 NADH dehydrogenase subunit 4 (ND4) gene, partial cds; and tRNA-His and tRNA-Ser genes, complete sequence; mitochondrial
GGTACGGCATTATCCGCCTATCCCAAACCCTCCCTATTCTAAAAACAGACATATTCCTCCCATTTATCGT
TATATCAATATGAGGGGCAATCCTAGCAAGCCTGATTTGTCTACAACAGACAGACTTAAAATCACTAATC
GCATACTCCTCAATTAGCCACATAGGACTAGTAATCGCTGCAATAACCATCCAAACACAATGAGGGTTAG
CAGGGGCCATAGCCATAATAATTGCCCACGGATTTACCTCATCAGCACTTTTCTGCCTAGCAAACACCTC
CTACGAACGCACACAAACCCGCATTATACTTCTAACCCGAGGATTCCACAACATTCTACCAATAGCCACA
ACCTGATGACTCTTGGCTTGCCTTATAAATATTGCTACTCCACCCAGCATAAACTTTACAAGTGAACTTC
TAATTGCATCCTCCATATTTAACTGATGCCCAACAACCATTATCATATTTGGCCTACTAATACTTATTAC
AGCTTCATATTCACTACATATATTTTTATCAACACAAATGGGCATCCACACACTTAACACCCACATCCAG
CCTATACACTCACGAGAACACCTCCTTATCTCACTCCATCTAATCCCCCTTATATTAATTTCTTTAAAAC
CAGAGCTGGTAATGTAACGTGTATGTAATTTTAAAAAAAATACCAAGCTGTGACCTTGAAAATAGGAATT
ACCCTCATACACCAGAGGGGGTTACAAGACCTGCTAACTCTTTAACCTGGTACTAAAACCCAGCCC

>DQ098442.1 Pseudonaja affinis voucher SAMA R18996 NADH dehydrogenase subunit 4 (ND4) gene, partial cds; and tRNA-His and tRNA-Ser genes, complete sequence; mitochondrial
GGTACGGCATTATCCGCCTATCCCAAACCCTCCCTATTCTAAAAACAGACATATTCCTCCCATTTATCGT
TATATCAATATGAGGGGCAATCCTAGCAAGCCTGATTTGTCTACAACAGACAGACTTAAAATCACTAATC
GCATACTCCTCAATTAGCCACATAGGACTAGTAATCGCTGCAATAACCATCCAAACACAATGAGGGTTAG
CAGGGGCCATAGCCATAATAATTGCCCACGGATTTACCTCATCAGCACTTTTCTGCCTAGCAAACACCTC
CTACGAACGCACACAAACCCGCATTATACTTCTAACCCGAGGATTCCACAACATTCTACCAATAGCCACA
ACCTGATGACTCTTGGCTTGCCTTATAAATATTGCTACTCCACCCAGCATAAACTTTACAAGTGAACTTC
TAATTGTATCCTCCATATTTAACTGATGCCCAACAACCATCATCATATTTGGCCTACTAATACTTATTAC
AGCTTCATATTCACTACATATATTTTTATCAACACAAATGGGCATCCACACACTTAACACCCACATCCAG
CCTATACACTCACGAGAACACCTCCTTATCTCACTCCATCTAATCCCCCTTATATTAATTTCTTTAAAAC
CAGAGCTGGTAATGTAACGTGTATGTAATTTTAAAAAAAATACCAAGCTGTGACCTTGAAAATAGGAATT
ACCCTCATACACCAGAGGGGGTTACAAGACCTGCTAACTCTTTAACCTGGTACTAAAACCCAGCCC

>DQ098441.1 Pseudonaja affinis voucher SAMA R18995 NADH dehydrogenase subunit 4 (ND4) gene, partial cds; and tRNA-His and tRNA-Ser genes, complete sequence; mitochondrial
GGTACGGCATTATCCGCCTATCCCAAACCCTCCCTATTCTAAAAACAGACATATTCCTCCCATTTATCGT
TATATCAATATGAGGGGCAATCCTAGCAAGCCTGATTTGTCTACAACAGACAGACTTAAAATCACTAATC
GCATACTCCTCAATTAGCCACATAGGACTAGTAATCGCTGCAATAACCATCCAAACACAATGAGGGTTAG
CAGGGGCCATAGCCATAATAATTGCCCACGGATTTACCTCATCAGCACTTTTCTGCCTAGCAAACACCTC
CTACGAACGCACACAAACCCGCATTATACTTCTAACCCGAGGATTCCACAACATTCTACCAATAGCCACA
ACCTGATGACTCTTGGCTTGCCTTATAAATATTGCTACTCCACCCAGCATAAACTTTACAAGTGAACTTC
TAATTGTATCCTCCATATTTAACTGATGCCCAACAACCATCATCATATTTGGCCTACTAATACTTATTAC
AGCTTCATATTCACTACATATATTTTTATCAACACAAATGGGCATCCACACACTTAACACCCACATCCAG
CCTATACACTCACGAGAACACCTCCTTATCTCACTCCATCTAATCCCCCTTATATTAATTTCTTTAAAAC
CAGAGCTGGTAATGTAACGTGTATGTAATTTTAAAAAAAATACCAAGCTGTGACCTTGAAAATAGGAATT
ACCCTCATACACCAGAGGGGGTTACAAGACCTGCTAACTCTTTAACCTGGTACTAAAACCCAGCCC

>DQ098440.1 Pseudonaja affinis voucher SAMA R26347 NADH dehydrogenase subunit 4 (ND4) gene, partial cds; and tRNA-His and tRNA-Ser genes, complete sequence; mitochondrial
GGTACGGCATTATCCGCCTATCCCAAACCCTCCCTATTCTAAAAACAGACATATTCCTCCCATTTATCGT
TATATCAATATGAGGGGCAATCCTAGCAAGCCTGATTTGTCTACAACAGACAGACTTAAAATCACTAATC
GCATACTCCTCAATTAGCCACATAGGACTAGTAATCGCTGCAATAACCATCCAAACACAATGAGGGTTAG
CAGGGGCCATAGCCATAATAATTGCCCACGGATTTACCTCATCAGCACTTTTCTGCCTAGCAAACACCTC
CTACGAACGCACACAAACCCGCATTATACTTCTAACCCGAGGATTCCACAACATTCTACCAATAGCCACA
ACCTGATGACTCTTGGCTTGCCTTATAAATATTGCTACTCCACCCAGCATAAACTTTACAAGTGAACTTC
TAATTGTATCCTCCATATTTAACTGATGCCCAACAACCATCATCATATTTGGCCTACTAATACTTATTAC
AGCTTCATATTCACTACATATATTTTTATCAACACAAATGGGCATCCACACACTTAACACCCACATCCAG
CCTATACACTCACGAGAACACCTCCTTATCTCACTCCATCTAATCCCCCTTATATTAATTTCTTTAAAAC
CAGAGCTGGTAATGTAACGTGTATGTAATTTTAAAAAAAATACCAAGCTGTGACCTTGAAAATAGGAATT
ACCCTCATACACCAGAGGGGGTTACAAGACCTGCTAACTCTTTAACCTGGTACTAAAACCCAGCCC

>DQ098439.1 Pseudonaja affinis voucher SAMA R26268 NADH dehydrogenase subunit 4 (ND4) gene, partial cds; and tRNA-His and tRNA-Ser genes, complete sequence; mitochondrial
GGTACGGCATTATCCGCCTATCCCAAACCCTCCCTATTCTAAAAACAGACATATTCCTCCCATTTATCGT
TATATCAATATGAGGGGCAATCCTAGCAAGCCTGATTTGTCTACAACAGACAGACTTAAAATCACTAATC
GCATACTCCTCAATTAGCCACATAGGACTAGTAATCGCTGCAATAACCATCCAAACACAATGAGGGTTAG
CAGGGGCCATAGCCATAATAATTGCCCACGGATTTACCTCATCAGCACTTTTCTGCCTAGCAAACACCTC
CTACGAACGCACACAAACCCGCATTATACTTCTAACCCGAGGATTCCACAACATTCTACCAATAGCCACA
ACCTGATGACTCTTGGCTTGCCTTATAAATATTGCTACTCCACCCAGCATAAACTTTACAAGTGAACTTC
TAATTGCATCCTCCATATTTAACTGATGCCCAACAACCATCATCATATTTGGCCTACTAATACTTATTAC
AGCTTCATATTCACTACATATATTTTTATCAACACAAATGGGCATCCACACACTTAACACCCACATCCAG
CCTATACACTCACGAGAACACCTCCTTATCTCACTCCATCTAATCCCCCTTATATTAATTTCTTTAAAAC
CAGAGCTGGTAATGTAACGTGTATGTAATTTTAAAAAAAATACCAAGCTGTGACCTTGAAAATAGGAATT
ACCCTCATACACCAGAGGGGGTTACAAGACCTGCTAACTCTTTAACCTGGTACTAAAACCCAGCCC

>DQ098438.1 Oxyuranus scutellatus voucher AMS R119562 NADH dehydrogenase subunit 4 (ND4) gene, partial cds; and tRNA-His and tRNA-Ser genes, complete sequence; mitochondrial
GGTACGGAATTATCCGCCTATCTCAAACCCTCCCCACCCTAAAAACAGACATATTCCTACCATTTATTGT
TCTATCCTTATGAGGGGCAGTATTAGCAAGCCTAACCTGTCTGCAACAAACAGACCTAAAATCTTTAATC
GCATACTCTTCAATCAGCCATATGGGCCTAGTCATCGCTGCAATAACCATCCAAACACAATGAGGCCTAA
CAGGGGCTATAATAATAATAATTGCCCACGGATTTACATCATCAGCACTTTTCTGCCTAGCAAATATTAC
TTACGAACGCACCCAGACCCGCATCATGCTTCTCACCCGAGGGTTCCACAACATCCTACCAATAGCCACA
ACCTGATGGCTCCTATCTTGCCTTACAAACATTGCTACCCCACCAAGCATAAACTTCACAAGCGAACTTG
TAATTGCATCCTCTATATTTAACTGATGCCCAACAACAATCATAATGTTTGGACTACTGATACTTATCAC
AGCCTCATATTCACTACACATATTCTTATCAACACAAATAGGTGCTCACACAATTAACCTATCTTTACAA
CCTACACACTCACGAGAACACCTTCTTATTTCACTTCATATACTTCCCCTCATTCTCCTCTCCTTAAAAC
CGGAACTGGTAGCATAACGTGTGTGTAATTTTAAAAAAAATACCAAGCTGTGACCTTGACAATAGGGGTT
ACCCTCGCACACCTTAGAGGGGGTCATAAGACCTGCTAACTCTTAAATCTGGAACTAAAAACCCAGCCC

>DQ098437.1 Oxyuranus scutellatus voucher ABTC 32087 NADH dehydrogenase subunit 4 (ND4) gene, partial cds; and tRNA-His and tRNA-Ser genes, complete sequence; mitochondrial
GGTACGGAATTATCCGCCTATCTCAAACCCTCCCCACCCTAAAAACAGACATATTCCTACCATTTATTGT
TCTATCCTTATGAGGGGCAGTATTAGCAAGCCTAACCTGTCTGCAACAAACAGACCTAAAATCTTTAATC
GCATACTCTTCAATCAGCCATATGGGCCTAGTCATCGCTGCAATAACCATCCAAACACAATGAGGCCTAA
CAGGGGCTATAATAATAATAATTGCCCACGGATTTACATCATCAGCACTTTTCTGCCTAGCAAATATTAC
TTACGAACGCACCCAGACCCGCATCATGCTTCTCACCCGAGGGTTCCACAACATCCTACCAATAGCCACA
ACCTGATGGCTCCTAGCTTGCCTTACAAACATTGCTACCCCACCAAGCATAAACTTCACAAGCGAACTTG
TAATTGCATCCTCTATATTTAACTGATGCCCAACAACAATCATAATGTTTGGACTACTGATACTTATCAC
AGCCTCATATTCACTACACATATTCTTATCAACACAAATAGGTGCTCACACAATTAACCTATCTTTACAA
CCTACACACTCACGAGAACACCTTCTTATTTCACTTCATATACTTCCCCTCATTCTCCTCTCCTTAAAAC
CGGAACTGGTAGCATAACGTGTGTGTAATTTTAAAAAAAATACCAAGCTGTGACCTTGACAATAGGGGTT
ACCCTCGCACACCTTAGAGGGGGTCATAAGACCTGCTAACTCTTAAATCTGGAACTAAAAACCCAGCCC

>DQ098436.1 Oxyuranus scutellatus voucher NTM R17009 NADH dehydrogenase subunit 4 (ND4) gene, partial cds; and tRNA-His and tRNA-Ser genes, complete sequence; mitochondrial
GGTACGGAATTATCCGCCTATCTCAAACCCTCCCCACCCTAAAAACAGACATATTCCTACCATTTATTGT
TCTATCCTTATGAGGGGCAGTATTAGCAAGCCTAACCTGTCTGCAACAAACAGACCTAAAATCTTTAATC
GCATACTCTTCAATCAGCCATATGGGCCTAGTCATCGCTGCAATAACCATCCAAACACAATGAGGCCTAA
CAGGGGCTATAATAATAATAATTGCCCACGGATTTACATCATCAGCACTTTTCTGCCTAGCAAATATTAC
TTACGAACGCACCCAGACCCGCATCATGCTTCTCACCCGAGGGTTCCACAACATCCTACCAATAGCCACA
ACCTGATGGCTCCTAGCTTGCCTTACAAACATTGCTACCCCACCAAGCATAAACTTCACAAGCGAACTTG
TAATTGCATCCTCTATATTTAACTGATGCCCAACAACAATCATAATGTTTGGACTACTGATACTTATCAC
AGCCTCATATTCACTACACATATTCTTATCAACACAAATAGGTGCTCACACAATTAACCTATCTTTACAA
CCTACACACTCACGAGAACACCTTCTTATTTCACTTCATATACTTCCCCTCATTCTCCTCTCCTTAAAAC
CGGAACTGGTAGCATAACGTGTGTGTAATTTTAAAAAAAATACCAAGCTGTGACCTTGACAATAGGGGTT
ACCCTCGCACACCTTAGAGGGGGTCATAAGACCTGCTAACTCTTAAATCTGGAACTAAAAACCCAGCCC

>DQ098435.1 Oxyuranus microlepidotus voucher SAMA R49883 NADH dehydrogenase subunit 4 (ND4) gene, partial cds; and tRNA-His and tRNA-Ser genes, complete sequence; mitochondrial
GATATGGTATTATCCGCCTATCTCAGACCCTTCCCACCCTAAAAACAGATATATTTCTACCATTTATTGT
TCTGTCCCTATGGGGCGCAGTCCTAGCAAGCCTTACCTGCCTACAGCAAACAGACTTAAAATCTTTAATT
GCATACTCTTCAATCAGCCATATGGGCTTAGTCATTGCTGCAATAGCCATACAAACACAATGAGGCCTAA
CTGGAGCTATAGCTATAATAATTGCCCACGGATTTACCTCATCCGTGCTTTTTTGCCTAGCAAATACTAC
TTACGAACGCACCCAAACCCGCATTATACTCCTCACCCGAGGATTCCACAACATTTTACCAATAGCTACA
ACCTGGTGACTTTTAGCCTGCCTTACAAACATTGCCACTCCACCAAGCATAAACTTCACAAGTGAGCTTA
TAATCGCATCCTCTTTGTTTAATTGATGCCCAACAACAATTATAATGTTTGGATTACTGATACTTATTAC
AGCCTCATATTCACTACATATGTTTTTATCAACACAAATAGGGACTCACACAAGCAATTTACCTATGCAG
CCTATACACTCACGAGAACACCTTCTCATCTCACTCCATATCCTCCCCCTTGTTCTTATCTCCTTAAAAC
CAGAACTAGTCATATAATGTGTGTGTATTTTAAAAAAAATACCAAGCTGTGACCTTGACAATAGGGGTTA
CCCTCACACACCAGAGGGGGTTACAAGACCTGCTAACTCTTCAATCTGGCACTAAAAACCCAGCCC

>DQ098434.1 Oxyuranus microlepidotus voucher SAMA R20583 NADH dehydrogenase subunit 4 (ND4) gene, partial cds; and tRNA-His and tRNA-Ser genes, complete sequence; mitochondrial
GGTATGGAATTATCCGCCTATCTCAAACTCTTCCCACCCTAAAAACAGATATATTCCTACCATTTATTGT
TCTGTCCTTATGGGGCGCAGTCCTAGCAAGCCTGACCTGCCTACAGCAAACAGACTTAAAATCTTTAATT
GCATACTCTTCAATCAGCCATATGGGCTTAGTCATTGCTGCAATAACCATACAAACACAATGAGGCCTAA
CAGGGGCTATAGTTATAATAATTGCCCACGGATTTACCTCATCAGTGCTTTTTTGCCTAGCAAACACTAC
TTACGAACGCACCCAAACCCGCATTATACTCCTCACCCGAGGATTCCACAACATTTTACCAATAGCTACA
ACCTGATGACTTTTAGCCTGCCTTACAAACATTGCCACTCCACCAAGCATAAACTTCACAAGTGAGCTTA
TAATCGCATCCTCTATGTTTAATTGATGCCCAACAACAATTATAATGTTTGGATTACTGATACTTATTAC
GGCCTCATATTCACTACATATGTTTTTATCAACACAAATAGGGACTCACACAAGCAATTTACCTATGCAG
CCTACACACTCACGAGAACACCTTCTCATCTCACTCCATATCCTCCCCCTTGTTCTTATCTCCTTAAAAC
CAGAACTAGTTATATAATGTGTGTGTATTTTAAAAAAAATATCAAGCTGTGACCTTGACAATAGGGGTTA
CCCTCATACACCAGAGGGGGTTACAAGACCTGCTAACTCTTCAATCTGGCACTAAAAACCCAGCCC

>DQ098433.1 Pseudechis australis voucher ABTC 756 NADH dehydrogenase subunit 4 (ND4) gene, partial cds; and tRNA-His and tRNA-Ser genes, complete sequence; mitochondrial
GATATGGCATCATTCGCCTATCCCAAATTCTCCCAACCCTAAAAACAAATACCTTTATACCATTTATTGT
CTTATCAATATGAGGCGCTATCTTGGCAAGCCTAACCTGCCTTCAACAAACAGATCTAAAGTCTCTAATC
GCCTACTCTTCAATCAGCCATATGGGGATAGTAATCGCTGCATTATCATTACAAACTCAGTGGGGTTTAA
TAGGAGCAATAACAATAATAATTGCCCACGGATTCACCTCATCAGCACTCTTCTGCCTAGCAAACATTAC
ATATGAGCGCACCCAAACTCGTATTATAATTCTCACACGAGGACTACATAATATTTTACCAATAACCACA
ATATGATGGCTACTAGCCTGTCTAACAAACATTGCCACCCCACCTACCATAAACTTTACAAGCGAACTCT
TAATTATCTCATCTATGTTTAACTGATGTCCAACAACAATCATTATATTTGGTTTATTAATACTTATCAC
AGCCTCATATACTCTACACATGTTCCTATCAACACAAATAGGCATTAACACACTTAACACCCATATCCAA
CCAACACACTCACGAGAACACCTACTCATCTCACTACACATTATCCCCCTTATACTCATCTCAATGAAGC
CAGAACTAGTTATATAGTGTATGTAATTTAAAAAAAATACCAAGCTGTGACCTTGACAACAGGATACACC
CTCATACACCAGAGGGGGTTACAAGACCTGCTAACTCTTTAACCTGGAATTAAAAACCAGCCT

>DQ098432.1 Pseudechis australis voucher ABTC 30594 NADH dehydrogenase subunit 4 (ND4) gene, partial cds; and tRNA-His and tRNA-Ser genes, complete sequence; mitochondrial
GATATGGCATCATTCGCCTATCCCAAATTCTCCCAACCCTAAAAACAAATACCTTTATACCGTTTATTGT
CTTATCAATATGAGGCGCTATCTTGGCAAGCCTAACCTGCCTTCAACAAACAGATCTAAAGTCTCTAATC
GCCTACTCTTCAATCAGCCATATGGGGATAGTAATCGCTGCATTATCATTACAAACTCAGTGGGGTTTAA
TAGGAGCAATAACAATAATAATTGCCCACGGATTCACCTCATCAGCACTCTTCTGCCTAGCAAACATTAC
ATATGAGCGCACCCAAACTCGTATTATAATTCTCACACGAGGACTACATAATATTTTACCAATAACCACA
ATATGATGGCTACTAGCCTGTCTAACAAACATTGCCACCCCACCTACCATAAACTTTACAAGCGAACTCT
TAATTATCTCATCTATGTTTAACTGATGTCCAACAACAATCATTATATTTGGTTTATTAATACTTATCAC
AGCCTCATATACTCTACACATGTTCCTATCAACACAAATGGGTATTAACACACTTAACACCCATATCCAA
CCAACACACTCACGAGAACACCTACTCATCTCACTACACATTATCCCCCTTATACTCATCTCAATGAAGC
CAGAACTAGTTATATAGTGTATGTAATTTAAAAAAAATACCAAGCTGTGACCTTGACAACAGGATACACC
CTCATACACCAGAGGGGGTTACAAGACCTGCTAACTCTTTAACCTGGAATTAAAAACCAGCCT
