# Supplementary material for: X Marks the Clot: Evolutionary and Clinical Implications of Divergences in Procoagulant Australian Elapid Snake Venoms
Source: Toxins (Basel). 2025 Aug 18;17(8):417. doi: 10.3390/toxins17080417 (PMC12390032; doi:10.3390/toxins17080417)
Supplement: Supplementary file 1 [file toxins-17-00417-s001.zip › toxins-3818540 supplementary material/Supplementary File S2 MrBayes_run_file.nexus]

#NEXUS

BEGIN DATA;
DIMENSIONS  NTAX=212 NCHAR=766;
FORMAT DATATYPE=DNA GAP=- MISSING=?;
MATRIX

DQ098438_1_Oxyuranus_scutellatus_voucher_AMS_R119562_NADH_dehydrogenase_subunit_4__ND4__gene__pa   GGTACGGAATTATCCGCCTATCTCAAACCCTCCCCACCCTAAAAACAGACATATTCCTACCATTTATTGTTCTATCCTTATGAGGGGCAGTATTAGCAAGCCTAACCTGTCTGCAACAAACAGACCTAAAATCTTTAATCGCATACTCTTCAATCAGCCATATGGGCCTAGTCATCGCTGCAATAACCATCCAAACACAATGAGGCCTAACAGGGGCTATAATAATAATAATTGCCCACGGATTTACATCATCAGCACTTTTCTGCCTAGCAAATATTACTTACGAACGCACCCAGACCCGCATCATGCTTCTCACCCGAGGGTTCCACAACATCCTACCAATAGCCACAACCTGATGGCTCCTATCTTGCCTTACAAACATTGCTACCCCACCAAGCATAAACTTCACAAGCGAACTTGTAATTGCATCCTCTATATTTAACTGATGCCCAACAACAATCATAATGTTTGGACTACTGATACTTATCACAGCCTCATATTCACTACACATATTCTTATCAACACAAATAGGTGCTCACACAATTAACCTATCTTTACAACCTACACACTCACGAGAACACCTTCTTATTTCACTTCATATACTTCCCCTCATTCTCCTCTCCTTAAAACCGGAACTGGTAGCATAACGTGTGTGTAATTTTAAAAAAAATACCAAGCTGTGACCTTGACAATAGGGGTTACCCTCGCACACCAGAGGGGGTCATAAGACCTGCTAACTCTTAAATCTGGAACTAAAACCCAGCCC
8437_1_Oxyuranus_scutellatus_voucher_ABTC_32087_NADH_dehydrogenase_subunit_4__ND4__gene__par       GGTACGGAATTATCCGCCTATCTCAAACCCTCCCCACCCTAAAAACAGACATATTCCTACCATTTATTGTTCTATCCTTATGAGGGGCAGTATTAGCAAGCCTAACCTGTCTGCAACAAACAGACCTAAAATCTTTAATCGCATACTCTTCAATCAGCCATATGGGCCTAGTCATCGCTGCAATAACCATCCAAACACAATGAGGCCTAACAGGGGCTATAATAATAATAATTGCCCACGGATTTACATCATCAGCACTTTTCTGCCTAGCAAATATTACTTACGAACGCACCCAGACCCGCATCATGCTTCTCACCCGAGGGTTCCACAACATCCTACCAATAGCCACAACCTGATGGCTCCTAGCTTGCCTTACAAACATTGCTACCCCACCAAGCATAAACTTCACAAGCGAACTTGTAATTGCATCCTCTATATTTAACTGATGCCCAACAACAATCATAATGTTTGGACTACTGATACTTATCACAGCCTCATATTCACTACACATATTCTTATCAACACAAATAGGTGCTCACACAATTAACCTATCTTTACAACCTACACACTCACGAGAACACCTTCTTATTTCACTTCATATACTTCCCCTCATTCTCCTCTCCTTAAAACCGGAACTGGTAGCATAACGTGTGTGTAATTTTAAAAAAAATACCAAGCTGTGACCTTGACAATAGGGGTTACCCTCGCACACCAGAGGGGGTCATAAGACCTGCTAACTCTTAAATCTGGAACTAAAACCCAGCCC
8436_1_Oxyuranus_scutellatus_voucher_NTM_R17009_NADH_dehydrogenase_subunit_4__ND4__gene__par       GGTACGGAATTATCCGCCTATCTCAAACCCTCCCCACCCTAAAAACAGACATATTCCTACCATTTATTGTTCTATCCTTATGAGGGGCAGTATTAGCAAGCCTAACCTGTCTGCAACAAACAGACCTAAAATCTTTAATCGCATACTCTTCAATCAGCCATATGGGCCTAGTCATCGCTGCAATAACCATCCAAACACAATGAGGCCTAACAGGGGCTATAATAATAATAATTGCCCACGGATTTACATCATCAGCACTTTTCTGCCTAGCAAATATTACTTACGAACGCACCCAGACCCGCATCATGCTTCTCACCCGAGGGTTCCACAACATCCTACCAATAGCCACAACCTGATGGCTCCTAGCTTGCCTTACAAACATTGCTACCCCACCAAGCATAAACTTCACAAGCGAACTTGTAATTGCATCCTCTATATTTAACTGATGCCCAACAACAATCATAATGTTTGGACTACTGATACTTATCACAGCCTCATATTCACTACACATATTCTTATCAACACAAATAGGTGCTCACACAATTAACCTATCTTTACAACCTACACACTCACGAGAACACCTTCTTATTTCACTTCATATACTTCCCCTCATTCTCCTCTCCTTAAAACCGGAACTGGTAGCATAACGTGTGTGTAATTTTAAAAAAAATACCAAGCTGTGACCTTGACAATAGGGGTTACCCTCGCACACCAGAGGGGGTCATAAGACCTGCTAACTCTTAAATCTGGAACTAAAACCCAGCCC
8435_1_Oxyuranus_microlepidotus_voucher_SAMA_R49883_NADH_dehydrogenase_subunit_4__ND4__gene_       GATATGGTATTATCCGCCTATCTCAGACCCTTCCCACCCTAAAAACAGATATATTTCTACCATTTATTGTTCTGTCCCTATGGGGCGCAGTCCTAGCAAGCCTTACCTGCCTACAGCAAACAGACTTAAAATCTTTAATTGCATACTCTTCAATCAGCCATATGGGCTTAGTCATTGCTGCAATAGCCATACAAACACAATGAGGCCTAACTGGAGCTATAGCTATAATAATTGCCCACGGATTTACCTCATCCGTGCTTTTTTGCCTAGCAAATACTACTTACGAACGCACCCAAACCCGCATTATACTCCTCACCCGAGGATTCCACAACATTTTACCAATAGCTACAACCTGGTGACTTTTAGCCTGCCTTACAAACATTGCCACTCCACCAAGCATAAACTTCACAAGTGAGCTTATAATCGCATCCTCTTTGTTTAATTGATGCCCAACAACAATTATAATGTTTGGATTACTGATACTTATTACAGCCTCATATTCACTACATATGTTTTTATCAACACAAATAGGGACTCACACAAGCAATTTACCTATGCAGCCTATACACTCACGAGAACACCTTCTCATCTCACTCCATATCCTCCCCCTTGTTCTTATCTCCTTAAAACCAGAACTAGTCATATAATGTGTGTGTATTTTAAAAAAAAATACCAAGCTGTGACCTTGACAATAGGGGTTACCCTCACACACCAGAGGGGGTTACAAGACCTGCTAACTCTTCAATCTGGCACTAAAACCCAGCCC
098434_1_Oxyuranus_microlepidotus_voucher_SAMA_R20583_NADH_dehydrogenase_subunit_4__ND4__gene_     GGTATGGAATTATCCGCCTATCTCAAACTCTTCCCACCCTAAAAACAGATATATTCCTACCATTTATTGTTCTGTCCTTATGGGGCGCAGTCCTAGCAAGCCTGACCTGCCTACAGCAAACAGACTTAAAATCTTTAATTGCATACTCTTCAATCAGCCATATGGGCTTAGTCATTGCTGCAATAACCATACAAACACAATGAGGCCTAACAGGGGCTATAGTTATAATAATTGCCCACGGATTTACCTCATCAGTGCTTTTTTGCCTAGCAAACACTACTTACGAACGCACCCAAACCCGCATTATACTCCTCACCCGAGGATTCCACAACATTTTACCAATAGCTACAACCTGATGACTTTTAGCCTGCCTTACAAACATTGCCACTCCACCAAGCATAAACTTCACAAGTGAGCTTATAATCGCATCCTCTATGTTTAATTGATGCCCAACAACAATTATAATGTTTGGATTACTGATACTTATTACGGCCTCATATTCACTACATATGTTTTTATCAACACAAATAGGGACTCACACAAGCAATTTACCTATGCAGCCTACACACTCACGAGAACACCTTCTCATCTCACTCCATATCCTCCCCCTTGTTCTTATCTCCTTAAAACCAGAACTAGTTATATAATGTGTGTGTATTTTAAAAAAAAATATCAAGCTGTGACCTTGACAATAGGGGTTACCCTCATACACCAGAGGGGGTTACAAGACCTGCTAACTCTTCAATCTGGCACTAAAACCCAGCCC
098644_1_Pseudonaja_textilis_voucher_SAMA_R56770_NADH_dehydrogenase_subunit_4__ND4__gene__part     GGTACGGCATTATCCGTCTATCCCAGACTCTCCCTATTTTAAAAACGGATACCTTCCTCCCCTTTATTATTCTGTCAATATGGGGGGCAATCCTAGCAAGCCTAACTTGTCTACAACAGACAGACTTAAAGTCATTAATCGCATACTCCTCAATTAGCCATATAGCATTAGTAATTGCTGCAATATCTATCCAAACACAATGGGGGTTAGCAGGGGCTATAACCATAATAATCGCCCACGGGTTCACCTCATCAGCACTCTTCTGCCTAGCAAATACCTCCTACGAACGCACACAAACCCGCATTATACTTCTAACCCGAGGATTCCACAACATCCTACCAATAACCACAACCTGATGACTCCTCGCCTGCCTTATAAACATTGCTACCCCGCCCAGCATAAACTTCACAAGTGAACTTCTAATTGCATCCTCCATATTCAACTGATGCCCAACAACCATTATCATATTTGGTCTACTAATACTTATTACAGCCTCATACTCGCTACACATGTTTCTATCAACACAAATAGGCATCCACACACTTAACACCTATACCCAACCCATGCACTCACGAGAACACCTCCTTATTTCACTCCATTTAATCCCCCTTATATTAATTTCCTTAAAGCCAGAACTAGTAATGTAACGTGTATGTAATTTTAAAAAAAATATCAAGCTGTGACCTTGACAATAGGAATTACCCTCATACACCAGAGGGGGTTACAAGACCTGCTAACTCTTTAATCTGGTATTAAAACCCAGCCC
DQ098645_1_Pseudonaja_textilis_NADH_dehydrogenase_subunit_4__ND4__gene__partial_cds__and_tRNA_Hi   GATACGGCATTATCCGTCTATCCCAGACTCTCCCTATTTTAAAAACGGATACCTTCCTCCCCTTTATTATTCTATCAATATGGGGGGCAATCCTAGCAAGCCTAACTTGCCTACAACAGACAGACTTAAAATCATTAATCGCGTACTCCTCAATTAGCCATATAGCATTAGTAATCGCTGCAATATCTATCCAAACACAATGAGGGTTAGCAGGGGCTATAACCATAATAATCGCCCACGGATTCACCTCCTCAGCACTTTTCTGCCTAGCAAATACCTCCTACGAACGCACACAAACCCGCATTATACTTCTTACCCGAGGATTCCACAACATCCTACCAATAGCCACAACCTGATGACTCCTCGCCTGCCTTATAAACATTGCTACCCCACCCAGCATAAACTTCACAAGTGAACTTCTAATTGCATCCTCTATATTTAACTGATGCCCAACAACCATTATCATATTTGGCCTACTAATACTTATTACAGCCTCATACTCACTACACATGTTTCTATCAACACAAATAGGCACCCACACACTTAACACCTATACCCAACCTATGCACTCACGAGAACATCTCCTCATTTCACTCCATTTAATCCCCCTTATATTAATTTCCTTAAAGCCAGAACTAGTAATGTAACGTGTATGTAATTTTAAAAAAAATACCAAGCTGTGACCTTGACAATAGGAATTGCCCTCATACACCAGAGGGGGTTAAAAGACCTGCTAACTCTTTAATCTGGCATTAAAACCCAGCCC
DQ098643_1_Pseudonaja_textilis_voucher_SAMA_R56724_NADH_dehydrogenase_subunit_4__ND4__gene__part   GATACGGCATTATCCGTCTATCCCAGACTCTCCCTATTTTAAAAACGGATACCTTCCTCCCCTTTATTATTCTATCAATATGGGGGGCAATCCTAGCAAGCCTAACTTGTCTACAACAGACAGACTTAAAATCATTAATCGCATACTCCTCAATTAGCCATATAGCATTAGTAATCGCTGCAATATCTATCCAAACACAATGAGGGTTAGCAGGGGCTATAACCATAATAATCGCCCACGGATTCACCTCCTCAGCACTTTTCTGCCTAGCAAATACCTCCTACGAACGCACACAAACCCGCATTATACTTCTTACCCGAGGATTCCACAACATCCTACCAATAGCCACAACCTGATGACTCCTCGCCTGCCTTATAAACATTGCTACCCCACCCAGCATAAACTTCACAAGTGAACTTCTAATTGCATCCTCTATATTTAACTGATGCCCAACAACCATTATCATATTTGGCCTACTAATACTTATTACAGCCTCATACTCACTACACATGTTTCTATCAACACAAATAGGCACCCACACACTTAACACCTATACCCAACCTATGCACTCACGAGAACATCTCCTCATTTCACTCCATTTAATCCCCCTTATATTAATTTCCTTAAAGCCAGAACTAGTAATGTAACGTGTATGTAATTTTAAAAAAAATACCAAGCTGTGACCTTGACAATAGGAATTGCCCTCATACACCAGAGGGGGTTAAAAGACCTGCTAACTCTTTAATCTGGCATTAAAACCCAGCCC
DQ098642_1_Pseudonaja_textilis_voucher_AMS_R158564_NADH_dehydrogenase_subunit_4__ND4__gene__part   GGTACGGCATTATCCGTCTATCCCAGACTCTCCCTATTTTAAAAACGGATGCCTTCCTCCCCTTTATTATTCTGTCAATATGGGGGGCAATCCTAGCAAGCCTAACTTGTCTACAACAGACAGACTTAAAATCATTAATCGCATACTCCTCAATTAGCCATATAGCATTAGTAATTGCTGCAATATCTATCCAAACACAATGGGGGTTAGCAGGGGCTATAACCATAATAATCGCCCACGGGTTCACCTCATCAGCACTCTTCTGCCTAGCAAATACCTCCTACGAACGCACACAAACCCGCATTATACTTCTAACCCGAGGATTCCACAACATCCTACCAATAACCACAACCTGATGACTCCTCGCCTGCCTTATAAACATTGCTACCCCACCCAGCATAAACTTCACAAGTGAACTTCTAATTGCATCCTCCATATTCAACTGATGCCCAACAACCATTATCATATTTGGTCTACTAATACTTATTACAGCCTCATACTCGCTACACATGTTTCTATCAACACAAATAGGCATCCACACACTTAACACCTATACCCAACCCATGCACTCACGAGAACACCTCCTCATTTCACTCCATTTAATCCCCCTTATATTAATTTCCTTAAAGCCAGAACTAGTAATGTAACGTGTATGTAATTTTAAAAAAAATATCAAGCTGTGACCTTGACAATAGGAATTACCCTCATACACCAGAGGGGGTTACAAGACCTGCTAACTCTTTAATCTGGTATTAAAACCCAGCCC
DQ098641_1_Pseudonaja_textilis_voucher_AMS_R157781_NADH_dehydrogenase_subunit_4__ND4__gene__part   GGTACGGCATTATCCGTCTATCCCAGACTCTCCCTATTTTAAAAACGGATACCTTCCTCCCCTTTATTACTCTGTCAATATGAGGGGCAATCCTAGCAAGCCTAACTTGTCTACAACAGACAGACTTAAAATCATTAATCGCATACTCCTCAGTTAGCCATATAGCATTAGTAATTGCTGCAATATCTATCCAAACACAATGGGGGTTAGCAGGGGCTATAACCATAATAATCGCCCACGGGTTCACCTCATCAGCACTTTTCTGCCTAGCAAATACCTCCTACGAACGCACACAAACCCGCATTATACTTCTCACCCGAGGATTCCACAACATCCTACCAATAGCCACAACCTGATGACTCCTCGCCTGCCTTATAAACATTGCTACCCCACCCAGCATAAACTTCACAAGTGAACTTCTAATTGCATCCTCTATATTTAACTGATGCCCAACAACCATTATCATATTTGGCCTACTAATACTTATTACAGCCTCATACTCACTACACATGTTTCTATCAACACAAATAGGCACCCACACACTTAACACCTATACCCAACCTATGCACTCACGAGAACACCTCCTCATTTCACTCCATTTAATCCCCCTTATATTAATTTCCTTAAAGCCAGAACTAGTAATGTAACGTGTATGTAATTTTAAAAAAAATACCAAGCTGTGACCTTGACAATAGGAATTGCCCTCATACACCAGAGGGGGTTAAAAGACCTGCTAACTCTTTAATCTGGTATTAAAACCCAGCCC
DQ098640_1_Pseudonaja_textilis_voucher_AMS_R156942_NADH_dehydrogenase_subunit_4__ND4__gene__part   GGTACGGCATTATCCGTCTATCCCAGACTCTCCCTATTTTAAAAACGGATACCTTCCTCCCCTTTATTACTCTGTCAATATGAGGGGCAATCCTAGCAAGCCTAACTTGTCTACAACAGACAGACTTAAAATCATTAATCGCATACTCCTCAGTTAGCCATATAGCATTAGTAATTGCTGCAATATCTATCCAAACACAATGGGGGTTAGCAGGGGCTATAACCATAATAATCGCCCACGGGTTCACCTCATCAGCACTTTTCTGCCTAGCAAATACCTCCTACGAACGCACACAAACCCGCATTATACTTCTCACCCGAGGATTCCACAACATCCTACCAATAGCCACAACCTGATGACTCCTCGCCTGCCTTATAAACATTGCTACCCCACCCAGCATAAACTTCACAAGTGAACTTCTAATTGCATCCTCTATATTTAACTGATGCCCAACAACCATTATCATATTTGGCCTACTAATACTTATTACAGCCTCATACTCACTACACATGTTTCTATCAACACAAATAGGCACCCACACACTTAACACCTATACCCAACCTATGCACTCACGAGAACACCTCCTCATTTCACTCCATTTAATCCCCCTTATATTAATTTCCTTAAAGCCAGAACTAGTAATGTAACGTGTATGTAATTTTAAAAAAAATACCAAGCTGTGACCTTGACAATAGGAATTGCCCTCATACACCAGAGGGGGTTAAAAGACCTGCTAACTCTTTAATCTGGTATTAAAACCCAGCCC
DQ098639_1_Pseudonaja_textilis_voucher_AMS_R156908_NADH_dehydrogenase_subunit_4__ND4__gene__part   GGTACGGCATTATCCGTCTATCCCAGACTCTCCCTATTTTAAAAACGGATACCTTCCTCCCCTTTATTATTCTGTCAATATGGGGGGCAATCCTAGCAAGCCTAACTTGTCTACAACAGACAGACTTAAAGTCATTAATCGCATACTCCTCAATTAGCCATATAGCATTAGTAATTGCTGCAATATCTATCCAAACACAATGGGGGTTAGCAGGGGCTATAACCATAATAATCGCCCACGGGTTCACCTCATCAGCACTCTTCTGCCTAGCAAATACCTCCTACGAACGCACACAAACCCGCATTATACTTCTAACCCGAGGATTCCACAACATCCTACCAATAACCACAACCTGATGACTCCTCGCCTGCCTTATAAACATTGCTACCCCACCCAGCATAAACTTCACAAGTGAACTTCTAATTGCATCCTCCATATTCAACTGATGCCCAACAACCATTATCATATTTGGTCTACTAATACTTATTACAGCCTCATACTCGCTACACATGTTTCTATCAACACAAATAGGCATCCACACACTTAACACCTATACCCAACCCATGCACTCACGAGAACACCTCCTCATTTCACTCCATTTAATCCCCCTTATATTAATTTCCTTAAAGCCAGAACTAGTAATGTAACGTGTATGTAATTTTAAAAAAAATATCAAGCTGTGACCTTGACAATAGGAATTACCCTCATACACCAGAGGGGGTTACAAGACCTGCTAACTCTTTAATCTGGTATTAAAACCCAGCCC
DQ098638_1_Pseudonaja_textilis_voucher_AMS_R152790_NADH_dehydrogenase_subunit_4__ND4__gene__part   GGTACGGCATTATCCGTCTATCCCAGACTCTCCCTATTTTAAAAACGGATACCTTCCTCCCCTTTATTACTCTGTCAATATGAGGGGCAATCCTAGCAAGCCTAACTTGTCTACAACAGACAGACTTAAAATCATTAATCGCATACTCCTCAGTTAGCCATATAGCATTAGTAATTGCTGCAATATCTATCCAAACACAATGGGGGTTAGCAGGGGCTATAACCATAATAATCGCCCACGGGTTCACCTCATCAGCACTTTTCTGCCTAGCAAATACCTCCTACGAACGCACACAAACCCGCATTATACTTCTCACCCGAGGATTCCACAACATCCTACCAATAGCCACAACCTGATGACTCCTCGCCTGCCTTATAAACATTGCTACCCCACCCAGCATAAACTTCACAAGTGAACTTCTAATTGCATCCTCTATATTTAACTGATGCCCAACAACCATTATCATATTTGGCCTACTAATACTTATTACAGCCTCATACTCACTACACATGTTTCTATCAACACAAATAGGCACCCACACACTTAACACCTATACCCAACCTATGCACTCACGAGAACACCTCCTCATTTCACTCCATTTAATCCCCCTTATATTAATTTCCTTAAAGCCAGAACTAGTAATGTAACGTGTATGTAATTTTAAAAAAAATACCAAGCTGTGACCTTGACAATAGGAATTGCCCTCATACACCAGAGGGGGTTAAAAGACCTGCTAACTCTTTAATCTGGTATTAAAACCCAGCCC
DQ098637_1_Pseudonaja_textilis_voucher_AMS_R152761_NADH_dehydrogenase_subunit_4__ND4__gene__part   GGTACGGCATTATCCGTCTATCCCAGACTCTCCCTATTTTAAAAACGGATACCTTCCTCCCCTTTATTACTCTGTCAATATGAGGGGCAATCCTAGCAAGCCTAACTTGTCTACAACAGACAGACTTAAAATCATTAATCGCATACTCCTCAGTTAGCCATATAGCATTAGTAATTGCTGCAATATCTATCCAAACACAATGGGGGTTAGCAGGGGCTATAACCATAATAATCGCCCACGGGTTCACCTCATCAGCACTTTTCTGCCTAGCAAATACCTCCTACGAACGCACACAAACCCGCATTATACTTCTCACCCGAGGATTCCACAACATCCTACCAATAGCCACAACCTGATGACTCCTCGCCTGCCTTATAAACATTGCTACCCCACCCAGCATAAACTTCACAAGTGAACTTCTAATTGCATCCTCTATATTTAACTGATGCCCAACAACCATTATCATATTTGGCCTACTAATACTTATTACAGCCTCATACTCACTACACATGTTTCTATCAACACAAATAGGCACCCACACACTTAACACCTATACCCAACCTATGCACTCACGAGAACACCTCCTCATTTCACTCCATTTAATCCCCCTTATATTAATTTCCTTAAAGCCAGAACTAGTAATGTAACGTGTATGTAATTTTAAAAAAAATACCAAGCTGTGACCTTGACAATAGGAATTGCCCTCATACACCAGAGGGGGTTAAAAGACCTGCTAACTCTTTAATCTGGTATTAAAACCCAGCCC
DQ098636_1_Pseudonaja_textilis_voucher_AMS_R152282_NADH_dehydrogenase_subunit_4__ND4__gene__part   GGTACGGCATTATCCGTCTATCCCAGACTCTCCCTATTTTAAAAACGGATACCTTCCTCCCCTTTATTACTCTGTCAATATGAGGGGCAATCCTAGCAAGCCTAACTTGTCTACAACAGACAGACTTAAAATCATTAATCGCATACTCCTCAGTTAGCCATATAGCATTAGTAATTGCTGCAATATCTATCCAAACACAATGGGGGTTAGCAGGGGCTATAACCATAATAATCGCCCACGGGTTCACCTCATCAGCACTTTTCTGCCTAGCAAATACCTCCTACGAACGCACACAAACCCGCATTATACTTCTCACCCGAGGATTCCACAACATCCTACCAATAGCCACAACCTGATGACTCCTCGCCTGCCTTATAAACATTGCTACCCCACCCAGCATAAACTTCACAAGTGAACTTCTAATTGCATCCTCTATATTTAACTGATGCCCAACAACCATTATCATATTTGGCCTACTAATACTTATTACAGCCTCATACTCACTACACATGTTTCTATCAACACAAATAGGCACCCACACACTTAACACCTATACCCAACCTATGCACTCACGAGAACACCTCCTCATTTCACTCCATTTAATCCCCCTTATATTAATCTCCTTAAAGCCAGAACTAGTGATGTAACGTGTATGTAATTTTAAAAAAAATACCAAGCTGTGACCTTGACAATAGGAATTGCCCTCATACACCAGAGGGGGTTAAAAGACCTGCTAACTCTTTAATCTGGTATTAAAACCCAGCCC
DQ098635_1_Pseudonaja_textilis_voucher_AMS_R152281_NADH_dehydrogenase_subunit_4__ND4__gene__part   GGTACGGCATTATCCGTCTATCCCAGACTCTCCCTATTTTAAAAACGGATACCTTCCTCCCCTTTATTATTCTGTCAATATGGGGGGCAATCCTAGCAAGCCTAACTTGTCTACAACAGACAGACTTAAAGTCATTAATCGCATACTCCTCAATTAGCCATATAGCATTAGTAATTGCTGCAATATCTATCCAAACACAATGGGGGTTAGCAGGGGCTATAACCATAATAATCGCCCACGGGTTCACCTCATCAGCACTCTTCTGCCTAGCAAATACCTCCTACGAACGCACACAAACCCGCATTATACTTCTAACCCGAGGATTCCACAACATCCTACCAATAACCACAACCTGATGACTCCTCGCCTGCCTTATAAACATTGCTACCCCACCCAGCATAAACTTCACAAGTGAACTTCTAATTGCATCCTCCATATTCAACTGATGCCCAACAACCATTATCATATTTGGTCTACTAATACTTATTACAGCCTCATACTCGCTACACATGTTTCTATCAACACAAATAGGCATCCACACACTTAACACCTATACCCAACCCATGCACTCACGAGAACACCTCCTCATTTCACTCCATTTAATCCCCCTTATATTAATTTCCTTAAAGCCAGAACTAGTAATGTAACGTGTATGTAATTTTAAAAAAAATATCAAGCTGTGACCTTGACAATAGGAATTACCCTCATGCACCAGAGGGGGTTACAAGACCTGCTAACTCTTTAATCTGGTATTAAAACCCAGCCC
DQ098634_1_Pseudonaja_textilis_voucher_AMS_R152280_NADH_dehydrogenase_subunit_4__ND4__gene__part   GGTACGGCATTATCCGTCTATCCCAGACTCTCCCTATTTTAAAAACGGATACCTTCCTCCCCTTTATTATTCTGTCAATATGGGGGGCAATCCTAGCAAGCCTAACTTGTCTACAACAGACAGACTTAAAGTCATTAATCGCATACTCCTCAATTAGCCATATAGCATTAGTAATTGCTGCAATATCTATCCAAACACAATGGGGGTTAGCAGGGGCTATAACCATAATAATCGCCCACGGGTTCACCTCATCAGCACTCTTCTGCCTAGCAAATACCTCCTACGAACGCACACAAACCCGCATTATACTTCTAACCCGAGGATTCCACAACATCCTACCAATAACCACAACCTGATGACTCCTCGCCTGCCTTATAAACATTGCTACCCCACCCAGCATAAACTTCACAAGTGAACTTCTAATTGCATCCTCCATATTCAACTGATGCCCAACAACCATTATCATATTTGGTCTACTAATACTTATTACAGCCTCATACTCGCTACACATGTTTCTATCAACACAAATAGGCATCCACACACTTAACACCTATACCCAACCCATGCACTCACGAGAACACCTCCTCATTTCACTCCATTTAATCCCCCTTATATTAATTTCCTTAAAGCCAGAACTAGTAATGTAACGTGTATGTAATTTTAAAAAAAATATCAAGCTGTGACCTTGACAATAGGAATTACCCTCATACACCAGAGGGGGTTACAAGACCTGCTAACTCTTTAATCTGGTATTAAAACCCAGCCC
DQ098633_1_Pseudonaja_textilis_voucher_AMS_R152279_NADH_dehydrogenase_subunit_4__ND4__gene__part   GGTACGGCATTATCCGTCTATCCCAGACTCTCCCTATTTTAAAAACGGATACCTTCCTCCCCTTTATTATTCTGTCAATATGGGGGGCAATCCTAGCAAGCCTAACTTGTCTACAACAGACAGACTTAAAGTCATTAATCGCATACTCCTCAATTAGCCATATAGCATTAGTAATTGCTGCAATATCTATCCAAACACAATGGGGGTTAGCAGGGGCTATAACCATAATAATCGCCCACGGGTTCACCTCATCAGCACTCTTCTGCCTAGCAAATACCTCCTACGAACGCACACAAACCCGCATTATACTTCTAACCCGAGGATTCCACAACATCCTACCAATAACCACAACCTGATGACTCCTCGCCTGCCTTATAAACATTGCTACCCCACCCAGCATAAACTTCACAAGTGAACTTCTAATTGCATCCTCCATATTCAACTGATGCCCAACAACCATTATCATATTTGGTCTACTAATACTTATTACAGCCTCATACTCGCTACACATGTTTCTATCAACACAAATAGGCATCCACACACTTAACACCTATACCCAACCCATGCACTCACGAGAACACCTCCTCATTTCACTCCATTTAATCCCCCTTATATTAATTTCCTTAAAGCCAGAACTAGTAATGTAACGTGTATGTAATTTTAAAAAAAATATCAAGCTGTGACCTTGACAATAGGAATTACCCTCATGCACCAGAGGGGGTTACAAGACCTGCTAACTCTTTAATCTGGTATTAAAACCCAGCCC
DQ098632_1_Pseudonaja_textilis_voucher_EBU_31287_NADH_dehydrogenase_subunit_4__ND4__gene__partia   GGTACGGCATTATCCGTCTATCCCAGACTCTCCCTATTTTAAAAACGGATACCTTCCTCCCCTTTATTATTCTGTCAATATGGGGGGCAATCCTAGCAAGCCTAACTTGTCTACAACAGACAGACTTAAAGTCATTAATCGCATACTCCTCAATTAGCCATATAGCATTAGTAATTGCTGCAATATCTATCCAAACACAATGGGGGTTAGCAGGGGCTATAACCATAATAATCGCCCACGGGTTCACCTCATCAGCACTCTTCTGCCTAGCAAATACCTCCTACGAACGCACACAAACCCGCATTATACTTCTAACCCGAGGATTCCACAACATCCTACCAATAACCACAACCTGATGACTCCTCGCCTGCCTTATAAACATTGCTACCCCACCCAGCATAAACTTCACAAGTGAACTTCTAATTGCATCCTCCATATTCAACTGATGCCCAACAACCATTATCATATTTGGTCTACTAATACTTATTACAGCCTCATACTCGCTACACATGTTTCTATCAACACAAATAGGCATCCACACACTTAACACCTATACCCAACCCATGCACTCACGAGAACACCTCCTCATTTCACTCCATTTAATCCCCCTTATATTAATTTCCTTAAAGCCAGAACTAGTAATGTAACGTGTATGTAATTTTAAAAAAAATATCAAGCTGTGACCTTGACAATAGGAATTACCCTCATACACCAGAGGGGGTTACAAGACCTGCTAACTCTTTAATCTGGTATTAAAACCCAGCCC
DQ098631_1_Pseudonaja_textilis_voucher_AMS_R151699_NADH_dehydrogenase_subunit_4__ND4__gene__part   GGTACGGCATTATCCGTCTATCCCAGACTCTCCCTATTTTAAAAACGGATACCTTCCTCCCCTTTATTACTCTGTCAATATGAGGGGCAATCCTAGCAAGCCTAACTTGTCTACAACAGACAGACTTAAAATCATTAATCGCATACTCCTCAGTTAGCCATATAGCATTAGTAATTGCTGCAATATCTATCCAAACACAATGGGGGTTAGCAGGGGCTATAACCATAATAATCGCCCACGGGTTCACCTCATCAGCACTTTTCTGCCTAGCAAATACCTCCTACGAACGCACACAAACCCGCATTATACTTCTCACCCGAGGATTCCACAACATCCTACCAATAGCCACAACCTGATGACTCCTCGCCTGCCTTATAAACATTGCTACCCCACCCAGCATAAACTTCACAAGTGAACTTCTAATTGCATCCTCTATATTTAACTGATGCCCAACAACCATTATCATATTTGGCCTACTAATACTTATTACAGCCTCATACTCACTACACATGTTTCTATCAACACAAATAGGCACCCACACACTTAACACATATACCCAACCTATGCACTCACGAGAACACCTCCTCATTTCACTCCATTTAATCCCCCTTATATTAATTTCCTTAAAGCCAGAACTAGTAATGTAACGTGTATGTAATTTTAAAAAAAATACCAAGCTGTGACCTTGACAATAGGAATTGCCCTCATACACCAGAGGGGGTTAAAAGACCTGCTAACTCTTTAATCTGGTATTAAAACCCAGCCC
DQ098630_1_Pseudonaja_textilis_voucher_AMS_R151570_NADH_dehydrogenase_subunit_4__ND4__gene__part   GGTACGGCATTATCCGTCTATCCCAGACTCTCCCTATTTTAAAAACGGATACCTTCCTCCCCTTTATTACTCTGTCAATATGAGGGGCAATCCTAGCAAGCCTAACTTGTCTACAACAGACAGACTTAAAATCATTAATCGCATACTCCTCAGTTAGCCATATAGCATTAGTAATTGCTGCAATATCTATCCAAACACAATGGGGGTTAGCAGGGGCTATAACCATAATAATCGCCCACGGGTTCACCTCATCAGCACTTTTCTGCCTAGCAAATACCTCCTACGAACGCACACAAACCCGCATTATACTTCTCACCCGAGGATTCCACAACATCCTACCAATAGCCACAACCTGATGACTCCTCGCCTGCCTTATAAACATTGCTACCCCACCCAGCATAAACTTCACAAGTGAACTTCTAATTGCATCCTCTATATTTAACTGATGCCCAACAACCATTATCATATTTGGCCTACTAATACTTATTACAGCCTCATACTCACTACACATGTTTCTATCAACACAAATAGGCACCCACACACTTAACACCTATACCCAACCTATGCACTCACGAGAACACCTCCTCATTTCACTCCATTTAATCCCCCTTATATTAATCTCCTTAAAGCCAGAACTAGTAATGTAACGTGTATGTAATTTTAAAAAAAATACCAAGCTGTGACCTTGACAATAGGAATTGCCCTCATACACCAGAGGGGGTAAAAAGACCTGCTAACTCTTTAATCTGGTATTAAAACCCAGCCC
DQ098629_1_Pseudonaja_textilis_voucher_AMS_R153008_NADH_dehydrogenase_subunit_4__ND4__gene__part   GGTACGGCATTATCCGTCTATCCCAGACTCTCCCTATTTTAAAAACGGATACCTTCCTCCCCTTTATTACTCTGTCAATATGAGGGGCAATCCTAGCAAGCCTAACTTGTCTACAACAGACAGACTTAAAATCATTAATCGCATACTCCTCAGTTAGCCATATAGCATTAGTAATTGCTGCAATATCTATCCAAACACAATGGGGGTTAGCAGGGGCTATAACCATAATAATCGCCCACGGGTTCACCTCATCAGCACTTTTCTGCCTAGCAAATACCTCCTACGAACGCACACAAACCCGCATTATACTTCTCACCCGAGGATTCCACAACATCCTACCAATAGCCACAACCTGATGACTCCTCGCCTGCCTTATAAACATTGCTACCCCACCCAGCATAAACTTCACAAGTGAACTTCTAATTGCATCCTCTATATTTAACTGATGCCCAACAACCATTATCATATTTGGCCTACTAATACTTATTACAGCCTCATACTCACTACACATGTTTCTATCAACACAAATAGGCACCCACACACTTAACACCTATACCCAACCTATGCACTCACGAGAACACCTCCTCATTTCACTCCATTTAATCCCCCTTATATTAATTTCCTTAAAGCCAGAACTAGTAATGTAACGTGTATGTAATTTTAAAAAAAATACCAAGCTGTGACCTTGACAATAGGAATTGCCCTCATACACCAGAGGGGGTTAAAAGACCTGCTAACTCTTTAATCTGGTATTAAAACCCAGCCC
DQ098628_1_Pseudonaja_textilis_voucher_AMS_R153025_NADH_dehydrogenase_subunit_4__ND4__gene__part   GGTACGGCATTATCCGTCTATCCCAGACTCTCCCTATTTTAAAAACGGATACCTTCCTCCCCTTTATTACTCTGTCAATATGAGGGGCAATCCTAGCAAGCCTAACTTGTCTACAACAGACAGACTTAAAATCATTAATCGCATACTCCTCAGTTAGCCATATAGCATTAGTAATTGCTGCAATATCTATCCAAACACAATGGGGGTTAGCAGGGGCTATAACCATAATAATCGCCCACGGGTTCACCTCATCAGCACTTTTCTGCCTAGCAAATACCTCCTACGAACGCACACAAACCCGCATTATACTTCTCACCCGAGGATTCCACAACATCCTACCAATAGCCACAACCTGATGACTCCTCGCCTGCCTTATAAACATTGCTACCCCACCCAGCATAAACTTCACAAGTGAACTTCTAATTGCATCCTCTATATTTAACTGATGCCCAACAACCATTATCATATTTGGCCTACTAATACTTATTACAGCCTCATACTCACTACACATGTTTCTATCAACACAAATAGGCACCCACACACTTAACACCTATACCCAACCTATGCACTCACGAGAACACCTCCTCATTTCACTCCATTTAATCCCCCTTATATTAATTTCCTTAAAGCCAGAACTAGTAATGTAACGTGTATGTAATTTTAAAAAAAATACCAAGCTGTGACCTTGACAATAGGAATTGCCCTCATACACCAGAGGGGGTTAAAAGACCTGCTAACTCTTTAATCTGGTATTAAAACCCAGCCC
DQ098627_1_Pseudonaja_textilis_voucher_AMS_R151551_NADH_dehydrogenase_subunit_4__ND4__gene__part   GGTACGGCATTATCCGTCTATCCCAGACTCTCCCTATTTTAAAAACGGATACCTTCCTCCCCTTTATTATTCTGTCAATATGGGGGGCAATCCTAGCAAGCCTAACTTGTCTACAACAGACAGACTTAAAGTCATTAATCGCATACTCCTCAATTAGCCATATAGCATTAGTAATTGCTGCAATATCTATCCAAACACAATGGGGGTTAGCAGGGGCTATAACCATAATAATCGCCCACGGGTTCACCTCATCAGCACTCTTCTGCCTAGCAAATACCTCCTACGAACGCACACAAACCCGCATTATACTTCTAACCCGAGGATTCCACAACATCCTACCAATAACCACAACCTGATGACTCCTCGCCTGCCTTATAAACATTGCTACCCCACCCAGCATAAACTTCACAAGTGAACTTCTAATTGCATCCTCCATATTCAACTGATGCCCAACAACCATTATCATATTTGGTCTACTAATACTTATTACAGCCTCATACTCGCTACACATGTTTCTATCAACACAAATAGGCATCCACACACTTAACACCTATACCCAACCCATGCACTCACGAGAACACCTCCTCATTTCACTCCATTTAATCCCCCTTATATTAATTTCCTTAAAGCCAGAACTAGTAATGTAACGTGTATGTAATTTTAAAAAAAATATCAAGCTGTGACCTTGACAATAGGAATTACCCTCATACACCAGAGGGGGTTACAAGACCTGCTAACTCTTTAATCTGGTATTAAAACCCAGCCC
DQ098626_1_Pseudonaja_textilis_voucher_AMS_R148735_NADH_dehydrogenase_subunit_4__ND4__gene__part   GGTACGGCATTATCCGTCTATCCCAGACTCTCCCTATTTTAAAAACGGATACCTTCCTCCCCTTTATTATTCTGTCAATATGGGGGGCAATCCTAGCAAGCCTAACTTGTCTACAACAGACAGACTTAAAGTCATTAATCGCATACTCCTCAATTAGCCATATAGCATTAGTAATTGCTGCAATATCTATCCAAACACAATGAGGGCTAGCAGGGGCTATAACCATAATAATCGCCCACGGGTTCACCTCATCAGCACTCTTCTGCCTAGCAAATACCTCCTACGAACGCACACAAACCCGCATTATACTTCTAACCCGAGGATTCCACAACATCCTACCAATAGCCACAACCTGATGACTCCTCGCCTGCCTTATAAACATTGCTACCCCACCCAGCATAAACTTCACAAGTGAACTTCTAATTGCATCCTCCATGTTCAACTGATGCCCAACAACCATTATCATATTTGGTCTACTAATACTTATTACAGCCTCATACTCGCTACACATGTTTCTATCAACACAAATAGGCATCCACACACTTAACACCTATACCCAACCTATGCACTCACGAGAACACCTCCTCATTTCACTCCATTTAATCCCCCTTATATTAATTTCCTTAAAGCCAGAACTAGTAATGTAACGTGTATGTAATTTTAAAAAAAATACCAAGCTGTGACCTTGACAATAGGAATTGCCCTCATACACCAGAGGGGGTTACAAGACCTGCTAACTCTTTAATCTGGTATTAAAACCCAGCCC
DQ098625_1_Pseudonaja_textilis_voucher_AMS_R149264_NADH_dehydrogenase_subunit_4__ND4__gene__part   GGTACGGCATTATCCGTCTATCCCAGACTCTCCCTATTTTAAAAACGGATACCTTCCTCCCCTTTATTACTCTGTCAATATGAGGGGCAATCCTAGCAAGCCTAACTTGTCTACAACAGACAGACTTAAAATCATTAATCGCATACTCCTCAGTTAGCCATATAGCATTAGTAATTGCTGCAATATCTATCCAAACACAATGGGGGTTAGCAGGGGCTATAACCATAATAATCGCCCACGGGTTCACCTCATCAGCACTTTTCTGCCTAGCAAATACCTCCTACGAACGCACACAAACCCGCATTATACTTCTCACCCGAGGATTCCACAACATCCTACCAATAGCCACAACCTGATGACTCCTCGCCTGCCTTATAAACATTGCTACCCCACCCAGCATAAACTTCACAAGTGAACTTCTAATTGCATCCTCTATATTTAACTGATGCCCAACAACCATTATCATATTTGGCCTACTAATACTTATTACAGCCTCATACTCACTACACATGTTTCTATCAACACAAATAGGCACCCACACACTTAACACCTATACCCAACCTATGCACTCACGAGAACACCTCCTCATTTCACTCCATTTAATCCCCCTTATATTAATCTCCTTAAAGCCAGAACTAGTAATGTAACGTGTATGTAATTTTAAAAAAAATACCAAGCTGTGACCTTGACAATAGGAATTGCCCTCATACACCAGAGGGGGTTAAAAGACCTGCTAACTCTTTAATCTGGTATTAAAACCCAGCCC
DQ098624_1_Pseudonaja_textilis_voucher_AMS_R142827_NADH_dehydrogenase_subunit_4__ND4__gene__part   GGTACGGCATTATCCGTCTATCCCAGACTCTCCCTATTTTAAAAACGGATACCTTCCTCCCCTTTATTACTCTGTCAATATGAGGGGCAATCCTAGCAAGCCTAACTTGTCTACAACAGACAGACTTAAAATCATTAATCGCATACTCCTCAGTTAGCCATATAGCATTAGTAATTGCTGCAATATCTATCCAAACACAATGGGGGTTAGCAGGGGCTATAACCATAATAATCGCCCACGGGTTCACCTCATCAGCACTTTTCTGCCTAGCAAATACCTCCTACGAACGCACACAAACCCGCATTATACTTCTCACCCGAGGATTCCACAACATCCTACCAATAGCCACAACCTGATGACTCCTCGCCTGCCTTATAAACATTGCTACCCCACCCAGCATAAACTTCACAAGTGAACTTCTAATTGCATCCTCTATATTTAACTGATGCCCAACAACCATTATCATATTTGGCCTACTAATACTTATTACAGCCTCATACTCACTACACATGTTTCTATCAACACAAATAGGCACCCACACACTTAACACCTATACCCAACCTATGCACTCACGAGAACACCTCCTCATTTCACTCCATTTAATCCCCCTTATATTAATCTCCTTAAAGCCAGAACTAGTAATGTAACGTGTATGTAATTTTAAAAAAAATACCAAGCTGTGACCTTGACAATAGGAATTGCCCTCATACACCAGAGGGGGTTAAAAGACCTGCTAACTCTTTAATCTGGTATTAAAACCCAGCCC
DQ098623_1_Pseudonaja_textilis_voucher_AMS_R142766_NADH_dehydrogenase_subunit_4__ND4__gene__part   GGTACGGCATTATCCGTCTATCCCAGACTCTCCCTATTTTAAAAACGGATACCTTCCTCCCCTTTATTATTCTGTCAATATGGGGGGCAATCCTAGCAAGCCTAACTTGTCTACAACAGACAGACTTAAAGTCATTAATCGCATACTCCTCAATTAGCCATATAGCATTAGTAATTGCTGCAATATCTATCCAAACACAATGGGGGTTAGCAGGGGCTATAACCATAATAATCGCCCACGGGTTCACCTCATCAGCACTCTTCTGCCTAGCAAATACCTCCTACGAACGCACACAAACCCGCATTATACTTCTAACCCGAGGATTCCACAACATCCTACCAATAACCACAACCTGATGACTCCTCGCCTGCCTTATAAACATTGCTACCCCACCCAGCATAAACTTCACAAGTGAACTTCTAATTGCATCCTCCATATTCAACTGATGCCCAACAACCATTATCATATTTGGTCTACTAATACTTATTACAGCCTCATACTCGCTACACATGTTTCTATCAACACAAATAGGCATCCACACACTTAACACCTATACCCAACCCATGCACTCACGAGAACACCTCCTCATTTCACTCCATTTAATCCCCCTTATATTAATTTCCTTAAAGCCAGAACTAGTAATGTAACGTGTATGTAATTTTAAAAAAAATATCAAGCTGTGACCTTGACAATAGGAATTACCCTCATACACCAGAGGGGGTTACAAGACCTGCTAACTCTTTAATCTGGTATTAAAACCCAGCCC
DQ098622_1_Pseudonaja_textilis_voucher_AMS_R141106_NADH_dehydrogenase_subunit_4__ND4__gene__part   GGTACGGCATTATCCGTCTATCCCAGACTCTCCCTATTTTAAAAACGGATACCTTCCTCCCCTTTATTATTCTGTCAATATGAGGGGCAATCCTAGCAAGCCTAACTTGTCTACAACAGACAGACTTAAAGTCATTAATCGCATACTCCTCAATTAGCCATATAGCATTAGTAATTGCTGCAATATCTATCCAAACACAATGAGGGTTAGCAGGGGCTATAACCATAATAATCGCCCACGGGTTCACCTCATCAGCACTCTTCTGCCTAGCAAATACCTCCTACGAACGCACACAAACCCGCATTATACTTCTAACCCGAGGATTCCACAACATCCTACCAATAGCCACAACCTGATGACTCCTCGCCTGCCTTATAAACATTGCTACCCCACCCAGCATAAACTTCACAAGTGAACTTCTAATTGCATCCTCCATGTTCAACTGATGCCCAACAACCATTATCATATTTGGTCTACTAATACTTATTACAGCCTCATACTCGCTACACATGTTTCTATCAACACAAATAGGCATCCACACACTTAACACCTATACCCAACCTATGCACTCACGAGAACACCTCCTCATTTCACTCCATTTAATCCCCCTTATATTAATTTCCTTAAAGCCAGAACTAGTAATGTAACGTGTATGTAATTTTAAAAAAAATACCAAGCTGTGACCTTGACAATAGGAATTGCCCTCATACACCAGAGGGGGTTACAAGACCTGCTAACTCTTTAATCTGGTATTAAAACCCAGCCC
DQ098621_1_Pseudonaja_textilis_voucher_alcohol_no__QQ723_NADH_dehydrogenase_subunit_4__ND4__gene   GGTACGGCATTATCCGTCTATCCCAGACTCTCCCTATTTTAAAAACGGATACCTTCCTCCCCTTTATTACTCTGTCAATATGAGGGGCAATCCTAGCAAGCCTAACTTGTCTACAACAGACAGACTTAAAATCATTAATCGCATACTCCTCAGTTAGCCATATAGCATTAGTAATTGCTGCAATATCTATCCAAACACAATGGGGGTTAGCAGGGGCTATAACCATAATAATCGCCCACGGGTTCACCTCATCAGCACTTTTCTGCCTAGCAAATACCTCCTACGAACGCACACAAACCCGCATTATACTTCTCACCCGAGGATTCCACAACATCCTACCAATAGCCACAACCTGATGACTCCTCGCCTGCCTTATAAACATTGCTACCCCACCCAGCATAAACTTCACAAGTGAACTTCTAATTGCATCCTCTATATTTAACTGATGCCCAACAACCATTATCATATTTGGCCTACTAATACTTATTACAGCCTCATACTCACTACACATGTTTCTATCAACACAAATAGGCACCCACACACTTAACACCTATACCCAACCTATGCACTCACGAGAACACCTCCTCATTTCACTCCATTTAATCCCCCTTATATTAATTTCCCTAAAGCCAGAACTAGTAATGTAACGTGTATGTAATTTTAAAAAAAATACCAAGCTGTGACCTTGACAATAGGAATTGCCCTCATACACCAGAGGGGGTTAAAAGACCTGCTAACTCTTTAATCTGGTATTAAAACCCAGCCC
DQ098620_1_Pseudonaja_textilis_voucher_alcohol_no__QQ632_NADH_dehydrogenase_subunit_4__ND4__gene   GGTACGGCATTATCCGTCTATCCCAGACTCTCCCTATTTTAAAAACGGATACCTTCCTCCCCTTTATTACTCTATCAATATGAGGGGCAATCCTAGCAAGCCTAACTTGTCTACAACAGACAGACTTAAAATCATTAATCGCGTACTCCTCAGTTAGCCATATAGCATTAGTAATTGCTGCAATATCTATCCAAACACAATGAGGGTTAGCAGGGGCTATAACCATAATAATCGCCCACGGGTTCACCTCATCAGCACTTTTCTGCCTAGCAAATACCTCCTACGAACGCACACAAACCCGCATTATACTTCTCACCCGAGGATTCCACAACATCCTACCAATAGCCACAACCTGATGACTCCTCGCCTGCCTTATAAACATTGCTACCCCACCCAGCATAAACTTCACAAGTGAACTTCTAATTGCATCCTCTATATTTAACTGATGCCCAACAACCATTATCATATTTGGCCTACTAATACTTATTACAGCCTCATACTCACTACACATGTTTCTATCAACACAAATAGGCACCCACACACTTAACACCTATACCCAACCTATGCACTCACGAGAACACCTCCTCATTTCACTCCATTTAATCCCCCTTATATTAATTTCCTTAAAGCCAGAACTAGTAATGTAACGTGTATGTAATTTTAAAAAAAATACCAAGCTGTGACCTTGACAATAGGAATTGCCCTCATACACCAGAGGGGGTTAAAAGACCTGCTAACTCTTTAATCTGGTATTAAAACCCAGCCC
DQ098619_1_Pseudonaja_textilis_voucher_alcohol_no__QQ478_NADH_dehydrogenase_subunit_4__ND4__gene   GGTACGGCATTATCCGTCTATCCCAGACTCTCCCTATTTTAAAAACGGATACCTTCCTCCCCTTTATTACTCTGTCAATATGAGGGGCAATCCTAGCAAGCCTAACTTGTCTACAACAGACAGACTTAAAATCATTAATCGCATACTCCTCAGTTAGCCATATAGCATTAGTAATTGCTGCAATATCTATCCAAACACAATGGGGGTTAGCAGGGGCTATAACCATAATAATCGCCCACGGGTTCACCTCATCAGCACTTTTCTGCCTAGCAAATACCTCCTACGAACGCACACAAACCCGCATTATACTTCTCACCCGAGGATTCCACAACATCCTACCAATAGCCACAACCTGATGACTCCTCGCCTGCCTTATAAACATTGCTACCCCACCCAGCATAAACTTCACAAGTGAACTTCTAATTGCATCCTCTATATTTAACTGATGCCCAACAACCATTATCATATTTGGCCTACTAATACTTATTACAGCCTCATACTCACTACACATGTTTCTATCAACACAAATAGGCACCCACACACTTAACACCTATACCCAACCTATGCACTCACGAGAACACCTCCTCATTTCACTCCATTTAATCCCCCTTATATTAATTTCCTTAAAGCCAGAACTAGTAATGTAACGTGTATGTAATTTTAAAAAAAATACCAAGCTGTGACCTTGACAATAGGAATTACCCTCATACACCAGAGGGGGTTAAAAGACCTGCTAACTCTTTAATCTGGTATTAAAACCCAGCCC
DQ098618_1_Pseudonaja_textilis_voucher_alcohol_no__QQ402_NADH_dehydrogenase_subunit_4__ND4__gene   GGTACGGCATTATCCGTCTATCCCAGACTCTCCCTATTTTAAAAACGGATACCTTCCTCCCCTTTATTACTCTGTCAATATGAGGGGCAATCCTAGCAAGCCTAACTTGTCTACAACAGACAGACTTAAAATCATTAATCGCATACTCCTCAGTTAGCCATATAGCATTAGTAATTGCTGCAATATCTATCCAAACACAATGGGGGTTAGCAGGGGCTATAACCATAATAATCGCCCACGGGTTCACCTCATCAGCACTTTTCTGCCTAGCAAATACCTCCTACGAACGCACACAAACCCGCATTATACTTCTCACCCGAGGATTCCACAACATCCTACCAATAGCCACAACCTGATGACTCCTCGCCTGCCTTATAAACATTGCTACCCCACCCAGCATAAACTTCACAAGTGAACTTCTAATTGCATCCTCTATATTTAACTGATGCCCAACAACCATTATCATATTTGGCCTACTAATACTTATTACAGCCTCATACTCACTACACATGTTTCTATCAACACAAATAGGCACCCACACACTTAACACCTATACCCAACCTATGCACTCACGAGAACACCTCCTCATTTCACTCCATTTAATCCCCCTTATATTAATTTCCTTAAAGCCAGAACTAGTAATGTAACGTGTATGTAATTTTAAAAAAAATACCAAGCTGTGACCTTGACAATAGGAATTGCCCTCATACACCAGAGGGGGTTAAAAGACCTGCTAACTCTTTAATCTGGTATTAAAACCCAGCCC
DQ098617_1_Pseudonaja_textilis_voucher_AMS_R147659_NADH_dehydrogenase_subunit_4__ND4__gene__part   GATACGGCATTATCCGTCTATCCCAGACTCTCCCTATTTTAAAAACGGATACCTTCCTCCCCTTTATTATTCTATCAATATGGGGGGCAATCCTAGCAAGCCTAACTTGTCTACAACAGACAGACTTAAAATCATTAATCGCGTACTCCTCAATTAGCCATATAGCATTAGTAATCGCTGCAATATCTATCCAAACACAATGAGGGTTAGCAGGGGCTATAACCATAATAATCGCCCACGGATTCACCTCCTCAGCACTTTTCTGCCTAGCAAATACCTCCTACGAACGCACACAAACCCGCATTATACTTCTTACCCGAGGATTCCACAACATCCTACCAATAACCACAACCTGATGACTCCTCGCCTGCCTTATAAACATTGCTACCCCACCCAGCATAAACTTCACAAGTGAACTTCTAATTGCATCCTCTATATTTAACTGATGCCCAACAACCATTATCATATTTGGCCTACTAATACTTATTACAGCCTCATACTCACTACACATGTTTCTATCAACACAAATAGGCACCCACACACTTAACACCTATACCCAACCTATGCACTCACGAGAACATCTCCTCATTTCACTCCATTTAATCCCCCTTATATTAATTTCCTTAAAGCCAGAACTAGTAATGTAACGTGTATGTAATTTTAAAAAAAATACCAAGCTGTGACCTTGACAATAGGAATTGCCCTCATACACCAGAGGGGGTTAAAAGACCTGCTAACTCTTTAATCTGGCATTAAAACCCAGCCC
DQ098616_1_Pseudonaja_textilis_voucher_AMS_R147652_NADH_dehydrogenase_subunit_4__ND4__gene__part   GATACGGCATTATCCGTCTATCCCAGACTCTCCCTATTTTAAAAACGGATACCTTCCTCCCCTTTATTATTCTATCAATATGGGGGGCAATCCTAGCAAGCCTAACTTGTCTACAACAGACAGACTTAAAATCATTAATCGCGTACTCCTCAATTAGCCATATAGCATTAGTAATCGCTGCAATATCTATCCAAACACAATGAGGGTTAGCAGGGGCTATAACCATAATAATCGCCCACGGATTCACCTCCTCAGCACTTTTCTGCCTAGCAAATACCTCCTACGAACGCACACAAACCCGCATTATACTTCTTACCCGAGGATTCCACAACATCCTACCAATAACCACAACCTGATGACTCCTCGCCTGCCTTATAAACATTGCTACCCCACCCAGCATAAACTTCACAAGTGAACTTCTAATTGCATCCTCTATATTTAACTGATGCCCAACAACCATTATCATATTTGGCCTACTAATACTTATTACAGCCTCATACTCACTACACATGTTTCTATCAACACAAATAGGCACCCACACACTTAACACCTATACCCAACCTATGCACTCACGAGAACATCTCCTCATTTCACTCCATTTAATCCCCCTTATATTAATTTCCTTAAAGCCAGAACTAGTAATGTAACGTGTATGTAATTTTAAAAAAAATACCAAGCTGTGACCTTGACAATAGGAATTGCCCTCATACACCAGAGGGGGTTAAAAGACCTGCTAACTCTTTAATCTGGCATTAAAACCCAGCCC
DQ098615_1_Pseudonaja_textilis_voucher_SAMA_R41829_NADH_dehydrogenase_subunit_4__ND4__gene__part   GGTACGGCATTATCCGTCTATCCCAGACTCTCCCTATTTTAAAAACGGATACCTTCCTCCCCTTTATTATTCTGTCAATATGGGGGGCAATCCTAGCAAGCCTAACTTGTCTACAACAGACAGACTTAAAGTCATTAATCGCATACTCCTCAATTAGCCATATAGCATTAGTAATTGCTGCAATATCTATCCAAACACAATGGGGGTTAGCAGGGGCTATAACCATAATAATCGCCCACGGGTTCACCTCATCAGCACTCTTCTGCCTAGCAAATACCTCCTACGAACGCACACAAACCCGCATTATACTTTTAACCCGAGGATTCCACAACATCCTACCAATAACCACAACCTGATGACTCTTCGCCTGCCTTATAAACATTGCTACCCCACCCAGCATAAACTTCACAAGTGAACTTCTAATTGCATCCTCCATATTCAACTGATGCCCAACAACCATTATCATATTTGGTCTACTAATACTTATTACAGCCTCATACTCGCTACACATGTTTCTATCAACACAAATAGGCATCCACACACTTAACACCTATACCCAACCCATGCACTCACGAGAACACCTCCTCATTTCACTCCATTTAATCCCCCTTATATTAATTTCCTTAAAGCCAGAACTAGTAATGTAACGTGTATGTAATTTTAAAAAAAATATCAAGCTGTGACCTTGACAATAGGAATTACCCTCATACACCAGAGGGGGTTACAAGACCTGCTAACTCTTTAATCTGGTACTAAAACCCAGCCC
DQ098614_1_Pseudonaja_textilis_voucher_SAMA_R37581_NADH_dehydrogenase_subunit_4__ND4__gene__part   GGTACGGCATTATCCGTCTATCCCAGACTCTCCCTATTTTAAAAACGGATACCTTCCTCCCCTTTATTATTCTGTCAATATGGGGGGCAATCCTAGCAAGCCTAACTTGTCTACAACAGACAGACTTAAAGTCATTAATCGCATACTCCTCAATTAGCCATATAGCATTAGTAATTGCTGCAATATCTATCCAAACACAATGAGGGTTAGCAGGGGCTATAACCATAATAATCGCCCACGGGTTCACCTCATCAGCACTCTTCTGCCTAGCAAATACCTCCTACGAACGCACACAAACCCGCATTATACTTCTAACCCGAGGATTCCACAACATCCTACCAATAGCCACAACCTGATGACTCCTCGCCTGCCTTATAAACATTGCTACCCCACCCAGCATAAACTTCACAAGTGAACTTCTAATTGCATCCTCCATGTTCAACTGATGCCCAACAACCATTATCATATTTGGTCTACTAATACTTATTACAGCCTCATACTCGCTACACATGTTTCTATCAACACAAATAGGCATCCACACACTTAACACCTATACCCAACCTATGCACTCACGAGAACACCTCCTCATTTTACTCCATTTAATCCCCCTTATATTAATTTCCTTAAAGCCAGAACTAGTAATGTAACGTGTATGTAATTTTAAAAAAAATACCAAGCTGTGACCTTGACAATAGGAATTGCCCTCATACACCAGAGGGGGTTACAAGACCTGCTAACTCTTTAATCTGGTATTAAAACCCAGCCC
DQ098613_1_Pseudonaja_textilis_voucher_SAMA_R36312_NADH_dehydrogenase_subunit_4__ND4__gene__part   GGTACGGCATTATCCGTCTATCCCAGACTCTCCCTATTTTAAAAACGGATGCCTTCCTCCCCTTTATTATTCTGTCAATATGGGGGGCAATCCTAGCAAGCCTAACTTGTCTACAACAGACAGACTTAAAGTCATTAATCGCATACTCCTCAATTAGCCATATAGCATTAGTAATTGCTGCAATATCTATCCAAACACAATGGGGGTTAGCAGGGGCTATAACCATAATAATCGCCCACGGGTTCACCTCATCAGCACTCTTCTGCCTAGCAAATACCTCCTACGAACGCACACAAACCCGCATTATACTTCTAACCCGAGGATTCCACAACATCCTACCAATAACCACAACCTGATGACTCCTCGCCTGCCTTATAAACATTGCTACCCCACCCAGCATAAACTTCACAAGTGAACTTCTAATTGCATCCTCCATATTCAACTGATGCCCAACAACCATTATCATATTTGGTCTACTAATACTTATTACAGCCTCATACTCGCTACACATGTTTCTATCAACACAAATAGGCATCCACACACTTAACACCTATACCCAACCCATGCACTCACGAGAACACCTCCTCATTTCACTCCATTTAATCCCCCTTATATTAATTTCCTTAAAGCCAGAACTAGTAATGTAACGTGTATGTAATTTTAAAAAAAATATCAAGCTGTGACCTTGACAATAGGAATTACCCTCATACACCAGAGGGGGTTACAAGACCTGCTAACTCTTTAATCTGGTATTAAAACCCAGCCC
DQ098612_1_Pseudonaja_textilis_voucher_SAMA_R31692_NADH_dehydrogenase_subunit_4__ND4__gene__part   GGTACGGCATTATCCGTCTATCCCAGACTCTCCCTATTTTAAAAACGGATACCTTCCTCCCCTTTATTACTCTGTCAATATGAGGGGCAATCCTAGCAAGCCTAACTTGTCTACAACAGACAGACTTAAAATCATTAATCGCATACTCCTCAGTTAGCCATATAGCATTAGTAATTGCTGCAATATCTATCCAAACACAATGGGGGTTAGCAGGGGCTATAACCATAATAATCGCCCACGGGTTCACCTCATCAGCACTTTTCTGCCTAGCAAATACCTCCTACGAACGCACACAAACCCGCATTATACTTCTCACCCGAGGATTCCACAACATCCTACCAATAGCCACAACCTGATGACTCCTCGCCTGCCTTATAAACATTGCTACCCCACCCAGCATAAACTTCACAAGTGAACTTCTAATTGCATCCTCTATATTTAACTGATGCCCAACAACCATTATCATATTTAGCCTACTAATACTTATTACAGCCTCATACTCACTACACATGTTTCTATCAACACAAATAGGCACCCACACACTTAACACATATACCCAACCTATGCACTCACGAGAACACCTCCTCATTTCACTCCATTTAATCCCCCTTATATTAATTTCCTTAAAGCCAGAACTAGTAATGTAACGTGTATGTAATTTTAAAAAAAATACCAAGCTGTGACCTTGACAATAGGAATTGCCCTCATACACCAGAGGGGGTTAAAAGACCTGCTAACTCTTTAATCTGGTATTAAAACCCAGCCC
DQ098611_1_Pseudonaja_textilis_voucher_SAMA_R25070_NADH_dehydrogenase_subunit_4__ND4__gene__part   GGTACGGCATTATCCGTCTATCCCAGACTCTCCCTATTTTAAAAACGGATACCTTCCTCCCCTTTATTATTCTGTCAATATGGGGGGCAATCCTAGCAAGCCTAACTTGTCTACAACAGACAGACTTAAAGTCATTAATCGCATACTCCTCAATTAGCCATATAGCATTAGTAATTGCTGCAATATCTATCCAAACACAATGGGGGTTAGCAGGGGCTATAACCATAATAATCGCCCACGGGTTCACCTCATCAGCACTCTTCTGCCTAGCAAATACCTCCTACGAACGCACACAAACCCGCATTATACTTCTAACCCGAGGATTCCACAACATCCTACCAATAACCACAACCTGATGACTCCTCGCCTGCCTTATAAACATTGCCACCCCACCCAGCATAAACTTCACAAGTGAACTTCTAATTGCATCCTCCATATTCAACTGATGCCCAACAACCATTATCATATTTGGTCTACTAATACTTATTACAGCCTCATACTCGCTACACATGTTTCTATCAACACAAATAGGCATCCACACACTTAACACCTATACCCAACCCATGCACTCACGAGAACACCTCCTCATTTCACTCCATTTAATCCCCCTTATATTAATTTCCTTAAAGCCAGAACTAGTAATGTAACGTGTATGTAATTTTAAAAAAAATATCAAGCTGTGACCTTGACAATAGGAATTACCCTCATACACCAGAGGGGGTTACAAGACCTGCTAACTCTTTAATCTGGTATTAAAACCCAGCCC
DQ098610_1_Pseudonaja_textilis_voucher_SAMA_R23081_NADH_dehydrogenase_subunit_4__ND4__gene__part   GGTACGGCATTATCCGTCTATCCCAGACTCTCCCTATTTTAAAAACGGATACCTTCCTCCCCTTTATTATTCTGTCAATATGGGGGGCAATCCTAGCAAGCCTAACTTGTCTACAACAGACAGACTTAAAGTCATTAATCGCATACTCCTCAATTAGCCATATAGCATTAGTAATTGCTGCAATATCTATCCAAACACAATGGGGGTTAGCAGGGGCTATAACCATAATAATCGCCCACGGGTTCACCTCATCAGCACTCTTCTGCCTAGCAAATACCTCCTACGAACGCACACAAACCCGCATTATACTTCTAACCCGAGGATTCCACAACATCCTACCAATAACCACAACCTGATGACTCCTCGCCTGCCTTATAAACATTGCTACCCCACCCAGCATAAACTTCACAAGTGAACTTCTAATTGCATCCTCCATATTCAACTGATGCCCAACAACCATTATCATATTTGGTCTACTAATACTTATTACAGCCTCATACTCGCTACACATGTTTCTATCAACACAAATAGGCATCCACACACTTAACACCTATACCCAACCCATGCACTCACGAGAACACCTCCTCATTTCACTCCATTTAATCCCCCTTATATTAATTTCCTTAAAGCCAGAACTAGTAATGTAACGTGTATGTAATTTTAAAAAAAATATCAAGCTGTGACCTTGACAATAGGAATTACCCTCATACACCAGAGGGGGTTACAAGACCTGCTAACTCTTTAATCTGGTATTAAAACCCAGCCC
DQ098609_1_Pseudonaja_textilis_voucher_SAMA_R21007_NADH_dehydrogenase_subunit_4__ND4__gene__part   GGTACGGCATTATCCGTCTATCCCAGACTCTCCCTATTTTAAAAACGGATACCTTCCTCCCCTTTATTACTCTGTCAATATGAGGGGCAATCCTAGCAAGCCTAACTTGTCTACAACAGACAGACTTAAAATCATTAATCGCATACTCCTCAGTTAGCCATATAGCATTAGTAATTGCTGCAATATCTATCCAAACACAATGGGGGTTAGCAGGGGCTATAACCATAATAATCGCCCACGGGTTCACCTCATCAGCACTTTTCTGCCTAGCAAATACCTCCTACGAACGCACACAAACCCGCATTATACTTCTCACCCGAGGATTCCACAACATCCTACCAATAGCCACAACCTGATGACTCCTCGCCTGCCTTATAAACATTGCTACCCCACCCAGCATAAACTTCACAAGTGAACTTCTAATTGCATCCTCTATATTTAACTGATGCCCAACAACCATTATCATATTTGGCCTACTAATACTTATTACAGCCTCATACTCACTACACATGTTTCTATCAACACAAATAGGCACCCACACACTTAACACCTATACCCAACCTATGCACTCACGAGAACACCTCCTCATTTCACTCCATTTAATCCCCCTTATATTAATCTCCTTAAAGCCAGAACTAGTAATGTAACGTGTATGTAATTTTAAAAAAAATACCAAGCTGTGACCTTGACAATAGGAATTGCCCTCATACACCAGAGGGGGTTAAAAGACCTGCTAACTCTTTAATCTGGTATTAAAACCCAGCCC
DQ098608_1_Pseudonaja_textilis_voucher_SAMA_R20817_NADH_dehydrogenase_subunit_4__ND4__gene__part   GGTACGGCATTATCCGTCTATCCCAGACTCTCCCTATTTTAAAAACGGATACCTTCCTCCCCTTTATTATTCTGTCAATATGGGGGGCAATCCTAGCAAGCCTAACTTGTCTACAACAGACAGACTTAAAGTCATTAATCGCATACTCCTCAATTAGCCATATAGCATTAGTAATTGCTGCAATATCTATCCAAACACAATGGGGGTTAGCAGGGGCTATAACCATAATAATCGCCCACGGGTTCACCTCATCAGCACTCTTCTGCCTAGCAAATACCTCCTACGAACGCACACAAACCCGCATTATACTTCTAACCCGAGGATTCCACAACATCCTACCAATAACCACAACCTGATGACTCCTCGCCTGCCTTATAAACATTGCTACCCCACCCAGCATAAACTTCACAAGTGAACTTCTAATTGCATCCTCCATATTCAACTGATGCCCAACAACCATTATCATATTTGGTCTACTAATACTTATTACAGCCTCATACTCGCTACACATGTTTCTATCAACACAAATAGGCATCCACACACTTAACACCTATACCCAACCCATGCACTCACGAGAACACCTCCTCATTTCACTCCATTTAATCCCCCTTATATTAATTTCCTTAAAGCCAGAACTAGTAATGTAACGTGTATGTAATTTTAAAAAAAATATCAAGCTGTGACCTTGACAATAGGAATTACCCTCATACACCAGAGGGGGTTACAAGACCTGCTAACTCTTTAATCTGGTATTAAAACCCAGCCC
DQ098607_1_Pseudonaja_textilis_voucher_SAMA_R19943_NADH_dehydrogenase_subunit_4__ND4__gene__part   GATACGGCATTATCCGTCTATCCCAGACTCTCCCTATTTTAAAAACGGATACCTTCCTCCCCTTTATTATTCTATCAATATGGGGGGCAATCCTAGCAAGCCTAACTTGCCTACAACAGACAGACTTAAAATCATTAATCGCGTACTCCTCAATTAGCCATATAGCATTAGTAATCGCTGCAATATCTATCCAAACACAATGAGGGTTAGCAGGGGCTATAACCATAATAATCGCCCACGGATTCACCTCCTCAGCACTTTTCTGCCTAGCAAATACCTCCTACGAACGCACACAAACCCGCATTATACTTCTTACCCGAGGATTCCACAACATCCTACCAATAGCCACAACCTGATGACTCCTCGCCTGCCTTATAAACATTGCTACCCCACCCAGCATAAACTTCACAAGTGAACTTCTAATTGCATCCTCTATATTTAACTGATGCCCAACAACCATTATCATATTTGGCCTACTAATACTTATTACAGCCTCATACTCACTACACATGTTTCTATCAACACAAATAGGCACCCACACACTTAACACCTATACCCAACCTATGCACTCACGAGAACATCTCCTCATTTCACTCCATTTAATCCCCCTTATATTAATTTCCTTAAAGCCAGAACTAGTAATGTAACGTGTATGTAATTTTAAAAAAAATACCAAGCTGTGACCTTGACAATAGGAATTGCCCTCATACACCAGAGGGGGTTAAAAGACCTGCTAACTCTTTAATCTGGCATTAAAACCCAGCCC
DQ098606_1_Pseudonaja_textilis_voucher_SAMA_R19854_NADH_dehydrogenase_subunit_4__ND4__gene__part   GATACGGCATTATCCGTCTATCCCAGACTCTCCCTATTTTAAAAACGGATACCTTCCTCCCCTTTATTATTCTATCAATATGGGGGGCAATCCTAGCAAGCCTAACTTGCCTACAACAGACAGACTTAAAATCATTAATCGCGTACTCCTCAATTAGCCATATAGCATTAGTAATCGCTGCAATATCTATCCAAACACAATGAGGGTTAGCAGGGGCTATAACCATAATAATCGCCCACGGATTCACCTCCTCAGCACTTTTCTGCCTAGCAAATACCTCCTACGAACGCACACAAACCCGCATTATACTTCTTACCCGAGGATTCCACAACATCCTACCAATAGCCACAACCTGATGACTCCTCGCCTGCCTTATAAACATTGCTACCCCACCCAGCATAAACTTCACAAGTGAACTTCTAATTGCATCCTCTATATTTAACTGATGCCCAACAACCATTATCATATTTGGCCTACTAATACTTATTACAGCCTCATACTCACTACACATGTTTCTATCAACACAAATAGGCACCCACACACTTAACACCTATACCCAACCTATGCACTCACGAGAACATCTCCTCATTTCACTCCATTTAATCCCCCTTATATTAATTTCCTTAAAGCCAGAACTAGTAATGTAACGTGTATGTAATTTTAAAAAAAATACCAAGCTGTGACCTTGACAATAGGAATTGCCCTCATACACCAGAGGGGGTTAAAAGACCTGCTAACTCTTTAATCTGGCATTAAAACCCAGCCC
DQ098605_1_Pseudonaja_textilis_voucher_SAMA_R18605_NADH_dehydrogenase_subunit_4__ND4__gene__part   GGTACGGCATTATCCGTCTATCCCAGACTCTCCCTATTTTAAAAACGGATGCCTTCCTCCCCTTTATTATTCTGTCAATATGGGGGGCAATCCTAGCAAGCCTAACTTGTCTACAACAGACAGACTTAAAGTCATTAATCGCATACTCCTCAATTAGCCATATAGCATTAGTAATTGCTGCAATATCTATCCAAACACAATGGGGGTTAGCAGGGGCTATAACCATAATAATCGCCCACGGGTTCACCTCATCAGCACTCTTCTGCCTAGCAAATACCTCCTACGAACGCACACAAACCCGCATTATACTTCTAACCCGAGGATTCCACAACATCCTACCAATAACCACAACCTGATGACTCCTCGCCTGCCTTATAAACATTGCTACCCCACCCAGCATAAACTTCACAAGTGAACTTCTAATTGCATCCTCCATATTCAACTGATGCCCAACAACCATTATCATATTTGGTCTACTAATACTTATTACAGCCTCATACTCGCTACACATGTTTCTATCAACACAAATAGGCATCCACACACTTAACACCTATACCCAACCCATGCACTCACGAGAACACCTCCTCATTTCACTCCATTTAATCCCCCTTATATTAATTTCCTTAAAGCCAGAACTAGTAATGTAACGTGTATGTAATTTTAAAAAAAATATCAAGCTGTGACCTTGACAATAGGAATTACCCTCATACACCAGAGGGGGTTACAAGACCTGCTAACTCTTTAATCTGGTATTAAAACCCAGCCC
DQ098604_1_Pseudonaja_textilis_voucher_SAMA_R32598_NADH_dehydrogenase_subunit_4__ND4__gene__part   GGTACGGCATTATCCGTCTATCCCAGACTCTCCCTATTTTAAAAACGGATACCTTCCTCCCCTTTATTACTCTGTCAATATGAGGGGCAATCCTAGCAAGCCTAACTTGTCTACAACAGACAGACTTAAAATCATTAATCGCATACTCCTCAGTTAGCCATATAGCATTAGTAATTGCTGCAATATCTATCCAAACACAATGGGGGTTAGCAGGGGCTATAACCATAATAATCGCCCACGGGTTCACCTCATCAGCACTTTTCTGCCTAGCAAATACCTCCTACGAACGCACACAAACCCGCATTATACTTCTCACCCGAGGATTCCACAACATCCTACCAATAGCCACAACCTGATGACTCCTCGCCTGCCTTATAAACATTGCTACCCCACCCAGCATAAACTTCACAAGTGAACTTCTAATTGCATCCTCTATATTTAACTGATGCCCAACAACCATTATCATATTTGGCCTACTAATACTTATTACAGCCTCATACTCACTACACATGTTTCTATCAACACAAATAGGCACCCACACACTTAACACCTATACCCAACCTATGCACTCACGAGAACACCTCCTCATTTCACTCCATTTAATCCCCCTTATATTAATCTCCTTAAAGCCAGAACTAGTAATGTAACGTGTATGTAATTTTAAAAAAAATACCAAGCTGTGACCTTGACAATAGGAATTGCCCTCATACACCAGAGGGGGTTAAAAGACCTGCTAACTCTTTAATCTGGTATTAAAACCCAGCCC
DQ098603_1_Pseudonaja_textilis_voucher_SAMA_R39289_NADH_dehydrogenase_subunit_4__ND4__gene__part   GGTACGGCATTATCCGTCTATCCCAGACTCTCCCTATTTTAAAAACGGATGCCTTCCTCCCCTTTATTATTCTGTCAATATGGGGGGCAATCCTAGCAAGCCTAACTTGTCTACAACAGACAGACTTAAAGTCATTAATCGCATACTCCTCAATTAGCCATATAGCATTAGTAATTGCTGCAATATCTATCCAAACACAATGGGGGTTAGCAGGGGCTATAACCATAATAATCGCCCACGGGTTCACCTCATCAGCACTCTTCTGCCTAGCAAATACCTCCTACGAACGCACACAAACCCGCATTATACTTCTAACCCGAGGATTCCACAACATCCTACCAATAACCACAACCTGATGACTCCTCGCCTGCCTTATAAACATTGCTACCCCACCCAGCATAAACTTCACAAGTGAACTTCTAATTGCATCCTCCATATTCAACTGATGCCCAACAACCATTATCATATTTGGTCTACTAATACTTATTACAGCCTCATACTCGCTACACATGTTTCTATCAACACAAATAGGCATCCACACACTTAACACCTATACCCAACCCATGCACTCACGAGAACACCTCCTCATTTCACTCCATTTAATCCCCCTTATATTAATTTCCTTAAAGCCAGAACTAGTAATGTAACGTGTATGTAATTTTAAAAAAAATATCAAGCTGTGACCTTGACAATAGGAATTACCCTCATACACCAGAGGGGGTTACAAGACCTGCTAACTCTTTAATCTGGTATTAAAACCCAGCCC
DQ098602_1_Pseudonaja_textilis_voucher_ABTC_31930_NADH_dehydrogenase_subunit_4__ND4__gene__parti   GGTACGGCATTATCCGTCTATCCCAGACTCTCCCTATTTTAAAAACGGATACCTTCCTCCCCTTTATTACTCTGTCAATATGAGGGGCAATCCTAGCAAGCCTAACTTGTCTACAACAGACAGACTTAAAATCATTAATCGCATACTCCTCAGTTAGCCATATAGCATTAGTAATTGCTGCAATATCTATCCAAACACAATGGGGATTAGCAGGGGCTATAACCATAATAATCGCCCACGGGTTCACCTCATCAGCACTTTTCTGCCTAGCAAATACCTCCTACGAACGCACACAAACCCGCATTATACTTCTCACCCGAGGATTCCACAACATCCTACCAATAGCCACAACCTGATGACTCCTCGCCTGCCTTATAAACATTGCTACCCCACCCAGCATAAACTTCACAAGTGAACTTCTAATTGCATCCTCTATATTTAACTGATGCCCAACAACCATTATCATATTTGGCCTACTAATACTTATTACAGCCTCATACTCACTACACATGTTTCTATCAACACAAATAGGCACCCACACACTTAACACCTATACCCAACCTATGCACTCACGAGAACACCTCCTCATTTCACTCCATTTAATCCCCCTTATATTAATTTCCTTAAAGCCAGAACTAGTAATGTAACGTGTATGTAATTTTAAAAAAAATACCAAGCTGTGACCTTGACAATAGGAATTGCCCTCATACACCAGAGGGGGTTAAAAGACCTGCTAACTCTTTAATCTGGTATTAAAACCCAGCCC
DQ098601_1_Pseudonaja_textilis_voucher_NTM_R20651_NADH_dehydrogenase_subunit_4__ND4__gene__parti   GATACGGCATTATCCGTCTATCCCAGACTCTCCCTATTTTAAAAACGGATACCTTCCTCCCCTTTATTATTCTATCAATATGGGGGGCAATCCTAGCAAGCCTAACTTGTCTACAACAGACAGACTTAAAATCATTAATCGCGTACTCCTCAATTAGCCATATAGCATTAGTAATCGCTGCAATATCTATCCAAACACAATGAGGGTTAGCAGGGGCTATAACCATAATAATCGCCCACGGATTCACCTCCTCAGCACTTTTCTGCCTAGCAAATACCTCCTACGAACGCACACAAACCCGCATTATACTTCTTACCCGAGGATTCCACAACATCCTACCAATAGCCACAACCTGATGACTCCTCGCCTGCCTTATAAACATTGCTACCCCACCCAGCATAAACTTCACAAGTGAACTTCTAATTGCATCCTCTATATTTAACTGATGCCCAACAACCATTATCATATTTGGCCTACTAATACTTATTACAGCCTCATACTCACTACACATGTTTCTATCAACACAAATAGGCACCCACACACTTAACACCTATACCCAACCTATGCACTCACGAGAACATCTCCTCATTTCACTCCATTTAATCCCCCTTATATTAATTTCCTTAAAGCCAGAACTAGTAATGTAACGTGTATGTAATTTTAAAAAAAATACCAAGCTGTGACCTTGACAATAGGAATTGCCCTCATACACCAGAGGGGGTTAAAAGACCTGCTAACTCTTTAATCTGGCATTAAAACCCAGCCC
DQ098600_1_Pseudonaja_textilis_voucher_ABTC_13111_NADH_dehydrogenase_subunit_4__ND4__gene__parti   GGTACGGCATTATCCGTCTATCCCAGACTCTCCCTATTTTAAAAACGGATACCTTCCTCCCCTTTATTATTCTGTCAATATGGGGGGCAATCCTAGCAAGCCTAACTTGTCTACAACAGACAGACTTAAAGTCATTAATCGCATACTCCTCAATTAGCCATATAGCATTAGTAATTGCTGCAATATCTATCCAAACACAATGGGGGTTAGCAGGGGCTATAACCATAATAATCGCCCACGGGTTCACCTCATCAGCACTCTTCTGCCTAGCAAATACCTCCTACGAACGCACACAAACCCGCATTATACTTCTAACCCGAGGATTCCACAACATCCTACCAATAACCACAACCTGATGACTCCTCGCCTGCCTTATAAACATTGCTACCCCACCCAGCATAAACTTCACAAGTGAACTTCTAATTGCATCCTCCATATTCAACTGATGCCCAACAACCATTATCATATTTGGTCTACTAATACTTATTACAGCCTCATACTCGCTACACATGTTTCTATCAACACAAATAGGCATCCACACACTTAACACCTATACCCAACCCATGCACTCACGAGAACACCTCCTCATTTCACTCCATTTAATCCCCCTTATATTAATTTCCTTAAAGCCAGAACTAGTAATGTAACGTGTATGTAATTTTAAAAAAAATATCAAGCTGTGACCTTGACAATAGGAATTACCCTCATACACCAGAGGGGGTTACAAGACCTGCTAACTCTTTAATCTGGTATTAAAACCCAGCCC
DQ098599_1_Pseudonaja_textilis_voucher_ABTC_13110_NADH_dehydrogenase_subunit_4__ND4__gene__parti   GGTACGGCATTATCCGTCTATCCCAGACTCTCCCTATTTTAAAAACGGATACCTTCCTCCCCTTTATTATTCTGTCAATATGGGGGGCAATCCTAGCAAGCCTAACTTGTCTACAACAGACAGACTTAAAGTCATTAATCGCATACTCCTCAATTAGCCATATAGCATTAGTAATTGCTGCAATATCTATCCAAACACAATGGGGGTTAGCAGGGGCTATAACCATAATAATCGCCCACGGGTTCACCTCATCAGCACTCTTCTGCCTAGCAAATACCTCCTACGAACGCACACAAACCCGCATTATACTTCTAACCCGAGGATTCCACAACATCCTACCAATAACCACAACCTGATGACTCCTCGCCTGCCTTATAAACATTGCTACCCCACCCAGCATAAACTTCACAAGTGAACTTCTAATTGCATCCTCCATATTCAACTGATGCCCAACAACCATTATCATATTTGGTCTACTAATACTTATTACAGCCTCATACTCGCTACACATGTTTCTATCAACACAAATAGGCATCCACACACTTAACACCTATACCCAACCCATGCACTCACGAGAACACCTCCTCATTTCACTCCATTTAATCCCCCTTATATTAATTTCCTTAAAGCCAGAACTAGTAATGTAACGTGTATGTAATTTTAAAAAAAATATCAAGCTGTGACCTTGACAATAGGAATTACCCTCATACACCAGAGGGGGTTACAAGACCTGCTAACTCTTTAATCTGGTATTAAAACCCAGCCC
DQ098598_1_Pseudonaja_textilis_voucher_SAMA_R42663_NADH_dehydrogenase_subunit_4__ND4__gene__part   GATACGGCATTATCCGTCTATCCCAGACTCTCCCTATTTTAAAAACGGATACCTTCCTCCCCTTTATTATTCTATCAATATGGGGGGCAATCCTAGCAAGCCTAACTTGCCTACAACAGACAGACTTAAAATCATTAATCGCGTACTCCTCAATTAGCCATATAGCATTAGTAATCGCTGCAATATCTATCCAAACACAATGAGGGTTAGCAGGGGCTATAACCATAATAATCGCCCACGGATTCACCTCCTCAGCACTTTTCTGCCTAGCAAATACCTCCTACGAACGCACACAAACCCGCATTATACTTCTTACCCGAGGATTCCACAACATCCTACCAATAGCCACAACCTGATGACTCCTCGCCTGCCTTATAAACATTGCTACCCCACCCAGCATAAACTTCACAAGTGAACTTCTAATTGCATCCTCTATATTTAACTGATGCCCAACAACCATTATCATATTTGGCCTACTAATACTTATTACAGCCTCATACTCACTACACATGTTTCTATCAACACAAATAGGCACCCACACACTTAACACCTATACCCAACCTATGCACTCACGAGAACATCTCCTCATTTCACTCCATTTAATCCCCCTTATATTAATCTCCTTAAAGCCAGAACTAGTAATGTAACGTGTATGTAATTTTAAAAAAAATACCAAGCTGTGACCTTGACAATAGGAATTGCCCTCATACACCAGAGGGGGTTAAAAGACCTGCTAACTCTTTAATCTGGCATTAAAACCCAGCCC
DQ098597_1_Pseudonaja_nuchalis_voucher_AMS_R157295_NADH_dehydrogenase_subunit_4__ND4__gene__part   GGTACGGCATTATCCGCCTATCCCAGACCCTCCCTATTCTAAAAACAGATATATTCCTCCCCTTTATTATTATATCAATATGAGGGGCAATCTTGGCAAGCCTAATTTGTCTACAACAAACAGACTTAAAATCACTAATCGCATATTCCTCAATTAGCCACATGGGCCTAGTAATCGCTGCAATAACTATCCAAACACAATGAGGATTAGCAGGAGCTATAACCATAATAATTGCCCACGGGTTCACCTCATCAGCACTTTTTTGCCTAGCAAACACCTCCTACGAACGCACACAAACCCGCATTATACTTCTCACCCGAGGATTTCACAACATCCTACCTATAGCCACAACCTGATGACTCTTGGCCTGCCTTATAAACATTGCTACCCCACCCAGCATAAACTTCACAAGTGAACTTCTAATTGCATCCTCCATATTCAACTGATGTCCAACAACCATCACCATATTTGGCTTACTAATAATTATTACAGCTTCATACTCACTACATATATTTCTATCAACACAAATAGGCGCCCACACACTTAACACCCACACCCAACCCATACACTCACGAGAACATCTCCTTATATCACTCCATTTAATCCCCCTTACATTAATATCCCTAAAACCAGAACTAGTCATGTAACGTGTATGTAATTTTAAAAAAAATACCAAGCTGTGACCTTGACAATAGGAATTACCCTCATACACCAGAGGGGGTTACAAGACCTGCTAACTCTTCAACCTGGTATTAAAACCCAGCCC
DQ098596_1_Pseudonaja_nuchalis_voucher_AMS_R157294_NADH_dehydrogenase_subunit_4__ND4__gene__part   GGTACGGCATTATCCGCCTATCCCAGACCCTCCCTATTCTAAAAACAGATATATTCCTCCCCTTTATTATTATATCAATATGAGGGGCAATCTTGGCAAGCCTAATTTGTCTACAACAAACAGACTTAAAATCACTAATCGCATATTCCTCAATTAGCCACATGGGCCTAGTAATCGCTGCAATAACTATCCAAACACAATGAGGATTAGCAGGAGCTATAACCATAATAATTGCCCACGGGTTCACCTCATCAGCACTTTTTTGCCTAGCAAACACCTCCTACGAACGCACACAAACCCGCATTATACTTCTCACCCGAGGATTTCACAACATCCTACCTATAGCCACAACCTGATGACTCTTGGCCTGCCTTATAAACATTGCTACCCCACCCAGCATAAACTTCACAAGTGAACTTCTAATTGCATCCTCCATATTCAACTGATGTCCAACAACCATCACCATATTTGGCTTACTAATAATTATTACAGCTTCATACTCACTACATATATTTCTATCAACACAAATAGGCGCCCACACACTTAACACCCACACCCAACCCATACACTTACGAGAACATCTCCTTATATCACTCCATTTAATCCCCCTTACATTAATATCCCTAAAACCAGAACTAGTCATGTAACGTGTATGTAATTTTAAAAAAAATACCAAGCTGTGACCTTGACAATAGGAATTACCCTCATACACCAGAGGGGGTTACAAGACCTGCTAACTCTTCAACCTGGTATTAAAACCCAGCCC
DQ098595_1_Pseudonaja_nuchalis_voucher_SAMA_R46513_NADH_dehydrogenase_subunit_4__ND4__gene__part   GGTACGGCATTATCCGCCTATCCCAGACCCTCCCTATTCTAAAAACAGATATATTCCTCCCCTTTATTATTATATCAATATGAGGGGCAATCTTGGCAAGCCTAATTTGTCTACAACAAACAGACTTAAAATCACTAATCGCATATTCCTCAATTAGCCACATGGGCCTAGTAATCGCTGCAATAACTATCCAAACACAATGAGGATTAGCAGGAGCTATAACCATAATAATTGCCCACGGGTTCACCTCATCAGCACTTTTTTGCCTAGCAAACACCTCCTACGAACGCACACAAACCCGCATTATACTTCTCACCCGAGGATTTCACAACATCCTACCTATAGCCACAACCTGATGACTCTTGGCCTGCCTTATAAACATTGCTACCCCACCCAGCATAAACTTCACAAGTGAACTTCTAATTGCATCCTCCATGTTCAACTGATGTCCAACAACCATCACCATATTTGGCTTACTAATAATTATTACAGCTTCATACTCACTACATATATTTCTATCAACACAAATAGGCGCCCACACACTTAACACCCACACCCAACCCATACACTCACGAGAACATCTCCTTATATCACTCCATTTAATCCCCCTTACATTAATATCCCTAAAACCAGAACTAGTCATGTAACGTGTATGTAATTTTAAAAAAAATACCAAGCTGTGACCTTGACAATAGGAATTACCCTCATACACCAGAGGGGGTTACAAGACCTGCTAACTCTTCAACCTGGTATTAAAACCCAGCCC
DQ098594_1_Pseudonaja_nuchalis_voucher_SAMA_R43080_NADH_dehydrogenase_subunit_4__ND4__gene__part   GGTACGGCATTATCCGCCTATCCCAGACCCTCCCTATTCTAAAAACAGATATATTCCTCCCCTTTATTATTATATCAATATGAGGGGCAATCTTGGCAAGCCTAATTTGTCTACAACAAACAGACTTAAAATCACTAATCGCATATTCCTCAATTAGCCACATGGGCCTAGTAATCGCTGCAATAACTATCCAAACACAATGAGGCTTAGCAGGAGCTATAACCATAATAATTGCCCACGGGTTCACCTCATCAGCACTTTTTTGCCTAGCAAACACCTCCTACGAACGCACACAAACCCGCATTATACTTCTCACCCGAGGATTTCACAACATCCTACCTATAGCCACAACCTGATGACTCTTGGCCTGCCTTATAAACATTGCTACCCCACCCAGCATAAACTTCACAAGTGAACTTCTAATTGCATCCTCCCTATTCAACTGATGTCCAACAACCATCACCATATTTGGCTTACTAATAATTATTACAGCTTCATACTCACTACATATATTTCTATCAACACAAATAGGCGCCCACACACTTAACACCCACACCCAACCCATACACTCACGAGAACATCTCCTTATATCACTCCATTTAATCCCCCTTACATTAATATCCCTAAAACCAGAACTAGTCATGTAACGTGTATGTAATTTTAAAAAAAATACCAAGCTGTGACCTTGACAATAGGAATTACCCTCATACACCAGAGGGGGTTACAAGACCTGCTAACTCTTCAACCTGGTATTAAAACCCAGCCC
DQ098593_1_Pseudonaja_nuchalis_voucher_SAMA_R42410_NADH_dehydrogenase_subunit_4__ND4__gene__part   GGTACGGCATTATCCGCCTATCCCAGACCCTCCCTATTCTAAAAACAGATATATTCCTCCCCTTTATTATTATATCAATATGAGGGGCAATCTTGGCAAGCCTAATTTGCCTACAACAAACAGACTTAAAATCACTAATCGCATATTCCTCAATTAGCCACATGGGCCTAGTAATCGCTGCAATAACTATCCAAACACAATGAGGATTAGCAGGAGCTATAACCATAATAATTGCCCACGGGTTCACCTCATCAGCACTTTTTTGCCTAGCAAACACCTCCTACGAACGCACACAAACCCGCATTATACTTCTCACCCGAGGATTTCACAACATCCTACCTATAGCCACAACCTGATGACTCTTGGCCTGCCTTATAAACATTGCTACCCCACCCAGCATAAACTTCACAAGTGAACTTCTAATTGCATCCTCCATATTCAACTGATGTCCAACAACCATCACCATATTTGGCTTACTAATAATTATTACAGCTTCATACTCACTACATATATTTCTATCAACACAAATAGGCGCCCACACACTTAACACCCACACCCAACCCATACACTCACGAGAACATCTCCTTATATCACTCCATTTAATCCCCCTTACATTAATATCCCTAAAACCAGAACTAGTCATGTAACGTGTATGTAATTTTAAAAAAAATACCAAGCTGTGACCTTGACAATAGGAATTACCCTCATACACCAGAGGGGGTTACAAGACCTGCTAACTCTTCAACCTGGTATTAAAACCCAGCCC
DQ098592_1_Pseudonaja_nuchalis_voucher_SAMA_R42409_NADH_dehydrogenase_subunit_4__ND4__gene__part   GGTACGGCATTATCCGCCTATCCCAGACCCTCCCTATTCTAAAAACAGATATATTCCTCCCCTTTATTATTATATCAATATGAGGGGCAATCTTGGCAAGCCTAATTTGTCTACAACAAACAGACTTAAAATCACTAATCGCATATTCCTCAATTAGCCACATGGGCCTAGTAATCGCTGCAATAACTATCCAAACACAATGAGGATTAGCAGGAGCTATAACCATAATAATTGCCCACGGGTTCACCTCATCAGCACTTTTTTGCCTAGCAAACACCTCCTACGAACGCACACAAACCCGCATTATACTTCTCACCCGAGGATTTCACAACATCCTACCTATAGCCACAACCTGATGACTCTTGGCCTGCCTTATAAACATTGCTACCCCACCCAGCATAAACTTCACAAGTGAACTTCTAATTGCATCCTCCATATTCAACTGATGTCCAACAACCATCACCATATTTGGCTTACTAATAATTATTACAGCTTCATACTCACTACATATATTTCTATCAACACAAATAGGCGCCCACACACTTAACACCCACACCCAACCCATACACTCACGAGAACATCTCCTTATATCACTCCATTTAATCCCCCTTACATTAATATCCCTAAAACCAGAACTAGTCATGTAACGTGTATGTAATTTTAAAAAAAATACCAAGCTGTGACCTTGACAATAGGAATTACCCTCATACACCAGAGGGGGTTACAAGACCTGCTAACTCTTCAACCTGGTATTAAAACCCAGCCC
DQ098591_1_Pseudonaja_nuchalis_voucher_SAMA_R40759_NADH_dehydrogenase_subunit_4__ND4__gene__part   GGTACGGCATTATCCGCCTATCCCAGACCCTCCCTATTCTAAAAACAGATATATTCCTCCCCTTTATTACTATATCAATATGAGGGGCAATCTTGGCAAGCCTAATTTGTCTACAACAAACAGACTTAAAATCACTAATCGCATATTCCTCAATTAGCCACATGGGCCTAGTAATCGCTGCAATAACTATCCAAACACAATGAGGATTAGCAGGAGCTATAACCATAATAATTGCCCACGGGTTCACCTCATCAGCACTTTTTTGCCTAGCAAACACCTCCTACGAACGCACACAAACCCGCATTATACTTCTCACCCGAGGATTTCACAACATCCTACCTATAGCCACAACCTGATGACTCTTGGCCTGCCTTATAAACATTGCTACCCCACCCAGCATAAACTTCACAAGTGAACTTCTAATTGCATCCTCCATATTCAACTGATGTCCAACAACCATCACCATATTTGGCTTACTAATAATTATTACAGCTTCATACTCACTACATATATTTCTATCAACACAAATAGGCGCCCACACACTTAACACCCACACCCAACCCATACACTCACGAGAACATCTCCTTATATCACTCCATTTAATCCCCCTTACATTAATATCCCTAAAACCAGAACTAGTCATGTAACGTGTATGTAATTTTAAAAAAAATACCAAGCTGTGACCTTGACAATAGGAATTACCCTCATACACCAGAGGGGGTTACAAGACCTGCTAACTCTTCAACCTGGTATTAAAACCCAGCCC
DQ098590_1_Pseudonaja_nuchalis_voucher_SAMA_R40758_NADH_dehydrogenase_subunit_4__ND4__gene__part   GGTACGGCATTATCCGCCTATCCCAGACCCTCCCTATTCTAAAAACAGATATATTCCTCCCCTTTATTACTATATCAATATGAGGGGCAATCTTGGCAAGCCTAATTTGTCTACAACAAACAGACTTAAAATCACTAATCGCATATTCCTCAATTAGCCACATGGGCCTAGTAATCGCTGCAATAACTATCCAAACACAATGAGGATTAGCAGGAGCTATAACCATAATAATTGCCCACGGGTTCACCTCATCAGCACTTTTTTGCCTAGCAAACACCTCCTACGAACGCACACAAACCCGCATTATACTTCTCACCCGAGGATTTCACAACATCCTACCTATAGCCACAACCTGATGACTCTTGGCCTGCCTTATAAACATTGCTACCCCACCCAGCATAAACTTCACAAGTGAACTTCTAATTGCATCCTCCATATTCAACTGATGTCCAACAACCATCACCATATTTGGCTTACTAATAATTATTACAGCTTCATACTCACTACATATATTTCTATCAACACAAATAGGCGCCCACACACTTAACACCCACACCCAACCCATACACTCACGAGAACATCTCCTTATATCACTCCATTTAATCCCCCTTACATTAATATCCCTAAAACCAGAACTAGTCATGTAACGTGTATGTAATTTTAAAAAAAATACCAAGCTGTGACCTTGACAATAGGAATTACCCTCATACACCAGAGGGGGTTACAAGACCTGCTAACTCTTCAACCTGGTATTAAAACCCAGCCC
DQ098589_1_Pseudonaja_nuchalis_voucher_SAMA_R36352_NADH_dehydrogenase_subunit_4__ND4__gene__part   GGTACGGCATTATCCGCCTATCCCAGACCCTCCCTATTCTAAAAACAGATATATTCCTCCCCTTTATTATTATATCAATATGAGGGGCAATCTTGGCAAGCCTAATTTGTCTACAACAAACAGACTTAAAATCACTAATCGCATATTCCTCAATTAGCCACATGGGCCTAGTAATCGCTGCAATAACTATCCAAACACAATGAGGATTAGCAGGAGCTATAACCATAATAATTGCCCACGGGTTCACCTCATCAGCACTTTTTTGCCTAGCAAACACCTCCTATGAACGCACACAAACCCGCATTATACTTCTCACCCGAGGATTTCACAACATCCTACCTATAGCCACAACCTGATGACTCTTGGCCTGCCTTATAAACATTGCTACCCCACCCAGCATAAACTTCACAAGTGAACTTCTAATTGCATCCTCCATATTCAACTGATGTCCAACAACCATCATCATATTTGGCTTACTAATAATTATTACAGCTTCATATTCACTACATATGTTTCTATCAACACAAATAGGCGCCCACACACTTAACACCCAGACCCAACCCATACACTCACGAGAACATCTCCTTATATCACTCCATTTAATCCCCCTTACATTAATATCCCTAAAACCAGAACTAGTCATGTAACGTGTATGTAATTTTAAAAAAAATACCAAGCTGTGACCTTGACAATAGGAATTACCCTCATACACCAGAGGGGGTTACAAGACCTGCTAACTCTTCAACCTGGTATTAAAACCCAGCCC
DQ098588_1_Pseudonaja_nuchalis_voucher_SAMA_R36306_NADH_dehydrogenase_subunit_4__ND4__gene__part   GGTACGGCATTATCCGCCTATCCCAGACCCTCCCTATTCTAAAAACAGATATATTCCTCCCCTTTATTATTATATCAATATGAGGGGCAATCTTGGCAAGCCTAATTTGTCTACAACAAACAGACTTAAAATCACTAATCGCATATTCCTCAATTAGCCACATGGGCCTAGTAATCGCTGCAATAACTATCCAAACACAATGAGGATTAGCAGGGGCTATAACCATAATAATTGCCCACGGGTTCACCTCATCAGCACTTTTTTGCCTAGCAAACACCTCCTACGAACGCACACAAACCCGCATTATACTTCTCACCCGAGGATTTCACAACATCCTACCTATAGCCACAACCTGATGACTCTTGGCCTGCCTTATAAACATTGCTACCCCACCCAGCATAAACTTCACAAGTGAACTTCTAATTGCATCCTCCATATTCAACTGATGTCCAACAACCATCACCATATTTGGCTTACTAATAATTATTACAGCTTCATACTCACTACATATATTTCTATCAACACAAATAGGCGCCCACACACTTAACACCCACACCCAACCCATACACTCACGAGAACATCTCCTTATATCACTCCATTTAATCCCCCTTGCATTAATATCCCTAAAACCAGAACTAGTCATGTAACGTGTATGTAATTTTAAAAAAAATACCAAGCTGTGACCTTGACAATAGGAATTACCCTCATACACCAGAGGGGGTTACAAGACCTGCTAACTCTTCAACCTGGTATTAAAACCCAGCCC
DQ098587_1_Pseudonaja_nuchalis_voucher_SAMA_R31691_NADH_dehydrogenase_subunit_4__ND4__gene__part   GGTACGGCATTATCCGCCTATCCCAGACCCTCCCTATTCTAAAAACAGATATATTCCTCCCCTTTATTATTATATCAATATGAGGGGCAATCTTGGCAAGCCTAATTTGTCTACAACAAACAGACTTAAAATCACTAATCGCATATTCCTCAATTAGCCACATGGGCCTAGTAATCGCTGCAATAACTATCCAAACACAATGAGGCTTAGCAGGAGCTATAACCATAATAATTGCCCACGGGTTCACCTCATCAGCACTTTTTTGCCTAGCAAACACCTCCTACGAACGCACACAAACCCGCATTATACTTCTCACCCGAGGATTTCACAACATCCTACCTATAGCCACAACCTGATGACTCTTGGCCTGCCTTATAAACATTGCTACCCCACCCAGCATAAACTTCACAAGTGAACTTCTAATTGCATCCTCCCTATTCAACTGATGTCCAACAACCATCACCATATTTGGCTTACTAATAATTATTACAGCTTCATACTCACTACATATATTTCTATCAACACAAATAGGCGCCCACACACTTAACACCCACACCCAACCCATACACTCACGAGAACATCTCCTTATATCACTCCATTTAATCCCCCTTACATTAATATCCCTAAAACCAGAACTAGTCATGTAACGTGTATGTAATTTTAAAAAAAATACCAAGCTGTGACCTTGACAATAGGAATTACCCTCATACACCAGAGGGGGTTACAAGACCTGCTAACTCTTCAACCTGGTATTAAAACCCAGCCC
DQ098586_1_Pseudonaja_nuchalis_voucher_SAMA_R31690_NADH_dehydrogenase_subunit_4__ND4__gene__part   GGTACGGCATTATCCGCCTATCCCAGACCCTCCCTATTCTAAAAACAGATATATTCCTCCCCTTTATTATTATATCAATATGAGGGGCAATCTTGGCAAGCCTAATTTGTCTACAACAAACAGACTTAAAATCACTAATCGCATATTCCTCAATTAGCCACATGGGCCTAGTAATCGCTGCAATAACTATCCAAACACAATGAGGATTAGCAGGAGCTATAACCATAATAATTGCCCACGGGTTCACCTCATCAGCACTTTTTTGCCTAGCAAACACCTCCTATGAACGCACACAAACCCGCATTATACTTCTCACCCGAGGATTTCACAACATCCTACCTATAGCCACAACCTGATGACTCTTGGCCTGCCTTATAAACATTGCTACCCCACCCAGCATAAACTTCACAAGTGAACTTCTAATTGCATCCTCCATATTCAACTGATGTCCAACAACCATCATCATATTTGGCTTACTAATAATTATTACAGCTTCATATTCACTACATATGTTTCTATCAACACAAATAGGCGCCCACACACTTAACACCCACACCCAACCCATACACTCACGAGAACATCTCCTTATATCACTCCATTTAATCCCCCTTACATTAATATCCCTAAAACCAGAACTAGTCATGTAACGTGTATGTAATTTTAAAAAAAATACCAAGCTGTGACCTTGACAATAGGAATTACCCTCATACACCAGAGGGGGTTACAAGACCTGCTAACTCTTCAACCTGGTATTAAAACCCAGCCC
DQ098585_1_Pseudonaja_nuchalis_voucher_SAMA_R25295_NADH_dehydrogenase_subunit_4__ND4__gene__part   GGTACGGCATTATCCGCCTATCCCAGACCCTCCCTATTCTAAAAACAGATATATTCCTCCCCTTTATTATTATATCAATATGAGGGGCAATCTTGGCAAGCCTAATTTGTCTACAACAAACAGACTTAAAATCACTAATCGCATATTCCTCAATTAGCCATATGGGCCTAGTAATCGCTGCAATAACTATCCAAACACAATGAGGATTAGCAGGAGCTATAACCATAATAATTGCCCACGGGTTCACCTCATCAGCACTTTTTTGCCTAGCAAACACCTCCTACGAACGCACACAAACCCGCATTATACTTCTCACCCGAGGATTTCACAACATCCTACCTATAGCCACAACCTGATGACTCTTGGCCTGCCTTATAAACATTGCTACCCCACCCAGCATAAACTTCACAAGTGAACTTCTAATTGCATCCTCCATATTCAACTGATGTCCAACAACCATCACCATATTTGGCTTACTAATAATTATTACAGCTTCATACTCACTACATATATTTCTATCAACACAAATAGGCGCCCACACACTTAACACCCACACCCAACCCATACACTCACGAGAACATCTCCTTATATCACTCCATTTAATCCCCCTTACACTAATATCCTTAAAACCAGAACTAGTCATGTAACGTGTATGTAATTTTAAAAAAAATACCAAGCTGTGACCTTGACAATAGGAATTACCCTCATACACCAGAGGGGGTTACAAGACCTGCTAACTCTTCAACCTGGTATTAAAACCCAGCCC
DQ098584_1_Pseudonaja_nuchalis_voucher_SAMA_R25058_NADH_dehydrogenase_subunit_4__ND4__gene__part   GGTACGGCATTATCCGCCTATCCCAGACCCTCCCTATTCTAAAAACAGATATATTCCTCCCCTTTATTATTATATCAATATGAGGGGCAATCTTGGCAAGCCTAATTTGTCTACAACAAACAGACTTAAAATCACTAATCGCATATTCCTCAATTAGCCATATGGGCCTAGTAATCGCTGCAATAACTATCCAAACACAATGAGGATTAGCAGGAGCTATAACCATAATAATTGCCCACGGGTTCACCTCATCAGCACTTTTTTGCCTAGCAAACACCTCCTACGAACGCACACAAACCCGCATTATACTTCTCACCCGAGGATTTCACAACATCCTACCTATAGCCACAACCTGATGACTCTTGGCCTGCCTTATAAACATTGCTACCCCACCCAGCATAAACTTCACAAGTGAACTTCTAATTGCATCCTCCATATTCAACTGATGTCCAACAACCATCACCATATTTGGCTTACTAATAATTATTACAGCTTCATACTCACTACATATATTTCTATCAACACAAATAGGCGCCCACACACTTAACACCCACACCCAACCCATACACTCACGAGAACATCTCCTTATATCACTCCATTTAATCCCCCTTACACTAATATCCTTAAAACCAGAACTAGTCATGTAACGTGTATGTAATTTTAAAAAAAATACCAAGCTGTGACCTTGACAATAGGAATTACCCTCATACACCAGAGGGGGTTACAAGACCTGCTAACTCTTCAACCTGGTATTAAAACCCAGCCC
DQ098583_1_Pseudonaja_nuchalis_voucher_SAMA_R24828_NADH_dehydrogenase_subunit_4__ND4__gene__part   GGTACGGCATTATCCGCCTATCCCAGACCCTCCCTATTCTAAAAACAGATATATTCCTCCCCTTTATTACTATATCAATATGAGGGGCAATCTTGGCAAGCCTAATTTGTCTACAACAAACAGACTTAAAATCACTAATCGCATATTCCTCAATTAGCCACATGGGCCTAGTAATCGCTGCAATAACTATCCAAACACAATGAGGATTAGCAGGAGCTATAACCATAATAATTGCCCACGGGTTCACCTCATCAGCACTTTTTTGCCTAGCAAACACCTCCTACGAACGCACACAAACCCGCATTATACTTCTCACCCGAGGATTTCACAACATCCTACCTATAGCCACAACCTGATGACTCTTGGCCTGCCTTATAAACATTGCTACCCCACCCAGCATAAACTTCACAAGTGAACTTCTAATTGCATCCTCCATATTCAACTGATGTCCAACAACCATCACCATATTTGGCTTACTAATAATTATTACAGCTTCATACTCACTACATATATTTCTATCAACACAAATAGGCGCCCACACACTTAACACCCACACCCAACCCATACACTCACGAGAACATCTCCTTATATCACTCCATTTAATCCCCCTTACATTAATATCCCTAAAACCAGAACTAGTCATGTAACGTGTATGTAATTTTAAAAAAAATACCAAGCTGTGACCTTGACAATAGGAATTACCCTCATACACCAGAGGGGGTTACAAGACCTGCTAACTCTTCAACCTGGTATTAAAACCCAGCCC
DQ098582_1_Pseudonaja_nuchalis_voucher_SAMA_R24778_NADH_dehydrogenase_subunit_4__ND4__gene__part   GGTACGGCATTATCCGCCTATCCCAGACCCTCCCTATTCTAAAAACAGATATATTCCTCCCCTTTATTATTATATCAATATGAGGGGCAATCTTGGCAAGCCTAATTTGTCTACAACAAACAGACTTAAAATCACTAATCGCATATTCCTCAATTAGCCACATGGGCCTAGTAATCGCTGCAATAACTATCCAAACACAATGAGGCTTAGCAGGAGCTATAACCATAATAATTGCCCACGGGTTCACCTCATCAGCACTTTTTTGCCTAGCAAACACCTCCTACGAACGCACACAAACCCGCATTATACTTCTCACCCGAGGATTTCACAACATCCTACCTATAGCCACAACCTGATGACTCTTGGCCTGCCTTATAAACATTGCTACCCCACCCAGCATAAACTTCACAAGTGAACTTCTAATTGCATCCTCCATATTCAACTGATGTCCAACAACCATCACCATATTTGGCTTACTAATAATTATTACAGCTTCATACTCACTACATATATTTCTATCAACACAAATAGGCGCCCACACACTTAACACCCACACCCAACCCATACACTCACGAGAACATCTCCTTATATCACTCCATTTAATCCCCCTTACATTAATATCCCTAAAACCAGAACTAGTCATGTAACGTGTATGTAATTTTAAAAAAAATACCAAGCTGTGACCTTGACAATAGGAATTACCCTCATACACCAGAGGGGGTTACAAGACCTGCTAACTCTTCAACCTGGTATTAAAACCCAGCCC
DQ098581_1_Pseudonaja_nuchalis_voucher_SAMA_R24411_NADH_dehydrogenase_subunit_4__ND4__gene__part   GGTACGGCATTATCCGCCTATCCCAGACCCTCCCTATTCTAAAAACAGATATATTCCTCCCCTTTATTATTATATCAATATGAGGGGCAATCTTGGCAAGCCTAATTTGTCTACAACAAACAGACTTAAAATCACTAATCGCATATTCCTCAATTAGCCACATGGGCCTAGTAATCGCTGCAATAACTATCCAAACACAATGAGGATTAGCAGGAGCTATAACCATAATAATTGCCCACGGGTTCACCTCATCAGCACTTTTTTGCCTAGCAAACACCTCCTACGAACGCACACAAACCCGCATTATACTTCTCACCCGAGGATTTCACAACATCCTACCTATAGCCACAACCTGATGACTCTTGGCCTGCCTTATAAACATTGCTACCCCACCCAGCATAAACTTCACAAGTGAACTTCTAATTGCATCCTCCATATTCAACTGATGTCCAACAACCATCACCATATTTGGCTTACTAATAATTATTACAGCTTCATACTCACTACATATATTTCTATCAACACAAATAGGCGCCCACACACTTAACACCCACACCCAACCCATACACTCACGAGAACATCTCCTTATATCACTCCATTTAATCCCCCTTACATTAATATCCCTAAAACCAGAACTAGTCATGTAACGTGTATGTAATTTTAAAAAAAATACCAAGCTGTGACCTTGACAATAGGAATTACCCTCATACACCAGAGGGGGTTACAAGACCTGCTAACTCTTCAACCTGGTATTAAAACCCAGCCC
DQ098580_1_Pseudonaja_nuchalis_voucher_SAMA_R24410_NADH_dehydrogenase_subunit_4__ND4__gene__part   GGTACGGCATTATCCGCCTATCCCAGACCCTCCCTATTCTAAAAACAGATATATTCCTCCCCTTTATTATTATATCAATATGAGGGGCAATCTTGGCAAGCCTAATTTGTCTACAACAAACAGACTTAAAATCACTAATCGCATATTCCTCAATTAGCCACATGGGCCTAGTAATCGCTGCAATAACTATCCAAACACAATGAGGATTAGCAGGAGCTATAACCATAATAATTGCCCACGGGTTCACCTCATCAGCACTTTTTTGCCTAGCAAACACCTCCTACGAACGCACACAAACCCGCATTATACTTCTCACCCGAGGATTTCACAACATCCTACCTATAGCCACAACCTGATGACTCTTGGCCTGCCTTATAAACATTGCTACCCCACCCAGCATAAACTTCACAAGTGAACTTCTAATTGCATCCTCCATATTCAACTGATGTCCAACAACCATCACCATATTTGGCTTACTAATAATTATTACAGCTTCATACTCACTACATATATTTCTATCAACACAAATAGGCGCCCACACACTTAACACCCACACCCAACCCATACACTCACGAGAACATCTCCTTATATCACTCCATTTAATCCCCCTTACATTAATATCCCTAAAACCAGAACTAGTCATGTAACGTGTATGTAATTTTAAAAAAAATACCAAGCTGTGACCTTGACAATAGGAATTACCCTCATACACCAGAGGGGGTTACAAGACCTGCTAACTCTTCAACCTGGTATTAAAACCCAGCCC
DQ098579_1_Pseudonaja_nuchalis_voucher_SAMA_R22746_NADH_dehydrogenase_subunit_4__ND4__gene__part   GGTACGGCATTATCCGCCTATCCCAGACCCTCCCTATTCTAAAAACAGATATATTCCTCCCCTTTATTATTATATCAATATGAGGGGCAATCTTGGCAAGCCTAATTTGTCTACAACAAACAGACTTAAAATCACTAATCGCATATTCCTCAATTAGCCACATGGGCCTAGTAATCGCTGCAATAACTATCCAAACACAATGAGGATTAGCAGGAGCTATAACCATAATAATTGCCCACGGGTTCACCTCATCAGCACTTTTTTGCCTAGCAAACACCTCCTACGAACGCACACAAACCCGCATTATACTTCTCACCCGAGGATTTCACAACATCCTACCTATAGCCACAACCTGATGACTCTTGGCCTGCCTTATAAACATTGCTACCCCACCCAGCATAAACTTCACAAGTGAACTTCTAATTGCATCCTCCATATTCAACTGATGTCCAACAACCATCACCATATTTGGCTTACTAATAATTATTACAGCTTCATACTCACTACATATATTTCTATCAACACAAATAGGCGCCCACACACTTAACACCCACACCCAACCCATACACTCACGAGAACATCTCCTTATATCACTCCATTTAATCCCCCTTACATTAATATCCCTAAAACCAGAACTAGTCATGTAACGTGTATGTAATTTTAAAAAAAATACCAAGCTGTGACCTTGACAATAGGAATTACCCTCATACACCAGAGGGGGTTACAAGACCTGCTAACTCTTCAACCTGGTATTAAAACCCAGCCC
DQ098578_1_Pseudonaja_nuchalis_voucher_SAMA_R22545_NADH_dehydrogenase_subunit_4__ND4__gene__part   GGTACGGCATTATCCGCCTATCCCAGACCCTCCCTATTCTAAAAACAGATATATTCCTCCCCTTTATTATTATATCAATATGAGGGGCAATCTTGGCAAGCCTAATTTGTCTACAACAAACAGACTTAAAATCACTAATCGCATATTCCTCAATTAGCCACATGGGCCTAGTAATCGCTGCAATAACTATCCAAACACAATGAGGCTTAGCAGGAGCTATAACCATAATAATTGCCCACGGGTTCACCTCATCAGCACTTTTTTGCCTAGCAAACACCTCCTACGAACGCACACAAACCCGCATTATACTTCTCACCCGAGGATTTCACAACATCCTACCTATAGCCACAACCTGATGACTCTTGGCCTGCCTTATAAACATTGCTACCCCACCCAGCATAAACTTCACAAGTGAACTTCTAATTGCATCCTCCATATTCAACTGATGTCCAACAACCATCACCATATTTGGCTTACTAATAATTATTACAGCTTCATACTCACTACATATATTTCTATCAACACAAATAGGCGCCCACACACTTAACACCCACACCCAACCCATACACTCACGAGAACATCTCCTTATATCACTCCATTTAATCCCCCTTACATTAATATCCCTAAAACCAGAACTAGTCATGTAACGTGTATGTAATTTTAAAAAAAATACCAAGCTGTGACCTTGACAATAGGAATTACCCTCATACACCAGAGGGGGTTACAAGACCTGCTAACTCTTCAACCTGGTATTAAAACCCAGCCC
DQ098577_1_Pseudonaja_nuchalis_voucher_SAMA_R21435_NADH_dehydrogenase_subunit_4__ND4__gene__part   GGTACGGCATTATCCGCCTATCCCAGACCCTCCCTATTCTAAAAACAGATATATTCCTCCCCTTTATTATTATATCAATATGAGGGGCAATCTTGGCAAGCCTAATTTGTCTACAACAAACAGACTTAAAATCACTAATCGCATATTCCTCAATTAGCCACATGGGCCTAGTAATCGCTGCAATAACTATCCAAACACAATGAGGCTTAGCAGGAGCTATAACCATAATAATTGCCCACGGGTTCACCTCATCAGCACTTTTTTGCCTAGCAAACACCTCCTACGAACGCACACAAACCCGCATTATACTTCTCACCCGAGGATTTCACAACATCCTACCTATAGCCACAACCTGATGACTCTTGGCCTGCCTTATAAACATTGCTACCCCACCCAGCATAAACTTCACAAGTGAACTTCTAATTGCATCCTCCATATTCAACTGATGTCCAACAACCATCACCATATTTGGCTTACTAATAATTATTACAGCTTCATACTCACTACATATATTTCTATCAACACAAATAGGCGCCCACACACTTAACACCCACACCCAACCCATACACTCACGAGAACATCTCCTTATATCACTCCATTTAATCCCCCTTACATTAATATCCCTAAAACCAGAACTAGTCATGTAACGTGTATGTAATTTTAAAAAAAATACCAAGCTGTGACCTTGACAATAGGAATTACCCTCATACACCAGAGGGGGTTACAAGACCTGCTAACTCTTCAACCTGGTATTAAAACCCAGCCC
DQ098576_1_Pseudonaja_nuchalis_voucher_SAMA_R21434_NADH_dehydrogenase_subunit_4__ND4__gene__part   GGTACGGCATTATCCGCCTATCCCAGACCCTCCCTATTCTAAAAACAGATATATTCCTCCCCTTTATTATTATATCAATATGAGGGGCAATCTTGGCAAGCCTAATTTGTCTACAACAAACAGACTTAAAATCACTAATCGCATATTCCTCAATTAGCCACATGGGCCTAGTAATCGCTGCAATAACTATCCAAACACAATGAGGCTTAGCAGGAGCTATAACCATAATAATTGCCCACGGGTTCACCTCATCAGCACTTTTTTGCCTAGCAAACACCTCCTACGAACGCACACAAACCCGCATTATACTTCTCACCCGAGGATTTCACAACATCCTACCTATAGCCACAACCTGATGACTCTTGGCCTGCCTTATAAACATTGCTACCCCACCCAGCATAAACTTCACAAGTGAACTTCTAATTGCATCCTCCATATTCAACTGATGTCCAACAACCATCACCATATTTGGCTTACTAATAATTATTACAGCTTCATACTCACTACATATATTTCTATCAACACAAATAGGCGCCCACACACTTAACACCCACACCCAACCCATACACTCACGAGAACATCTCCTTATATCACTCCATTTAATCCCCCTTACATTAATATCCCTAAAACCAGAACTAGTCATGTAACGTGTATGTAATTTTAAAAAAAATACCAAGCTGTGACCTTGACAATAGGAATTACCCTCATACACCAGAGGGGGTTACAAGACCTGCTAACTCTTCAACCTGGTATTAAAACCCAGCCC
DQ098575_1_Pseudonaja_nuchalis_voucher_SAMA_R21433_NADH_dehydrogenase_subunit_4__ND4__gene__part   GGTACGGCATTATCCGCCTATCCCAGACCCTCCCTATTCTAAAAACAGATATATTCCTCCCCTTTATTATTATATCAATATGAGGGGCAATCTTGGCAAGCCTAATTTGTCTACAACAAACAGACTTAAAATCACTAATCGCATATTCCTCAATTAGCCACATGGGCCTAGTAATCGCTGCAATAACTATCCAAACACAATGAGGCTTAGCAGGAGCTATAACCATAATAATTGCCCACGGGTTCACCTCATCAGCACTTTTTTGCCTAGCAAACACCTCCTACGAACGCACACAAACCCGCATTATACTTCTCACCCGAGGATTTCACAACATCCTACCTATAGCCACAACCTGATGACTCTTGGCCTGCCTTATAAACATTGCTACCCCACCCAGCATAAACTTCACAAGTGAACTTCTAATTGCATCCTCCATATTCAACTGATGTCCAACAACCATCACCATATTTGGCTTACTAATAATTATTACAGCTTCATACTCACTACATATATTTCTATCAACACAAATAGGCGCCCACACACTTAACACCCACACCCAACCCATACACTCACGAGAACATCTCCTTATATCACTCCATTTAATCCCCCTTACATTAATATCCCTAAAACCAGAACTAGTCATGTAACGTGTATGTAATTTTAAAAAAAATACCAAGCTGTGACCTTGACAATAGGAATTACCCTCATACACCAGAGGGGGTTACAAGACCTGCTAACTCTTCAACCTGGTATTAAAACCCAGCCC
DQ098574_1_Pseudonaja_nuchalis_voucher_SAMA_R21432_NADH_dehydrogenase_subunit_4__ND4__gene__part   GGTACGGCATTATCCGCCTATCCCAGACCCTCCCTATTCTAAAAACAGATATATTCCTCCCCTTTATTATTATATCAATATGAGGGGCAATCTTGGCAAGCCTAATTTGTCTACAACAAACAGACTTAAAATCACTAATCGCATATTCCTCAATTAGCCACATGGGCCTAGTAATCGCTGCAATAACTATCCAAACACAATGAGGCTTAGCAGGAGCTATAACCATAATAATTGCCCACGGGTTCACCTCATCAGCACTTTTTTGCCTAGCAAACACCTCCTACGAACGCACACAAACCCGCATTATACTTCTCACCCGAGGATTTCACAACATCCTACCTATAGCCACAACCTGATGACTCTTGGCCTGCCTTATAAACATTGCTACCCCACCCAGCATAAACTTCACAAGTGAACTTCTAATTGCATCCTCCATATTCAACTGATGTCCAACAACCATCACCATATTTGGCTTACTAATAATTATTACAGCTTCATACTCACTACATATATTTCTATCAACACAAATAGGCGCCCACACACTTAACACCCACACCCAACCCATACACTCACGAGAACATCTCCTTATATCACTCCATTTAATCCCCCTTACATTAATATCCCTAAAACCAGAACTAGTCATGTAACGTGTATGTAATTTTAAAAAAAATACCAAGCTGTGACCTTGACAATAGGAATTACCCTCATACACCAGAGGGGGTTACAAGACCTGCTAACTCTTCAACCTGGTATTAAAACCCAGCCC
DQ098573_1_Pseudonaja_nuchalis_voucher_SAMA_R21163_NADH_dehydrogenase_subunit_4__ND4__gene__part   GGTACGGCATTATCCGCCTATCCCAGACCCTCCCTATTCTAAAAACAGATATATTCCTCCCCTTTATTATTATATCAATATGAGGGGCAATCTTGGCAAGCCTAATTTGTCTACAACAAACAGACTTAAAATCACTAATCGCATATTCCTCAATTAGCCACATGGGCCTAGTAATCGCTGCAATAACTATCCAAACACAATGAGGCTTAGCAGGAGCTATAACCATAATAATTGCCCACGGGTTCACCTCATCAGCACTTTTTTGCCTAGCAAACACCTCCTACGAACGCACACAAACCCGCATTATACTTCTCACCCGAGGATTTCACAACATCCTACCTATAGCCACAACCTGATGACTCTTGGCCTGCCTTATAAACATTGCTACCCCACCCAGCATAAACTTCACAAGTGAACTTCTAATTGCATCCTCCCTATTCAACTGATGTCCAACAACCATCACCATATTTGGCTTACTAATAATTATTACAGCTTCATACTCACTACATATATTTCTATCAACACAAATAGGCGCCCACACACTTAACACCCACACCCAACCCATACACTCACGAGAACATCTCCTTATATCACTCCATTTAATCCCCCTTACATTAATATCCCTAAAACCAGAACTAGTCATGTAACGTGTATGTAATTTTAAAAAAAATACCAAGCTGTGACCTTGACAATAGGAATTACCCTCATACACCAGAGGGGGTTACAAGACCTGCTAACTCTTCAACCTGGTATTAAAACCCAGCCC
DQ098572_1_Pseudonaja_nuchalis_voucher_SAMA_R18994_NADH_dehydrogenase_subunit_4__ND4__gene__part   GGTACGGCATTATCCGCCTATCCCAGACCCTCCCTATTCTAAAAACAGATATATTCCTCCCCTTTATTATTATATCAATATGAGGGGCAATCTTGGCAAGCCTAATTTGTCTACAACAAACAGACTTAAAATCACTAATCGCATATTCCTCAATTAGCCACATGGGCCTAGTAATCGCTGCAATAACTATCCAAACACAATGAGGCTTAGCAGGAGCTATAACCATAATAATTGCCCACGGGTTCACCTCATCAGCACTTTTTTGCCTAGCAAACACCTCCTACGAACGCACACAAACCCGCATTATACTTCTCACCCGAGGATTTCACAACATCCTACCTATAGCCACAACCTGATGACTCTTGGCCTGCCTTATAAACATTGCTACCCCACCCAGCATAAACTTCACAAGTGAACTTCTAATTGCATCCTCCCTATTCAACTGATGTCCAACAACCATCACCATATTTGGCTTACTAATAATTATTACAGCTTCATACTCACTACATATATTTCTATCAACACAAATAGGCGCCCACACACTTAACACCCACACCCAACCCATACACTCACGAGAACATCTCCTTATATCACTCCATTTAATCCCCCTTACATTAATATCCCTAAAACCAGAACTAGTCATGTAACGTGTATGTAATTTTAAAAAAAATACCAAGCTGTGACCTTGACAATAGGAATTACCCTCATACACCAGAGGGGGTTACAAGACCTGCTAACTCTTCAACCTGGTATTAAAACCCAGCCC
DQ098571_1_Pseudonaja_nuchalis_voucher_SAMA_R18600_NADH_dehydrogenase_subunit_4__ND4__gene__part   GGTACGGCATTATCCGCCTATCCCAGACCCTCCCTATTCTAAAAACAGATATATTCCTCCCCTTTATTATTATATCAATATGAGGGGCAATCTTGGCAAGCCTAATTTGTCTACAACAAACAGACTTAAAATCACTAATCGCATATTCCTCAATTAGCCACATGGGCCTAGTAATCGCTGCAATAACTATCCAAACACAATGAGGATTAGCAGGAGCTATAACCATAATAATTGCCCACGGGTTCACCTCATCAGCACTTTTTTGCCTAGCAAACACCTCCTACGAACGCACACAAACCCGCATTATACTTCTCACCCGAGGATTTCACAACATCCTACCTATAGCCACAACCTGATGACTCTTGGCCTGCCTTATAAACATTGCTACCCCACCCAGCATAAACTTCACAAGTGAACTTCTAATTGCATCCTCCATATTCAACTGATGTCCAACAACCATCACCATATTTGGCTTACTAATAATTATTACAGCTTCATACTCACTACATATATTTCTATCAACACAAATAGGCGCCCACACACTTAACACCCACACCCAACCCATACACTCACGAGAACATCTCCTTATATCACTCCATTTAATCCCCCTTGCATTAATATCCCTAAAACCAGAACTAGTCATGTAACGTGTATGTAATTTTAAAAAAAATACCAAGCTGTGACCTTGACAATAGGAATTACCCTCATACACCAGAGGGGGTTACAAGACCTGCTAACTCTTCAACCTGGTATTAAAACCCAGCCC
DQ098570_1_Pseudonaja_nuchalis_voucher_SAMA_R18599_NADH_dehydrogenase_subunit_4__ND4__gene__part   GGTACGGCATTATCCGCCTATCCCAGACCCTCCCTATTCTAAAAACAGATATATTCCTCCCCTTTATTATTATATCAATATGAGGGGCAATCTTGGCAAGCCTAATTTGTCTACAACAAACAGACTTAAAATCACTAATCGCATATTCCTCAATTAGCCACATGGGCCTAGTAATCGCTGCAATAACTATCCAAACACAATGAGGATTAGCAGGAGCTATAACCATAATAATTGCCCACGGGTTCACCTCATCAGCACTTTTTTGCCTAGCAAACACCTCCTACGAACGCACACAAACCCGCATTATACTTCTCACCCGAGGATTTCACAACATCCTACCTATAGCCACAACCTGATGACTCTTGGCCTGCCTTATAAACATTGCTACCCCACCCAGCATAAACTTCACAAGTGAACTTCTAATTGCATCCTCCATATTCAACTGATGTCCAACAACCATCACCATATTTGGCTTACTAATAATTATTACAGCTTCATACTCACTACATATATTTCTATCAACACAAATAGGCGCCCACACACTTAACACCCACACCCAACCCATACACTCACGAGAACATCTCCTTATATCACTCCATTTAATCCCCCTTACATTAATATCCCTAAAACCAGAACTAGTCATGTAACGTGTATGTAATTTTAAAAAAAATACCAAGCTGTGACCTTGACAATAGGAATTACCCTCATACACCAGAGGGGGTTACAAGACCTGCTAACTCTTCAACCTGGTATTAAAACCCAGCCC
DQ098569_1_Pseudonaja_nuchalis_voucher_SAMA_R18598_NADH_dehydrogenase_subunit_4__ND4__gene__part   GGTACGGCATTATCCGCCTATCCCAGACCCTCCCTATTCTAAAAACAGATATATTCCTCCCCTTTATTATTATATCAATATGAGGGGCAATCTTGGCAAGCCTAATTTGTCTACAACAAACAGACTTAAAATCACTAATCGCATATTCCTCAATTAGCCACATGGGCCTAGTAATCGCTGCAATAACTATCCAAACACAATGAGGATTAGCAGGAGCTATAACCATAATAATTGCCCACGGGTTCACCTCATCAGCACTTTTTTGCCTAGCAAACACCTCCTACGAACGCACACAAACCCGCATTATACTTCTCACCCGAGGATTTCACAACATCCTACCTATAGCCACAACCTGATGACTCTTGGCCTGCCTTATAAACATTGCTACCCCACCCAGCATAAACTTCACAAGTGAACTTCTAATTGCATCCTCCATATTCAACTGATGTCCAACAACCATCACCATATTTGGCTTACTAATAATTATTACAGCTTCATACTCACTACATATATTCCTATCAACACAAATAGGCGCCCACACACTTAATACCCACACCCAACCCATACACTCACGAGAACATCTCCTTATATCACTCCATTTAATCCCCCTTGCATTAATATCCCTAAAACCAGAACTAGTCATGTAACGTGTATGTAATTTTAAAAAAAATACCAAGCTGTGACCTTGACAATAGGAATTACCCTCATACACCAGAGGGGGTTACAAGACCTGCTAACTCTTCAACCTGGTATTAAAACCCAGCCC
DQ098568_1_Pseudonaja_nuchalis_voucher_SAMA_R46467_NADH_dehydrogenase_subunit_4__ND4__gene__part   GGTACGGCATTATCCGCCTATCCCAGACCCTCCCTATTCTAAAAACAGATATATTCCTCCCCTTTATTATTATATCAATATGAGGGGCAATCTTGGCAAGCCTAATTTGTCTACAACAAACAGACTTAAAATCACTAATCGCATATTCCTCAATTAGCCACATGGGCCTAGTAATCGCTGCAATAACTATCCAAACACAATGAGGATTAGCAGGAGCTATAACCATAATAATTGCCCACGGGTTCACCTCATCAGCACTTTTTTGCCTAGCAAACACCTCCTATGAACGCACACAAACCCGCATTATACTTCTCACCCGAGGATTTCACAACATCCTACCTATAGCCACAACCTGATGACTCTTGGCCTGCCTTATAAACATTGCTACCCCACCCAGCATAAACTTCACAAGTGAACTTCTAATTGCATCCTCCATATTCAACTGATGTCCAACAACCATCATCATATTTGGCTTACTAATAATTATTACAGCTTCATATTCACTACATATGTTTCTATCAACACAAATAGGCGCCCACACACTTAACACCCACACCCAACCCATACACTCACGAGAACATCTCCTTATATCACTCCATTTAATCCCCCTTACATTAATATCTCTAAAACCAGAACTAGTCATGTAACGTGTATGTAATTTTAAAAAAAATACCAAGCTGTGACCTTGACAATAGGAATTACCCTCATACACCAGAGGGGGTTACAAGACCTGCTAACTCTTCAACCTGGTATTAAAACCCAGCCC
DQ098567_1_Pseudonaja_nuchalis_voucher_SAMA_R49359_NADH_dehydrogenase_subunit_4__ND4__gene__part   GGTACGGCATTATCCGCCTATCCCAGACCCTCCCTATTCTAAAAACAGATATATTCCTCCCCTTTATTATTATATCAATATGAGGGGCAATCTTGGCAAGCCTAATTTGTCTACAACAAACAGACTTAAAATCACTAATCGCATATTCCTCAATTAGCCACATGGGCCTAGTAATCGCTGCAATAACTATCCAAACACAATGAGGATTAGCAGGAGCTATAACCATAATAATTGCCCACGGGTTCACCTCATCAGCACTTTTTTGCCTAGCAAACACCTCCTACGAACGCACACAAACCCGCATTATACTTCTCACCCGAGGATTTCACAACATCCTACCTATAGCCACAACCTGATGACTCTTGGCCTGCCTTATAAACATTGCTACCCCACCCAGCATAAACTTCACAAGTGAACTTCTAATTGCATCCTCCATATTCAACTGATGTCCAACAACCATCACCATATTTGGCTTACTAATAATTATTACAGCTTCATACTCACTACATATATTTCTATCAACACAAATAGGCGCCCACACACTTAACACCCACACCCAACCCATACACTCACGAGAACATCTCCTTATATCACTCCATTTAATCCCCCTTGCATTAATATCCCTAAAACCAGAACTAGTCATGTAACGTGTATGTAATTTTAAAAAAAATACCAAGCTGTGACCTTGACAATAGGAATTACCCTCATACACCAGAGGGGGTTACAAGACCTGCTAACTCTTCAACCTGGTATTAAAACCCAGCCC
DQ098566_1_Pseudonaja_nuchalis_voucher_SAMA_R40497_NADH_dehydrogenase_subunit_4__ND4__gene__part   GGTACGGCATTATCCGCCTATCCCAGACCCTCCCTATTCTAAAAACAGATATATTCCTCCCCTTTATTATTATATCAATATGAGGGGCAATCTTGGCAAGCCTAATTTGTCTACAACAAACAGACTTAAAATCACTAATCGCATATTCCTCAATTAGCCACATGGGCCTAGTAATCGCTGCAATAACTATCCAAACACAATGAGGATTAGCAGGAGCTATAACCATAATAATTGCCCACGGGTTCACCTCATCAGCACTTTTTTGCCTAGCAAACACCTCCTATGAACGCACACAAACCCGCATTATACTTCTCACCCGAGGATTTCACAACATCCTACCTATAGCCACAACCTGATGACTCTTGGCCTGCCTTATAAACATTGCTACCCCACCCAGCATAAACTTCACAAGTGAACTTCTAATTGCATCCTCCATATTCAACTGATGTCCAACAACCATCATCATATTTGGCTTACTAATAATTATTACAGCTTCATATTCACTACATATGTTTCTATCAACACAAATAGGCGCCCACACACTTAACACCCACACCCAACCCATACACTCACGAGAACATCTCCTTATATCACTCCATTTAATCCCCCTTACATTAATATCCCTAAAACCAGAACTAGTCATGTAACGTGTATGTAATTTTAAAAAAAATACCAAGCTGTGACCTTGACAATAGGAATTACCCTCATACACCAGAGGGGGTTACAAGACCTGCTAACTCTTCAACCTGGTATTAAAACCCAGCCC
DQ098565_1_Pseudonaja_nuchalis_voucher_WAM_R119526_NADH_dehydrogenase_subunit_4__ND4__gene__part   GGTACGGCATTATCCGCCTATCCCAAACCCTTCCCACCTTAAAAACAGATATATTCCTCCCCTTTATCGTTGTATCCATATGAGGAGCAATCCTAGCAAGCCTAATCTGTCTACAACAGACAGACTTAAAATCACTAATTGCGTACTCCTCAATCAGCCACATGGGATTAGTAATCGCTGCAATAACGATCCAAACACAATGAGGGTTAGCAGGAGCCATAACCATAATAATTGCCCACGGGTTTACCTCATCAGCACTTTTTTGCCTAGCAAATACCTCCTACGAACGCACACAAACCCGCATTATACTTCTTACCCGAGGGTTCCACAACATCTTACCAATAGCTACAACCTGATGACTCTTGGCCTGCCTTATAAATATCGCTACTCCCCCAAGCATAAACTTCACAAGTGAACTTCTAATTGCATCCTCTATATTCAACTGATGCCCAACAACCATCATCATATTTGGCCTATTAATACTTATTACAGCTTCATACTCACTACATATATTTTTATCAACACAAATAGGCATCCACACACTTAACAACTATACCCAACCTATGCACTCACGAGAACATCTCCTTATCTTACTTCATTTAATCCCCCTTATACTAATTTCCTTAAAACCAGAACTAGTAATGTAACGTGTATGTAATTTTAAAAAAAATATCAAGCTGTGACCTTGACAATAGGAATTATCCTCATACACCAGAGGAGGTTACAAGACCTGCTAACTCTTTAATCTGGCATTAAAACCCAGCCC
DQ098564_1_Pseudonaja_nuchalis_voucher_WAM_R119293_NADH_dehydrogenase_subunit_4__ND4__gene__part   GGTACGGCATTATCCGCCTATCCCAAACCCTTCCCACCTTAAAAACAGATATATTCCTCCCCTTTATCGTTGTATCCATATGAGGAGCAATCCTAGCAAGCCTAATCTGTCTACAACAGACAGACTTAAAATCACTAATTGCGTACTCCTCAATCAGCCACATGGGATTAGTAATCGCTGCAATAACGATCCAAACACAATGAGGGTTAGCAGGAGCCATAACCATAATAATTGCCCACGGGTTTACCTCATCAGCACTTTTTTGCCTAGCAAATACCTCCTACGAACGCACACAAACCCGCATTATACTTCTTACCCGAGGGTTCCACAACATCTTACCAATAGCTACAACCTGATGACTCTTGGCCTGCCTTATAAATATCGCTACTCCCCCAAGCATAAACTTCACAAGTGAACTTCTAATTGCATCCTCTATATTCAACTGATGCCCAACAACCATCATCATATTTGGCCTATTAATACTTATTACAGCTTCATACTCACTACATATATTTTTATCAACACAAATAGGCATCCACACACTTAACAACTATACCCAACCTATGCACTCACGAGAACATCTCCTTATCTTACTTCATTTAATCCCCCTTATACTAATTTCCTTAAAACCAGAACTAGTAATGTAACGTGTATGTAATTTTAAAAAAAATATCAAGCTGTGACCTTGACAATAGGAATTATCCTCATACACCAGAGGAGGTTACAAGACCTGCTAACTCTTTAATCTGGCATTAAAACCCAGCCC
DQ098563_1_Pseudonaja_nuchalis_voucher_WAM_R116498_NADH_dehydrogenase_subunit_4__ND4__gene__part   GGTACGGCATTATCCGCCTATCCCAAACCCTTCCCACCTTAAAAACAGATATATTCCTCCCCTTTATCGTTGTATCCATATGAGGAGCAATCCTAGCAAGCCTAATCTGTCTACAACAGACAGACTTAAAATCACTAATTGCGTACTCCTCAATCAGCCACATGGGATTAGTAATCGCTGCAATAACGATCCAAACACAATGAGGGTTAGCAGGAGCCATAACCATAATAATTGCCCACGGGTTTACCTCATCAGCACTTTTTTGCCTAGCAAATACCTCCTACGAACGCACACAAACCCGCATTATACTTCTTACCCGAGGGTTCCACAACATCTTACCAATAGCTACAACCTGATGACTCTTGGCCTGCCTTATAAATATCGCTACTCCCCCAAGCATAAACTTCACAAGTGAACTTCTAATTGCATCCTCTATATTCAACTGATGCCCAACAACCATCATCATATTTGGCCTATTAATACTTATTACAGCTTCATACTCACTACATATATTTTTATCAACACAAATAGGCATCCACACACTTAACAACTATACCCAACCTATGCACTCACGAGAACATCTCCTTATCTTACTTCATTTAATCCCCCTTATACTAATTTCCTTAAAACCAGAACTAGTAATGTAACGTGTATGTAATTTTAAAAAAAATATCAAGCTGTGACCTTGACAATAGGAATTATCCTCATACACCAGAGGAGGTTACAAGACCTGCTAACTCTTTAATCTGGCATTAAAACCCAGCCC
DQ098562_1_Pseudonaja_nuchalis_voucher_WAM_R115752_NADH_dehydrogenase_subunit_4__ND4__gene__part   GGTACGGCATTATCCGCCTATCCCAAACCCTTCCCACCTTAAAAACAGATATATTCCTCCCCTTTATCGTTGTATCCATATGAGGAGCAATCCTAGCAAGCCTAATCTGTCTACAACAGACAGACTTAAAATCACTAATTGCGTACTCCTCAATCAGCCACATGGGATTAGTAATCGCTGCAATAACGATCCAAACACAATGAGGGTTAGCAGGAGCCATAACCATAATAATTGCCCACGGGTTTACCTCATCAGCACTTTTTTGCCTAGCAAATACCTCCTACGAACGCACACAAACCCGCATTATACTTCTTACCCGAGGGTTCCACAACATCTTACCAATAGCTACAACCTGATGACTCTTGGCCTGCCTTATAAATATCGCTACTCCCCCAAGCATAAACTTCACAAGTGAACTTCTAATTGCATCCTCTATATTCAACTGATGCCCAACAACCATCATCATATTTGGCCTATTAATACTTATTACAGCTTCATACTCACTACATATATTTTTATCAACACAAATAGGCATCCACACACTTAACAACTATACCCAACCTATGCACTCACGAGAACATCTCCTTATCTTACTTCATTTAATCCCCCTTATACTAATTTCCTTAAAACCAGAACTAGTAATGTAACGTGTATGTAATTTTAAAAAAAATATCAAGCTGTGACCTTGACAATAGGAATTATCCTCATACACCAGAGGAGGTTACAAGACCTGCTAACTCTTTAATCTGGCATTAAAACCCAGCCC
DQ098561_1_Pseudonaja_nuchalis_voucher_WAM_R115751_NADH_dehydrogenase_subunit_4__ND4__gene__part   GGTACGGCATTATCCGCCTATCCCAAACCCTTCCCACCTTAAAAACAGATATATTCCTCCCCTTTATCGTTGTATCCATATGAGGAGCAATCCTAGCAAGCCTAATCTGTCTACAACAGACAGACTTAAAATCACTAATTGCGTACTCCTCAATCAGCCACATGGGATTAGTAATCGCTGCAATAACGATCCAAACACAATGAGGGTTAGCAGGAGCCATAACCATAATAATTGCCCACGGGTTTACCTCATCAGCACTTTTTTGCCTAGCAAATACCTCCTACGAACGCACACAAACCCGCATTATACTTCTTACCCGAGGGTTCCACAACATCTTACCAATAGCTACAACCTGATGACTCTTGGCCTGCCTTATAAATATCGCTACTCCCCCAAGCATAAACTTCACAAGTGAACTTCTAATTGCATCCTCTATATTCAACTGATGCCCAACAACCATCATCATATTTGGCCTATTAATACTTATTACAGCTTCATACTCACTACATATATTTTTATCAACACAAATAGGCATCCACACACTTAACAACTATACCCAACCTATGCACTCACGAGAACATCTCCTTATCTTACTTCATTTAATCCCCCTTATACTAATTTCCTTAAAACCAGAACTAGTAATGTAACGTGTATGTAATTTTAAAAAAAATATCAAGCTGTGACCTTGACAATAGGAATTATCCTCATACACCAGAGGAGGTTACAAGACCTGCTAACTCTTTAATCTGGCATTAAAACCCAGCCC
DQ098560_1_Pseudonaja_nuchalis_voucher_WAM_R115610_NADH_dehydrogenase_subunit_4__ND4__gene__part   GGTACGGCATTATCCGCCTATCCCAAACCCTTCCCACCTTAAAAACAGATATATTCCTCCCCTTTATCGTTGTATCCATATGAGGAGCAATCCTAGCAAGCCTAATCTGTCTACAACAGACAGACTTAAAATCACTAATTGCGTACTCCTCAATCAGCCACATGGGATTAGTAATCGCTGCAATAACGATCCAAACACAATGAGGGTTAGCAGGAGCCATAACCATAATAATTGCCCACGGGTTTACCTCATCAGCACTTTTTTGCCTAGCAAATACCTCCTACGAACGCACACAAACCCGCATTATACTTCTTACCCGAGGGTTCCACAACATCTTACCAATAGCTACAACCTGATGACTCTTGGCCTGCCTTATAAATATCGCTACTCCCCCAAGCATAAACTTCACAAGTGAACTTCTAATTGCATCCTCTATATTCAACTGATGCCCAACAACCATCATCATATTTGGCCTATTAATACTTATTACAGCTTCATACTCACTACATATATTTTTATCAACACAAATAGGCATCCACACACTTAACAACTATACCCAACCTATGCACTCACGAGAACATCTCCTTATCTTACTTCATTTAATCCCCCTTATACTAATTTCCTTAAAACCAGAACTAGTAATGTAACGTGTATGTAATTTTAAAAAAAATATCAAGCTGTGACCTTGACAATAGGAATTATCCTCATACACCAGAGGAGGTTACAAGACCTGCTAACTCTTTAATCTGGCATTAAAACCCAGCCC
DQ098559_1_Pseudonaja_nuchalis_voucher_WAM_R115609_NADH_dehydrogenase_subunit_4__ND4__gene__part   GGTACGGCATTATCCGCCTATCCCAAACCCTTCCCACCTTAAAAACAGATATATTCCTCCCCTTTATCGTTGTATCCATATGAGGAGCAATCCTAGCAAGCCTAATCTGTCTACAACAGACAGACTTAAAATCACTAATTGCGTACTCCTCAATCAGCCACATGGGATTAGTAATCGCTGCAATAACGATCCAAACACAATGAGGGTTAGCAGGAGCCATAACCATAATAATTGCCCACGGGTTTACCTCATCAGCACTTTTTTGCCTAGCAAATACCTCCTACGAACGCACACAAACCCGCATTATACTTCTTACCCGAGGGTTCCACAACATCTTACCAATAGCTACAACCTGATGACTCTTGGCCTGCCTTATAAATATCGCTACTCCCCCAAGCATAAACTTCACAAGTGAACTTCTAATTGCATCCTCTATATTCAACTGATGCCCAACAACCATCATCATATTTGGCCTATTAATACTTATTACAGCTTCATACTCACTACATATATTTTTATCAACACAAATAGGCATCCACACACTTAACAACTATACCCAACCTATGCACTCACGAGAACATCTCCTTATCTTACTTCATTTAATCCCCCTTATACTAATTTCCTTAAAACCAGAACTAGTAATGTAACGTGTATGTAATTTTAAAAAAAATATCAAGCTGTGACCTTGACAATAGGAATTATCCTCATACACCAGAGGAGGTTACAAGACCTGCTAACTCTTTAATCTGGCATTAAAACCCAGCCC
DQ098558_1_Pseudonaja_nuchalis_voucher_WAM_R115608_NADH_dehydrogenase_subunit_4__ND4__gene__part   GGTACGGCATTATCCGCCTATCCCAAACCCTTCCCACCTTAAAAACAGATATATTCCTCCCCTTTATCGTTGTATCCATATGAGGAGCAATCCTAGCAAGCCTAATCTGTCTACAACAGACAGACTTAAAATCACTAATTGCGTACTCCTCAATCAGCCACATGGGATTAGTAATCGCTGCAATAACGATCCAAACACAATGAGGGTTAGCAGGAGCCATAACCATAATAATTGCCCACGGGTTTACCTCATCAGCACTTTTTTGCCTAGCAAATACCTCCTACGAACGCACACAAACCCGCATTATACTTCTTACCCGAGGGTTCCACAACATCTTACCAATAGCTACAACCTGATGACTCTTGGCCTGCCTTATAAATATCGCTACTCCCCCAAGCATAAACTTCACAAGTGAACTTCTAATTGCATCCTCTATATTCAACTGATGCCCAACAACCATCATCATATTTGGCCTATTAATACTTATTACAGCTTCATACTCACTACATATATTTTTATCAACACAAATAGGCATCCACACACTTAACAACTATACCCAACCTATGCACTCACGAGAACATCTCCTTATCTTACTTCATTTAATCCCCCTTATACTAATTTCCTTAAAACCAGAACTAGTAATGTAACGTGTATGTAATTTTAAAAAAAATATCAAGCTGTGACCTTGACAATAGGAATTATCCTCATACACCAGAGGAGGTTACAAGACCTGCTAACTCTTTAATCTGGCATTAAAACCCAGCCC
DQ098557_1_Pseudonaja_nuchalis_voucher_WAM_R115607_NADH_dehydrogenase_subunit_4__ND4__gene__part   GGTACGGCATTATCCGCCTATCCCAAACCCTTCCCACCTTAAAAACAGATATATTCCTCCCCTTTATCGTTGTATCCATATGAGGAGCAATCCTAGCAAGCCTAATCTGTCTACAACAGACAGACTTAAAATCACTAATTGCGTACTCCTCAATCAGCCACATGGGATTAGTAATCGCTGCAATAACGATCCAAACACAATGAGGGTTAGCAGGAGCCATAACCATAATAATTGCCCACGGGTTTACCTCATCAGCACTTTTTTGCCTAGCAAATACCTCCTACGAACGCACACAAACCCGCATTATACTTCTTACCCGAGGGTTCCACAACATCTTACCAATAGCTACAACCTGATGACTCTTGGCCTGCCTTATAAATATCGCTACTCCCCCAAGCATAAACTTCACAAGTGAACTTCTAATTGCATCCTCTATATTCAACTGATGCCCAACAACCATCATCATATTTGGCCTATTAATACTTATTACAGCTTCATACTCACTACATATATTTTTATCAACACAAATAGGCATCCACACACTTAACAACTATACCCAACCTATGCACTCACGAGAACATCTCCTTATCTTACTTCATTTAATCCCCCTTATACTAATTTCCTTAAAACCAGAACTAGTAATGTAACGTGTATGTAATTTTAAAAAAAATATCAAGCTGTGACCTTGACAATAGGAATTATCCTCATACACCAGAGGAGGTTACAAGACCTGCTAACTCTTTAATCTGGCATTAAAACCCAGCCC
DQ098556_1_Pseudonaja_nuchalis_voucher_WAM_R115276_NADH_dehydrogenase_subunit_4__ND4__gene__part   GGTACGGCATTATCCGCCTATCCCAAACCCTTCCCACCTTAAAAACAGATATATTCCTCCCCTTTATCGTTGTATCCATATGAGGAGCAATCCTAGCAAGCCTAATCTGTCTACAACAGACAGACTTAAAATCACTAATTGCGTACTCCTCAATCAGCCACATGGGATTAGTAATCGCTGCAATAACGATCCAAACACAATGAGGGTTAGCAGGAGCCATAACCATAATAATTGCCCACGGGTTTACCTCATCAGCACTTTTTTGCCTAGCAAATACCTCCTACGAACGCACACAAACCCGCATTATACTTCTTACCCGAGGGTTCCACAACATCTTACCAATAGCTACAACCTGATGACTCTTGGCCTGCCTTATAAATATCGCTACTCCCCCAAGCATAAACTTCACAAGTGAACTTCTAATTGCATCCTCTATATTCAACTGATGCCCAACAACCATCATCATATTTGGCCTATTAATACTTATTACAGCTTCATACTCACTACATATATTTTTATCAACACAAATAGGCATCCACACACTTAACAACTATACCCAACCTATGCACTCACGAGAACATCTCCTTATCTTACTTCATTTAATCCCCCTTATACTAATTTCCTTAAAACCAGAACTAGTAATGTAACGTGTATGTAATTTTAAAAAAAATATCAAGCTGTGACCTTGACAATAGGAATTATCCTCATACACCAGAGGAGGTTACAAGACCTGCTAACTCTTTAATCTGGCATTAAAACCCAGCCC
DQ098555_1_Pseudonaja_nuchalis_voucher_WAM_R115183_NADH_dehydrogenase_subunit_4__ND4__gene__part   GGTACGGCATTATCCGCCTATCCCAAACCCTTCCCACCTTAAAAACAGATATATTCCTCCCCTTTATCGTTGTATCCATATGAGGAGCAATCCTAGCAAGCCTAATCTGTCTACAACAGACAGACTTAAAATCACTAATTGCGTACTCCTCAATCAGCCACATGGGATTAGTAATCGCTGCAATAACGATCCAAACACAATGAGGGTTAGCAGGAGCCATAACCATAATAATTGCCCACGGGTTTACCTCATCAGCACTTTTTTGCCTAGCAAATACCTCCTACGAACGCACACAAACCCGCATTATACTTCTTACCCGAGGGTTCCACAACATCTTACCAATAGCTACAACCTGATGACTCTTGGCCTGCCTTATAAATATCGCTACTCCCCCAAGCATAAACTTCACAAGTGAACTTCTAATTGCATCCTCTATATTCAACTGATGCCCAACAACCATCATCATATTTGGCCTATTAATACTTATTACAGCTTCATACTCACTACATATATTTTTATCAACACAAATAGGCATCCACACACTTAACAACTATACCCAACCTATGCACTCACGAGAACATCTCCTTATCTTACTTCATTTAATCCCCCTTATACTAATTTCCTTAAAACCAGAACTAGTAATGTAACGTGTATGTAATTTTAAAAAAAATATCAAGCTGTGACCTTGACAATAGGAATTATCCTCATACACCAGAGGAGGTTACAAGACCTGCTAACTCTTTAATCTGGCATTAAAACCCAGCCC
DQ098554_1_Pseudonaja_nuchalis_voucher_WAM_R115182_NADH_dehydrogenase_subunit_4__ND4__gene__part   GGTACGGCATTATCCGCCTATCCCAAACCCTTCCCACCTTAAAAACAGATATATTCCTCCCCTTTATCGTTGTATCCATATGAGGAGCAATCCTAGCAAGCCTAATCTGTCTACAACAGACAGACTTAAAATCACTAATTGCGTACTCCTCAATCAGCCACATGGGATTAGTAATCGCTGCAATAACGATCCAAACACAATGAGGGTTAGCAGGAGCCATAACCATAATAATTGCCCACGGGTTTACCTCATCAGCACTTTTTTGCCTAGCAAATACCTCCTACGAACGCACACAAACCCGCATTATACTTCTTACCCGAGGGTTCCACAACATCTTACCAATAGCTACAACCTGATGACTCTTGGCCTGCCTTATAAATATCGCTACTCCCCCAAGCATAAACTTCACAAGTGAACTTCTAATTGCATCCTCTATATTCAACTGATGCCCAACAACCATCATCATATTTGGCCTATTAATACTTATTACAGCTTCATACTCACTACATATATTTTTATCAACACAAATAGGCATCCACACACTTAACAACTATACCCAACCTATGCACTCACGAGAACATCTCCTTATCTTACTTCATTTAATCCCCCTTATACTAATTTCCTTAAAACCAGAACTAGTAATGTAACGTGTATGTAATTTTAAAAAAAATATCAAGCTGTGACCTTGACAATAGGAATTATCCTCATACACCAGAGGAGGTTACAAGACCTGCTAACTCTTTAATCTGGCATTAAAACCCAGCCC
DQ098553_1_Pseudonaja_nuchalis_voucher_WAM_R115180_NADH_dehydrogenase_subunit_4__ND4__gene__part   GGTACGGCATTATCCGCCTATCCCAAACCCTTCCCACCTTAAAAACAGATATATTCCTCCCCTTTATCGTTGTATCCATATGAGGAGCAATCCTAGCAAGCCTAATCTGTCTACAACAGACAGACTTAAAATCACTAATTGCGTACTCCTCAATCAGCCACATGGGATTAGTAATCGCTGCAATAACGATCCAAACACAATGAGGGTTAGCAGGAGCCATAACCATAATAATTGCCCACGGGTTTACCTCATCAGCACTTTTTTGCCTAGCAAATACCTCCTACGAACGCACACAAACCCGCATTATACTTCTTACCCGAGGGTTCCACAACATCTTACCAATAGCTACAACCTGATGACTCTTGGCCTGCCTTATAAATATCGCTACTCCCCCGAGCATAAACTTCACAAGTGAACTTCTAATTGCATCCTCTATATTCAACTGATGCCCAACAACCATCATCATATTTGGCCTATTAATACTTATTACAGCTTCATACTCACTACATATATTTTTATCAACACAAATAGGCATCCACACACTTAACAACTATACCCAACCTATGCACTCACGAGAACATCTCCTTATCTTACTTCATTTAATCCCCCTTATACTAATTTCCTTAAAACCAGAACTAGTAATGTAACGTGTATGTAATTTTAAAAAAAATATCAAGCTGTGACCTTGACAATAGGAATTATCCTCATACACCAGAGGAGGTTACAAGACCTGCTAACTCTTTAATCTGGCATTAAAACCCAGCCC
DQ098552_1_Pseudonaja_nuchalis_voucher_WAM_R115063_NADH_dehydrogenase_subunit_4__ND4__gene__part   GGTACGGCATTATCCGCCTATCCCAAACCCTTCCCACCTTAAAAACAGATATATTCCTCCCCTTTATCGTTGTATCCATATGAGGAGCAATCCTAGCAAGCCTAATCTGTCTACAACAGACAGACTTAAAATCACTAATTGCGTACTCCTCAATCAGCCACATGGGATTAGTAATCGCTGCAATAACGATCCAAACACAATGAGGGTTAGCAGGAGCCATAACCATAATAATTGCCCACGGGTTTACCTCATCAGCACTTTTTTGCCTAGCAAATACCTCCTACGAACGCACACAAACCCGCATTATACTTCTTACCCGAGGGTTCCACAACATCTTACCAATAGCTACAACCTGATGACTCTTGGCCTGCCTTATAAATATCGCTACTCCCCCAAGCATAAACTTCACAAGTGAACTTCTAATTGCATCCTCTATATTCAACTGATGCCCAACAACCATCATCATATTTGGCCTATTAATACTTATTACAGCTTCATACTCACTACATATATTTTTATCAACACAAATAGGCATCCACACACTTAACAACTATACCCAACCTATGCACTCACGAGAACATCTCCTTATCTTACTTCATTTAATCCCCCTTATACTAATTTCCTTAAAACCAGAACTAGTAATGTAACGTGTATGTAATTTTAAAAAAAATATCAAGCTGTGACCTTGACAATAGGAATTATCCTCATACACCAGAGGAGGTTACAAGACCTGCTAACTCTTTAATCTGGCATTAAAACCCAGCCC
DQ098551_1_Pseudonaja_nuchalis_voucher_WAM_R115062_NADH_dehydrogenase_subunit_4__ND4__gene__part   GGTACGGCATTATCCGCCTATCCCAAACCCTTCCCACCTTAAAAACAGATATATTCCTCCCCTTTATCGTTGTATCCATATGAGGAGCAATCCTAGCAAGCCTAATCTGTCTACAACAGACAGACTTAAAATCACTAATTGCGTACTCCTCAATCAGCCACATGGGATTAGTAATCGCTGCAATAACGATCCAAACACAATGAGGGTTAGCAGGAGCCATAACCATAATAATTGCCCACGGGTTTACCTCATCAGCACTTTTTTGCCTAGCAAATACCTCCTACGAACGCACACAAACCCGCATTATACTTCTTACCCGAGGGTTCCACAACATCTTACCAATAGCTACAACCTGATGACTCTTGGCCTGCCTTATAAATATCGCTACTCCCCCAAGCATAAACTTCACAAGTGAACTTCTAATTGCATCCTCTATATTCAACTGATGCCCAACAACCATCATCATATTTGGCCTATTAATACTTATTACAGCTTCATACTCACTACATATATTTTTATCAACACAAATAGGCATCCACACACTTAACAACTATACCCAACCTATGCACTCACGAGAACATCTCCTTATCTTACTTCATTTAATCCCCCTTATACTAATTTCCTTAAAACCAGAACTAGTAATGTAACGTGTATGTAATTTTAAAAAAAATATCAAGCTGTGACCTTGACAATAGGAATTATCCTCATACACCAGAGGAGGTTACAAGACCTGCTAACTCTTTAATCTGGCATTAAAACCCAGCCC
DQ098550_1_Pseudonaja_nuchalis_voucher_WAM_R115021_NADH_dehydrogenase_subunit_4__ND4__gene__part   GGTACGGCATTATCCGCCTATCCCAAACCCTTCCCACCTTAAAAACAGATATATTCCTCCCCTTTATCGTTGTATCCATATGAGGAGCAATCCTAGCAAGCCTAATCTGTCTACAACAGACAGACTTAAAATCACTAATTGCGTACTCCTCAATCAGCCACATGGGATTAGTAATCGCTGCAATAACGATCCAAACACAATGAGGGTTAGCAGGAGCCATAACCATAATAATTGCCCACGGGTTTACCTCATCAGCACTTTTTTGCCTAGCAAATACCTCCTACGAACGCACACAAACCCGCATTATACTTCTTACCCGAGGGTTCCACAACATCTTACCAATAGCTACAACCTGATGACTCTTGGCCTGCCTTATAAATATCGCTACTCCCCCAAGCATAAACTTCACAAGTGAACTTCTAATTGCATCCTCTATATTCAACTGATGCCCAACAACCATCATCATATTTGGCCTATTAATACTTATTACAGCTTCATACTCACTACATATATTTTTATCAACACAAATAGGCATCCACACACTTAACAACTATACCCAACCTATGCACTCACGAGAACATCTCCTTATCTTACTTCATTTAATCCCCCTTATACTAATTTCCTTAAAACCAGAACTAGTAATGTAACGTGTATGTAATTTTAAAAAAAATATCAAGCTGTGACCTTGACAATAGGAATTATCCTCATACACCAGAGGAGGTTACAAGACCTGCTAACTCTTTAATCTGGCATTAAAACCCAGCCC
DQ098549_1_Pseudonaja_nuchalis_voucher_WAM_R114663_NADH_dehydrogenase_subunit_4__ND4__gene__part   GGTACGGCATTATCCGCCTATCCCAAACCCTTCCCACCTTAAAAACAGATATATTCCTCCCCTTTATCGTTGTATCCATATGAGGAGCAATCCTAGCAAGCCTAATCTGTCTACAACAGACAGACTTAAAATCACTAATTGCGTACTCCTCAATCAGCCACATGGGATTAGTAATCGCTGCAATAACGATCCAAACACAATGAGGGTTAGCAGGAGCCATAACCATAATAATTGCCCACGGGTTTACCTCATCAGCACTTTTTTGCCTAGCAAATACCTCCTACGAACGCACACAAACCCGCATTATACTTCTTACCCGAGGGTTCCACAACATCTTACCAATAGCTACAACCTGATGACTCTTGGCCTGCCTTATAAATATCGCTACTCCCCCAAGCATAAACTTCACAAGTGAACTTCTAATTGCATCCTCTATATTCAACTGATGCCCAACAACCATCATCATATTTGGCCTATTAATACTTATTACAGCTTCATACTCACTACATATATTTTTATCAACACAAATAGGCATCCACACACTTAACAACTATACCCAACCTATGCACTCACGAGAACATCTCCTTATCTTACTTCATTTAATCCCCCTTATACTAATTTCCTTAAAACCAGAACTAGTAATGTAACGTGTATGTAATTTTAAAAAAAATATCAAGCTGTGACCTTGACAATAGGAATTATCCTCATACACCAGAGGAGGTTACAAGACCTGCTAACTCTTTAATCTGGCATTAAAACCCAGCCC
DQ098548_1_Pseudonaja_nuchalis_voucher_WAM_R114661_NADH_dehydrogenase_subunit_4__ND4__gene__part   GGTACGGCATTATCCGCCTATCCCAAACCCTTCCCACCTTAAAAACAGATATATTCCTCCCCTTTATCGTTGTATCCATATGAGGAGCAATCCTAGCAAGCCTAATCTGTCTACAACAGACAGACTTAAAATCACTAATTGCGTACTCCTCAATCAGCCACATGGGATTAGTAATCGCTGCAATAACGATCCAAACACAATGAGGGTTAGCAGGAGCCATAACCATAATAATTGCCCACGGGTTTACCTCATCAGCACTTTTTTGCCTAGCAAATACCTCCTACGAACGCACACAAACCCGCATTATACTTCTTACCCGAGGGTTCCACAACATCTTACCAATAGCTACAACCTGATGACTCTTGGCCTGCCTTATAAATATCGCTACTCCCCCAAGCATAAACTTCACAAGTGAACTTCTAATTGCATCCTCTATATTCAACTGATGCCCAACAACCATCATCATATTTGGCCTATTAATACTTATTACAGCTTCATACTCACTACATATATTTTTATCAACACAAATAGGCATCCACACACTTAACAACTATACCCAACCTATGCACTCACGAGAACATCTCCTTATCTTACTTCATTTAATCCCCCTTATACTAATTTCCTTAAAACCAGAACTAGTAATGTAACGTGTATGTAATTTTAAAAAAAATATCAAGCTGTGACCTTGACAATAGGAATTATCCTCATACACCAGAGGAGGTTACAAGACCTGCTAACTCTTTAATCTGGCATTAAAACCCAGCCC
DQ098547_1_Pseudonaja_nuchalis_voucher_WAM_R114659_NADH_dehydrogenase_subunit_4__ND4__gene__part   GGTACGGCATTATCCGCCTATCCCAAACCCTTCCCACCTTAAAAACAGATATATTCCTCCCCTTTATCGTTGTATCCATATGAGGAGCAATCCTAGCAAGCCTAATCTGTCTACAACAGACAGACTTAAAATCACTAATTGCGTACTCCTCAATCAGCCACATGGGATTAGTAATCGCTGCAATAACGATCCAAACACAATGAGGGTTAGCAGGAGCCATAACCATAATAATTGCCCACGGGTTTACCTCATCAGCACTTTTTTGCCTAGCAAATACCTCCTACGAACGCACACAAACCCGCATTATACTTCTTACCCGAGGGTTCCACAACATCTTACCAATAGCTACAACCTGATGACTCTTGGCCTGCCTTATAAATATCGCTACTCCCCCAAGCATAAACTTCACAAGTGAACTTCTAATTGCATCCTCTATATTCAACTGATGCCCAACAACCATCATCATATTTGGCCTATTAATACTTATTACAGCTTCATACTCACTACATATATTTTTATCAACACAAATAGGCATCCACACACTTAACAACTATACCCAACCTATGCACTCACGAGAACATCTCCTTATCTTACTTCATTTAATCCCCCTTATACTAATTTCCTTAAAACCAGAACTAGTAATGTAACGTGTATGTAATTTTAAAAAAAATATCAAGCTGTGACCTTGACAATAGGAATTATCCTCATACACCAGAGGAGGTTACAAGACCTGCTAACTCTTTAATCTGGCATTAAAACCCAGCCC
DQ098546_1_Pseudonaja_nuchalis_voucher_WAM_R104187_NADH_dehydrogenase_subunit_4__ND4__gene__part   GATACGGCATTATCCGCCTATCCCAAACCCTTCCCACCTTAAAAACAGATATATTCCTCCCCTTTATCGTTGTATCCATATGAGGAGCAATCCTAGCAAGCCTAATCTGTCTACAACAGACAGACTTAAAATCACTAATTGCGTACTCCTCAGTCAGCCACATGGGATTAGTAATCGCTGCAATAACGATCCAAACACAATGAGGATTAGCAGGAGCCATAACCATAATAATTGCCCACGGGTTTACCTCATCAGCACTTTTTTGCCTAGCAAATACCTCCTACGAACGCACACAAACCCGCATTATACTTCTTACCCGAGGATTCCACAACATCTTACCAATAGCTACAACCTGATGACTCTTGGCCTGCCTTATAAATATCGCTACTCCCCCAAGCATAAACTTCACAAGTGAACTTCTAATTGCATCCTCTATATTCAACTGATGCCCAACAACCATCATCATATTTGGCCTATTAATACTTATTACAGCTTCATACTCACTACATATATTTTTATCAACACAAATAGGCATCCATACACTTAATACCTATACCCAACCTATGCACTCACGAGAGCATCTCCTTATCTTACTCCATTTAATCCCCCTTATATTAATTTCCTTAAAACCAGAACTAGTAATGTAACGTGTATGTAATTTTAAAAAAAATATCAAGCTGTGACCTTGACAATAGGAATTATCCTCATACACCAGAGGAGGTTACAAGACCTGCTAACTCTTTAATCTGGCATTAAAACCCAGCCC
DQ098545_1_Pseudonaja_nuchalis_voucher_WAM_R103924_NADH_dehydrogenase_subunit_4__ND4__gene__part   GGTACGGCATTATCCGCCTATCCCAAACCCTTCCCACCTTAAAAACAGATATATTCCTCCCCTTTATCGTTGTATCCATATGAGGAGCAATCCTAGCAAGCCTAATCTGTCTACAACAGACAGACTTAAAATCACTAATTGCGTACTCCTCAATCAGCCACATGGGATTAGTAATCGCTGCAATAACGATCCAAACACAATGAGGGTTAGCAGGAGCCATAACCATAATAATTGCCCACGGGTTTACCTCATCAGCACTTTTTTGCCTAGCAAATACCTCCTACGAACGCACACAAACCCGCATTATACTTCTTACCCGAGGGTTCCACAACATCTTACCAATAGCTACAACCTGATGACTCTTGGCCTGCCTTATAAATATCGCTACTCCCCCAAGCATAAACTTCACAAGTGAACTTCTAATTGCATCCTCTATATTCAACTGATGCCCAACAACCATCATCATATTTGGCCTATTAATACTTATTACAGCTTCATACTCACTACATATATTTTTATCAACACAAATAGGCATCCACACACTTAATAACTACACCCAACCTATGCACTCACGAGAACATCTCCTTATCTTACTTCATTTAATCCCCCTTATATTAATTTCCTTAAAACCAGAACTAGTAATGTAACGTGTATGTAATTTTAAAAAAAATATCAAGCTGTGACCTTGACAATAGGAATTATCCTCATACACCAGAGGAGGTTACAAGACCTGCTAACTCTTTAATCTGGCATTAAAACCCAGCCC
DQ098544_1_Pseudonaja_nuchalis_voucher_WAM_R103923_NADH_dehydrogenase_subunit_4__ND4__gene__part   GGTACGGCATTATCCGCCTATCCCAAACCCTTCCCACCTTAAAAACAGATATATTCCTCCCCTTTATCGTTGTATCCATATGAGGAGCAATCCTAGCAAGCCTAATCTGTCTACAACAGACAGACTTAAAATCACTAATTGCGTACTCCTCAATCAGCCACATGGGATTAGTAATCGCTGCAATAACGATCCAAACACAATGAGGGTTAGCAGGAGCCATAACCATAATAATTGCCCACGGGTTTACCTCATCAGCACTTTTTTGCCTAGCAAATACCTCCTACGAACGCACACAAACCCGCATTATACTTCTTACCCGAGGGTTCCACAACATCTTACCAATAGCTACAACCTGATGACTCTTGGCCTGCCTTATAAATATCGCTACTCCCCCAAGCATAAACTTCACAAGTGAACTTCTAATTGCATCCTCTATATTCAACTGATGCCCAACAACCATCATCATATTTGGCCTATTAATACTTATTACAGCTTCATACTCACTACATATATTTTTATCAACACAAATAGGCATCCACACACTTAATAACTACACCCAACCTATGCACTCACGAGAACATCTCCTTATCTTACTTCATTTAATCCCCCTTATATTAATTTCCTTAAAACCAGAACTAGTAATGTAACGTGTATGTAATTTTAAAAAAAATATCAAGCTGTGACCTTGACAATAGGAATTATCCTCATACACCAGAGGAGGTTACAAGACCTGCTAACTCTTTAATCTGGCATTAAAACCCAGCCC
DQ098543_1_Pseudonaja_nuchalis_voucher_WAM_R103849_NADH_dehydrogenase_subunit_4__ND4__gene__part   GGTACGGCATTATCCGCCTATCCCAAACCCTTCCCACCTTAAAAACAGATATATTCCTCCCCTTTATCGTTGTATCCATATGAGGAGCAATCCTAGCAAGCCTAATCTGTCTACAACAGACAGACTTAAAATCACTAATTGCGTACTCCTCAATCAGCCACATGGGATTAGTAATCGCTGCAATAACGATCCAAACACAATGAGGGTTAGCAGGAGCCATAACTATAATAATTGCCCACGGGTTTACCTCATCAGCACTTTTTTGCCTAGCAAATACCTCCTACGAACGCACACAAACCCGCATTATACTTCTTACCCGAGGGTTCCACAACATCTTACCAATAGCTACAACCTGATGACTCTTGGCCTGCCTTATAAATATCGCTACTCCCCCAAGCATAAACTTCACAAGTGAACTTCTAATTGCATCCTCTATATTCAACTGATGCCCAACAACCATCATCATATTTGGCCTATTAATACTTATTACAGCTTCATACTCACTACATATATTTTTATCAACACAAATAGGCATCCACACACTTAACAACTATACCCAACCTATGCACTCACGAGAACATCTCCTTATCTTACTTCATTTAATCCCCCTTATACTAATTTCCTTAAAACCAGAACTAGTAATGTAACGTGTATGTAATTTTAAAAAAAATATCAAGCTGTGACCTTGACAATAGGAATTATCCTCATACACCAGAGGAGGTTACAAGACCTGCTAACTCTTTAATCTGGCATTAAAACCCAGCCC
DQ098542_1_Pseudonaja_nuchalis_voucher_WAM_R103848_NADH_dehydrogenase_subunit_4__ND4__gene__part   GGTACGGCATTATCCGCCTATCCCAAACCCTTCCCACCTTAAAAACAGATATATTCCTCCCCTTTATCGTTGTATCCATATGAGGAGCAATCCTAGCAAGCCTAATCTGTCTACAACAGACAGACTTAAAATCACTAATTGCGTACTCCTCAATCAGCCACATGGGATTAGTAATCGCTGCAATAACGATCCAAACACAATGAGGGTTAGCAGGAGCCATAACCATAATAATTGCCCACGGGTTTACCTCATCAGCACTTTTTTGCCTAGCAAATACCTCCTACGAACGCACACAAACCCGCATTATACTTCTTACCCGAGGGTTCCACAACATCTTACCAATAGCTACAACCTGATGACTCTTGGCCTGCCTTATAAATATCGCTACTCCCCCAAGCATAAACTTCACAAGTGAACTTCTAATTGCATCCTCTATATTCAACTGATGCCCAACAACCATCATCATATTTGGCCTATTAATACTTATTACAGCTTCATACTCACTACATATATTTTTATCAACACAAATAGGCATCCACACACTTAACAACTATACCCAACCTATGCACTCACGAGAACATCTCCTTATCTTACTTCATTTAATCCCCCTTATACTAATTTCCTTAAAACCAGAACTAGTAATGTAACGTGTATGTAATTTTAAAAAAAATATCAAGCTGTGACCTTGACAATAGGAATTATCCTCATACACCAGAGGAGGTTACAAGACCTGCTAACTCTTTAATCTGGCATTAAAACCCAGCCC
DQ098541_1_Pseudonaja_nuchalis_voucher_WAM_R102045_NADH_dehydrogenase_subunit_4__ND4__gene__part   GATACGGCATTATCCGCCTATCCCAAACCCTTCCCACCTTAAAAACAGATATATTCCTCCCCTTTATCGTTGTATCCATATGAGGAGCAATCCTAGCAAGCCTAATCTGTCTACAACAGACAGACTTAAAATCACTAATTGCGTACTCCTCAGTCAGCCACATGGGATTAGTAATCGCTGCAATAACGATCCAAACACAATGAGGATTAGCAGGAGCCATAACCATAATAATTGCCCACGGGTTTACCTCATCAGCACTTTTTTGCCTAGCAAATACCTCCTACGAACGCACACAAACCCGCATTATACTTCTTACCCGAGGGTTCCACAACATCTTACCAATAGCTACAACCTGATGACTCTTGGCCTGCCTTATAAATATCGCTACTCCCCCAAGCATAAACTTCACAAGTGAACTTCTAATTGCATCCTCTATATTCAACTGATGCCCAACAACCATCATCATATTTGGCCTATTAATACTTATTACAGCTTCATACTCACTACATATATTTTTATCAACACAAATAGGCATCCATACACTTAATACCTATACCCAACCTATGCACTCACGAGAGCATCTCCTTATCTTACTCCATTTAATCCCCCTTATATTAATTTCCTTAAAACCAGAACTAGTAATGTAACGTGTATGTAATTTTAAAAAAAATATCAAGCTGTGACCTTGACAATAGGAATTATCCTCATACACCAGAGGAGGTTACAAGACCTGCTAACTCTTTAATCTGGCATTAAAACCCAGCCC
DQ098540_1_Pseudonaja_nuchalis_voucher_SAMA_R58071_NADH_dehydrogenase_subunit_4__ND4__gene__part   GGTACGGCATTATCCGCCTATCCCAAACCCTTCCCACCTTAAAAACAGATATATTCCTCCCCTTTATCGTTGTATCCATATGAGGAGCAATCCTAGCAAGCCTAATCTGTCTACAACAGACAGACTTAAAATCACTAATTGCGTACTCCTCAATCAGCCACATGGGACTAGTAATCGCTGCAATAACGATCCAAACACAATGAGGGTTAGCAGGAGCCATATCCATAATAATTGCCCACGGGTTTACCTCATCAGCACTTTTTTGCCTAGCAAATACCTCCTACGAACGCACACAAACCCGCATTATACTTCTTACCCGAGGGTTCCACAACATCTTACCAATAGCTACAACCTGATGACTCTTGGCCTGCCTTATAAATATCGCTACTCCCCCAAGCATAAACTTCACAAGTGAACTTCTAATTGCATCCTCTATATTCAACTGATGCCCAACAACCATCATCATATTTGGCCTATTAATACTTATTACAGCTTCATACTCACTACATATATTTTTATCAACACAAATAGGCATCCACACACTTAATAACTATACCCAACCTATGCACTCACGAGAACATCTCCTTATCTTACTCCATTTAATCCCCCTCATACTAATTTCCTTAAAACCAGAACTAGTAATGTAACGTGTGTGTAATTTTAAAAAAAATATCAAGCTGTGACCTTGACAATAGGAATTATCCTCATACACCAGAGGAGGTTACAAGACCTGCTAACTCTTTAATCTGGTATTAAAACCCAGCCC
DQ098539_1_Pseudonaja_nuchalis_voucher_SAMA_R56725_NADH_dehydrogenase_subunit_4__ND4__gene__part   GGTACGGCATTATCCGCCTATCCCAAACCCTTCCCACCTTAAAAACAGATATATTCCTCCCCTTTATCGTTGTATCCATATGAGGAGCAATCCTAGCAAGCCTAATCTGTCTACAACAGACAGACTTAAAATCACTAATTGCATACTCCTCAATCAGCCACATGGGGTTAGTAATCGCTGCAATAACGATCCAAACACAATGAGGGTTAGCAGGAGCCATAACCATAATAATTGCCCACGGGTTTACCTCATCAGCACTTTTTTGCCTAGCAAATACCTCCTACGAACGCACACAAACCCGCATTATACTTCTTACCCGAGGGTTCCACAACATCTTACCAATAGCTACAACCTGATGACTCTTGGCCTGCCTTATAAATATCGCTACTCCCCCAAGCATAAACTTCACAAGTGAACTTCTAATTGCATCCTCTATATTCAACTGATGCCCAACAACCATCATCATATTTGGCCTATTAATACTTATTACAGCTTCATACTCACTACATATATTTTTATCAACACAAATAGGCACCCACACACTTAATAACTATACCCAACCTATGCACTCACGAGAACATCTCCTTATCTTACTTCATTTAATCCCCCTTATATTAATTTCCTTAAAACCAGAACTAGTAATGTAACGTGTATGTAATTTTAAAAAAAATATCAAGCTGTGACCTTGACAATAGGAATTATCCTCATACACCAGAGGAGGTTACAAGACCTGCTAACTCTTTAATCTGGCATTAAAACCCAGCCC
DQ098538_1_Pseudonaja_nuchalis_voucher_SAMA_R56723_NADH_dehydrogenase_subunit_4__ND4__gene__part   GGTACGGCATTATCCGCCTATCCCAAACCCTTCCCACCTTAAAAACAGATATATTCCTCCCCTTTATCGTTGTATCCATATGAGGAGCAATCCTAGCAAGCCTAATCTGTCTACAACAGACAGACTTAAAATCACTAATTGCATACTCCTCAATCAGCCACATGGGATTAGTAATCGCTGCAATAACAATCCAAACACAATGAGGGTTAGCAGGAGCCATAACCATAATAATTGCCCACGGGTTTACCTCATCAGCACTTTTTTGCCTAGCAAATACCTCCTACGAACGCACACAAACCCGCATTATACTTCTTACCCGAGGGTTCCACAACATCTTACCAATAGCTACAACCTGATGACTCTTGGCCTGCCTTATAAATATCGCTACTCCCCCAAGCATAAACTTCACAAGTGAACTTCTAATTGCATCCTCTATATTCAACTGATGCCCAACAACCATCATCATATTTGGCCTATTAATACTTATTACAGCTTCATACTCACTACATATATTTTTATCAACACAAATAGGCACCCACACACTTAATAACTATACCCAACCTATGCACTCACGAGAACATCTCCTTATCTTACTTCATTTAATCCCCCTTATATTAATTTCCTTAAAACCAGAACTAGTAATGTAACGTGTATGTAATTTTAAAAAAAATATCAAGCTGTGACCTTGACAATAGGAATTATCCTCATACACCAGAGGAGGTTACAAGACCTGCTAACTCTTTAATCTGGCATTAAAACCCAGCCC
DQ098537_1_Pseudonaja_nuchalis_voucher_SAMA_R56722_NADH_dehydrogenase_subunit_4__ND4__gene__part   GGTACGGCATTATCCGCCTATCCCAAACCCTTCCCACCTTAAAAACAGATATATTCCTCCCCTTTATCGTTGTATCCATATGAGGAGCAATCCTAGCAAGCCTAATCTGTCTACAACAGACAGACTTAAAATCACTAATTGCATACTCCTCAATCAGCCACATGGGATTAGTAATCGCTGCAATAACGATCCAAACACAATGAGGGTTAGCAGGAGCCATAACCATAATAATTGCCCACGGGTTTACCTCATCAGCACTTTTTTGCCTAGCAAATACCTCCTACGAACGCACACAAACCCGCATTATACTTCTTACCCGAGGGTTCCACAACATCTTACCAATAGCTACAACCTGATGACTCTTGGCCTGCCTTATAAATATCGCTACTCCCCCAAGCATAAACTTCACAAGTGAACTTCTAATTGCATCCTCTATATTCAACTGATGCCCAACAACCATCATCATATTTGGCCTATTAATACTTATTACAGCTTCATACTCACTACATATATTTTTATCAACACAAATAGGCACCCACACACTTAATAACTATACCCAACCTATGCATTCACGAGAACATCTCCTTATCTTACTTCATTTAATCCCCCTTATATTAATTTCCTTAAAACCAGAACTAGTAATGTAACGTGTATGTAATTTTAAAAAAAATATCAAGCTGTGACCTTGACAATAGGAATTATCCTCATACACCAGAGGAGGTTACAAGACCTGCTAACTCTTTAATCTGGCATTAAAACCCAGCCC
DQ098536_1_Pseudonaja_nuchalis_voucher_SAMA_R56720_NADH_dehydrogenase_subunit_4__ND4__gene__part   GGTACGGCATTATCCGCCTATCCCAAACCCTTCCCACCTTAAAAACAGATATATTCCTCCCCTTTATCGTTGTATCCATATGAGGAGCAATCCTAGCAAGCCTAATCTGTCTACAACAGACAGACTTAAAATCACTAATTGCATACTCCTCAATCAGCCACATGGGATTAGTAATCGCTGCAATAACGATCCAAACACAATGAGGGTTAGCAGGAGCCATAACCATAATAATTGCCCACGGGTTTACCTCATCAGCACTTTTTTGCCTAGCAAATACCTCCTACGAACGCACACAAACCCGCATTATACTTCTTACCCGAGGGTTCCACAACATCTTACCAATAGCTACAACCTGATGACTCTTGGCCTGCCTTATAAATATCGCTACTCCCCCAAGCATAAACTTCACAAGTGAACTTCTAATTGCATCCTCTATATTCAACTGATGCCCAACAACCATCATCATATTTGGCCTATTAATACTTATTACAGCTTCATACTCACTACATATATTTTTATCAACACAAATAGGCACCCACACACTTAATAACTATACCCAACCTATGCACTCACGAGAACATCTCCTTATCTTACTTCATTTAATCCCCCTTATATTAATTTCCTTAAAACCAGAACTAGTAATGTAACGTGTATGTAATTTTAAAAAAAATATCAAGCTGTGACCTTGACAATAGGAATTATCCTCATACACCAGAGGAGGTTACAAGACCTGCTAACTCTTTAATCTGGCATTAAAACCCAGCCC
DQ098535_1_Pseudonaja_nuchalis_voucher_SAMA_R56719_NADH_dehydrogenase_subunit_4__ND4__gene__part   GGTACGGCATTATCCGCCTATCCCAAACCCTTCCCACCTTAAAAACAGATATATTCCTCCCCTTTATCGTTGTATCCATATGAGGAGCAATCCTAGCAAGCCTAATCTGTCTACAACAGACAGACTTAAAATCACTAATTGCATACTCCTCAATCAGCCACATGGGATTAGTAATCGCTGCAATAACGATCCAAACACAATGAGGGTTAGCAGGAGCCATAACCATAATAATTGCCCACGGGTTTACCTCATCAGCACTTTTTTGCCTAGCAAATACCTCCTACGAACGCACACAAACCCGCATTATACTTCTTACCCGAGGGTTCCACAACATCTTACCAATAGCTACAACCTGATGACTCTTGGCCTGCCTTATAAATATCGCTACTCCCCCAAGCATAAACTTCACAAGTGAACTTCTAATTGCATCCTCTATATTCAACTGATGCCCAACAACCATCATCATATTTGGCCTATTAATACTTATTACAGCTTCATACTCACTACATATATTTTTATCAACACAAATAGGCACCCACACACTTAATAACTATACCCAACCTATGCACTCACGAGAACATCTCCTTATCTTACTTCATTTAATCCCCCTTATATTAATTTCCTTAAAACCAGAACTAGTAATGTAACGTGTATGTAATTTTAAAAAAAATATCAAGCTGTGACCTTGACAATAGGAATTATCCTCATACACCAGAGGAGGTTACAAGACCTGCTAACTCTTTAATCTGGCATTAAAACCCAGCCC
DQ098534_1_Pseudonaja_nuchalis_voucher_AMS_R150262_NADH_dehydrogenase_subunit_4__ND4__gene__part   GGTACGGCATTATCCGCCTATCCCAAACCCTTCCCACCTTAAAAACAGATATATTCCTCCCCTTTATCGTTGTATCCATATGAGGAGCAATCCTAGCAAGCCTAATCTGTCTACAACAGACAGACTTAAAATCACTAATTGCGTACTCCTCAATCAGCCACATGGGATTAGTAATCGCTGCAATAACGATCCAAACACAATGAGGGTTAGCAGGAGCCATATCCATAATAATTGCCCACGGGTTTACCTCATCAGCACTTTTTTGCCTAGCAAATACCTCCTACGAACGCACACAAACCCGCATTATACTTCTTACCCGAGGGTTCCACAACATCTTACCAATAGCTACAACCTGATGACTCTTGGCCTGCCTTATAAATATCGCTACTCCCCCAAGCATAAACTTCACAAGTGAACTTCTAATTGCATCCTCTATATTCAACTGATGCCCAACAACCATCATCATATTTGGCCTATTAATACTTATTACAGCTTCATACTCACTACATATATTTTTATCAACACAAATAGGCATCCACACACTTAATAACTATACCCAACCTATGCACTCACGAGAACATCTCCTTATCTTACTCCATTTAATCCCCCTCATATTAATTTCCTTAAAACCAGAACTAGTAATGTAACGTGTGTGTAATTTTAAAAAAAATATCAAGCTGTGACCTTGACAATAGGAATTATCCTCATACACCAGAGGAGGTTACAAGACCTGCTAACTCTTTAATCTGGTATTAAAACCCAGCCC
DQ098533_1_Pseudonaja_nuchalis_voucher_SAMA_R57789_NADH_dehydrogenase_subunit_4__ND4__gene__part   GATACGGCATTATCCGCCTATCCCAAACCCTTCCCACCTTAAAAACAGATATATTCCTCCCCTTTATCGTTGTATCCATATGAGGAGCAATCTTAGCAAGCCTAATCTGTCTACAACAGACAGACTTAAAATCACTAATTGCGTACTCCTCAGTCAGCCACATGGGATTAGTAATCGCTGCAATAACGATCCAAACACAATGGGGGTTAGCAGGAGCCATAACCATAATAATTGCCCACGGGTTTACCTCATCAGCACTTTTTTGCCTAGCAAACACCTCCTACGAACGCACACAAACCCGCATTATACTTCTTACCCGAGGGTTCCACAACATCTTACCAATAGCTACAACCTGATGACTCTTGGCCTGCCTTATAAATATCGCTACTCCCCCAAGCATAAACTTCACAAGTGAACTTCTAATTGCATCCTCCATATTCAACTGATGCCCAACAACCATCATCATATTTGGCCTATTAATACTTATTACAGCTTCATACTCACTACATATATTTTTATCAACACAAATAGGCATCCACACACTTAATAACTATACCCAACCTATGCACTCACGAGAGCATCTCCTTATCTTACTCCATTTAATCCCCCTTATATTAATTTCCTTAAAGCCAGAACTAGTAATGTAACGTGTATGTAATTTTAAAAAAAATATCAAGCTGTGACCTTGACAATAGGAATTATCCTCATACACCAGAGGAGGTTACAAGACCTGCTAACTCTTTAATCTGGCATTAAAACCCAGCCC
DQ098532_1_Pseudonaja_nuchalis_voucher_SAMA_R42333_NADH_dehydrogenase_subunit_4__ND4__gene__part   GGTACGGCATTATCCGCCTATCCCAAACCCTTCCCACCTTAAAAACAGATATATTCCTCCCCTTTATCGTTGTATCCATATGAGGAGCAATCCTAGCAAGCCTAATCTGTCTACAACAGACAGACTTAAAATCACTAATTGCGTACTCCTCAATCAGCCACATGGGATTAGTAATCGCTGCAATAACGATCCAAACACAATGAGGGTTAGCAGGAGCCATATCCATAATAATTGCCCACGGGTTTACCTCATCAGCACTTTTTTGCCTAGCAAATACCTCCTACGAACGCACACAAACCCGCATTATACTTCTTACCCGAGGGTTCCACAACATCTTACCAATAGCTACAACCTGATGACTCTTGGCCTGCCTTATAAATATCGCTACTCCCCCAAGCATAAACTTCACAAGTGAACTTCTAATTGCATCCTCTATATTCAACTGATGCCCAACAACCATCATCATATTTGGCCTATTAATACTTATTACAGCTTCATACTCACTACATATATTTTTATCAACACAAATAGGCATCCACACACTTAATAACTATACCCAACCTATGCACTCACGAGAACATCTCCTTATCTTACTCCATTTAATCCCCCTCATATTAATTTCCTTAAAACCAGAACTAGTAATGTAACGTGTGTGTAATTTTAAAAAAAATATCAAGCTGTGACCTTGACAATAGGAATTATCCTCATACACCAGAGGAGGTTACAAGACCTGCTAACTCTTTAATCTGGTATTAAAACCCAGCCC
DQ098531_1_Pseudonaja_nuchalis_voucher_SAMA_R36954_NADH_dehydrogenase_subunit_4__ND4__gene__part   GGTACGGCATTATCCGCCTATCCCAAACCCTTCCCACCTTAAAAACAGATATATTCCTCCCCTTTATCGTTGTTTCCATATGAGGAGCAATCCTAGCAAGCCTAATCTGTCTACAACAGACAGACTTAAAATCACTAATTGCGTACTCCTCAATCAGCCACATGGGGTTAGTAATCGCTGCAATAACGATCCAAACACAATGAGGGTTAGCAGGAGCCATATCCATAATAATTGCCCACGGTTTTACCTCATCAGCACTTTTTTGCCTAGCAAATACCTCCTACGAACGCACACAAACCCGCATTATACTTCTTACCCGAGGGTTCCACAACATCTTACCAATAGCTACAACCTGATGACTCTTGGCCTGCCTTATAAATATCGCTACTCCCCCAAGCATAAACTTCACAAGTGAACTTCTAATTGCATCCTCTATATTCAACTGATGCCCAACAACCATCATCATATTTGGCCTATTAATACTTATTACAGCTTCATACTCACTACATATATTTTTATCAACACAAATAGGCATCCACACACTTAATAACTATACCCAACCTATGCACTCACGAGAACATCTCCTTATCTTACTCCATTTAATCCCCCTCATATTAATTTCCTTAAAACCAGAACTAGTAATGTAACGTGTGTGTAATTTTAAAAAAAATATCAAGCTGTGACCTTGACAATAGGAATTATCCTCATACACCAGAGGAGGTTACAAGACCTGCTAACTCTTTAATCTGGTATTAAAACCCAGCCC
DQ098530_1_Pseudonaja_nuchalis_voucher_SAMA_R36953_NADH_dehydrogenase_subunit_4__ND4__gene__part   GGTACGGCATTATCCGCCTATCCCAAACCCTTCCCACCTTAAAAACAGATATATTCCTCCCCTTTATCGTTGTTTCCATATGAGGAGCAATCCTAGCAAGCCTAATCTGTCTACAACAGACAGACTTAAAATCACTAATTGCGTACTCCTCAATCAGCCACATGGGGTTAGTAATCGCTGCAATAACGATCCAAACACAATGAGGGTTAGCAGGAGCCATATCCATAATAATTGCCCACGGTTTTACCTCATCAGCACTTTTTTGCCTAGCAAATACCTCCTACGAACGCACACAAACCCGCATTATACTTCTTACCCGAGGGTTCCACAACATCTTACCAATAGCTACAACCTGATGACTCTTGGCCTGCCTTATAAATATCGCTACTCCCCCAAGCATAAACTTCACAAGTGAACTTCTAATTGCATCCTCTATATTCAACTGATGCCCAACAACCATCATCATATTTGGCCTATTAATACTTATTACAGCTTCATACTCACTACATATATTTTTATCAACACAAATAGGCATCCACACACTTAATAACTATACCCAACCTATGCACTCACGAGAACATCTCCTTATCTTACTCCATTTAATCCCCCTCATATTAATTTCCTTAAAACCAGAACTAGTAATGTAACGTGTGTGTAATTTTAAAAAAAATATCAAGCTGTGACCTTGACAATAGGAATTATCCTCATACACCAGAGGAGGTTACAAGACCTGCTAACTCTTTAATCTGGTATTAAAACCCAGCCC
DQ098529_1_Pseudonaja_nuchalis_voucher_SAMA_R28531_NADH_dehydrogenase_subunit_4__ND4__gene__part   GATACGGCATTATCCGCCTATCCCAAACCCTTCCCACCTTAAAAACAGATATATTCCTCCCCTTTATCGTTGTATCCATATGAGGAGCAATCCTAGCAAGCCTAATCTGTCTACAACAGACAGACTTAAAATCACTAATTGCGTACTCCTCAATCAGCCACATGGGATTAGTAATCGCTGCAATAACGATCCAAACACAATGAGGGTTAGCAGGAGCCATAACCATAATAATTGCCCACGGGTTTACCTCATCAGCACTTTTTTGCCTAGCAAATACCTCCTACGAACGCACACAAACCCGCATTATACTTCTTACCCGAGGGTTCCACAACATCTTACCAATAGCTACAACCTGATGACTCTTGGCCTGCCTTATAAATATCGCTACTCCCCCAAGCATAAACTTCACAAGTGAACTTCTAATTGCATCCTCTATATTCAACTGATGCCCAACAACCATCATCATATTTGGCCTATTAATACTTATTACAGCTTCATACTCACTACATATATTTTTATCAACACAAATAGGCATCCACACACTTAACAACTATACCCAACCTATGCACTCACGAGAACATCTCCTTATCTTACTTCATTTAATCCCCCTTATACTAATTTCCTTAAAACCAGAACTAGTAATGTAACGTGTATGTAATTTTAAAAAAAATATCAAGCTGTGACCTTGACAATAGGAATTATCCTCATACACCAGAGGAGGTTACAAGACCTGCTAACTCTTTAATCTGGCATTAAAACCCAGCCC
098528_1_Pseudonaja_nuchalis_voucher_SAMA_R29407_NADH_dehydrogenase_subunit_4__ND4__gene__part     GGTACGGCATTATCCGCCTATCCCAAACCCTTCCCACCTTAAAAACAGATATATTCCTCCCCTTTATCGTTGTATCCATATGAGGAGCAATCCTAGCAAGCCTAATCTGTCTACAACAGACAGACTTAAAATCACTAATTGCGTACTCCTCAATCAGCCACATGGGATTAGTAATCGCTGCAATAACGATCCAAACACAATGAGGGTTAGCAGGAGCCATAACCATAATAATTGCCCACGGGTTTACCTCATCAGCACTTTTTTGCCTAGCAAATACCTCCTACGAACGCACACAAACCCGCATTATACTTCTTACCCGAGGGTTCCACAACATCTTACCAATAGCTACAACCTGATGACTCTTGGCCTGCCTTATAAATATCGCTACTCCCCCAAGCATAAACTTCACAAGTGAACTTCTAATTGCATCCTCTATATTCAACTGATGCCCAACAACCATCATCATATTTGGCCTATTAATACTTATTACAGCTTCATACTCACTACATATATTTTTATCAACACAAATAGGCATCCACACACTTAACAACTATACCCAACCTATGCACTCACGAGAACATCTCCTTATCTTACTTCATTTAATCCCCCTTATACTAATTTCCTTAAAACCAGAACTAGTAATGTAACGTGTATGTAATTTTAAAAAAAATATCAAGCTGTGACCTTGACAATAGGAATTATCCTCATACACCAGAGGAGGTTACAAGACCTGCTAACTCTTTAATCTGGCATTAAAACCCAGCCC
DQ098527_1_Pseudonaja_nuchalis_voucher_SAMA_R29360_NADH_dehydrogenase_subunit_4__ND4__gene__part   GGTACGGCATTATCCGCCTATCCCAAACCCTTCCCACCTTAAAAACAGATATATTCCTCCCCTTTATCGTTGTATCCATATGAGGAGCAATCCTAGCAAGCCTAATCTGTCTACAACAGACAGACTTAAAATCACTAATTGCGTACTCCTCAATCAGCCACATGGGATTAGTAATCGCTGCAATAACGATCCAAACACAATGAGGGTTAGCAGGAGCCATAACCATAATAATTGCCCACGGGTTTACCTCATCAGCACTTTTTTGCCTAGCAAATACCTCCTACGAACGCACACAAACCCGCATTATACTTCTTACCCGAGGGTTCCACAACATCTTACCAATAGCTACAACCTGATGACTCTTGGCCTGCCTTATAAATATCGCTACTCCCCCAAGCATAAACTTCACAAGTGAACTTCTAATTGCATCCTCTATATTCAACTGATGCCCAACAACCATCATCATATTTGGCCTATTAATACTTATTACAGCTTCATACTCACTACATATATTTTTATCAACACAAATAGGCATCCACACACTTAACAACTATACCCAACCTATGCACTCACGAGAACATCTCCTTATCTTACTTCATTTAATCCCCCTTATACTAATTTCCTTAAAACCAGAACTAGTAATGTAACGTGTATGTAATTTTAAAAAAAATATCAAGCTGTGACCTTGACAATAGGAATTATCCTCATACACCAGAGGAGGTTACAAGACCTGCTAACTCTTTAATCTGGCATTAAAACCCAGCCC
DQ098526_1_Pseudonaja_nuchalis_voucher_SAMA_R29288_NADH_dehydrogenase_subunit_4__ND4__gene__part   GATACGGCATTATCCGCCTATCCCAAACCCTTCCCACCTTAAAAACAGATATATTCCTCCCCTTTATCGTTGTATCCATATGAGGAGCAATCCTAGCAAGCCTAATCTGTCTACAACAGACAGACTTAAAATCACTAATTGCGTACTCCTCAGTCAGCCACATGGGATTAGTAATCGCCGCAATAACGATCCAAACACAATGAGGGTTAGCAGGAGCCATAACCATAATAATTGCCCACGGGTTTACCTCATCAGCACTTTTTTGCCTAGCAAATACCTCCTACGAACGCACACAAACCCGCATTATACTTCTTACCCGAGGGTTCCACAACATCTTACCAATAGCTACAACCTGATGGCTCTTGGCCTGCCTTATAAATATCGCTACTCCCCCAAGCATAAACTTCACAAGTGAACTTCTAATTGCATCCTCTATATTCAACTGATGCCCAACAACCATCATCATATTTGGCCTATTAATACTTATTACAGCTTCATATTCACTACATATATTTTTATCAACACAAATAGGCATCCACACACTTAATAACTATACCCAACCTATGCACTCACGAGAACATCTCCTTATCTTACTCCATTTAATCCCCCTTATATTAATTTCCTTAAAACCAGAACTAGTAATGTAACGTGTATGTAATTTTAAAAAAAATATCAAGCTGTGACCTTGACAATAGGAATTATCCTCATACACCAGAGGAGGTTACAAGACCTGCTAACTCTTTAATCTGGCATTAAAACCCAGCCC
DQ098525_1_Pseudonaja_nuchalis_voucher_SAMA_R24821_NADH_dehydrogenase_subunit_4__ND4__gene__part   GGTACGGCATTATCCGCCTATCCCAAACCCTTCCCACCTTAAAAACAGATATATTCCTCCCCTTTATCGTTGTATCCATATGAGGAGCAATCCTAGCAAGCCTAATCTGTCTACAACAGACAGACTTAAAATCACTAATTGCGTACTCCTCAATCAGCCACATGGGATTAGTAATCGCTGCAATAACGATCCAAACACAATGAGGGTTAGCAGGAGCCATATCCATAATAATTGCCCACGGGTTTACCTCATCAGCACTTTTTTGCCTAGCAAATACCTCCTACGAACGCACACAAACCCGCATTATACTTCTTACCCGAGGGTTCCACAACATCTTACCAATAGCTACAACCTGATGACTCTTGGCCTGCCTTATAAATATCGCTACTCCCCCAAGCATAAACTTCACAAGTGAACTTCTAATTGCATCCTCTATATTCAACTGATGCCCAACAACCATCATCATATTTGGCCTATTAATACTTATTACAGCTTCATACTCACTACATATATTTTTATCAACACAAATAGGCATCCACACACTTAATAACTATACCCAACCTATGCACTCACGAGAACATCTCCTTATCTTACTCCATTTAATCCCCCTCATATTAATTTCCTTAAAACCAGAACTAGTAATGTAACGTGTGTGTAATTTTAAAAAAAATATCAAGCTGTGACCTTGACAATAGGAATTATCCTCATACACCAGAGGAGGTTACAAGACCTGCTAACTCTTTAATCTGGTATTAAAACCCAGCCC
DQ098524_1_Pseudonaja_nuchalis_voucher_SAMA_R21415_NADH_dehydrogenase_subunit_4__ND4__gene__part   GGTACGGCATTATCCGCCTATCCCAAACCCTTCCCACCTTAAAAACAGATATATTCCTCCCCTTTATCGTTGTATCCATATGAGGAGCAATCCTAGCAAGCCTAATCTGTCTACAACAGACAGACTTAAAATCACTAATTGCGTACTCCTCAATCAGCCACATGGGATTAGTAATCGCTGCAATAACGATCCAAACACAATGAGGGTTAGCAGGAGCCATATCCATAATAATTGCCCACGGGTTTACCTCATCAGCACTTTTTTGCCTAGCAAATACCTCCTACGAACGCACACAAACCCGCATTATACTTCTTACCCGAGGGTTCCACAACATCTTACCAATAGCTACAACCTGATGACTCTTGGCCTGCCTTATAAATATCGCTACTCCCCCAAGCATAAACTTCACAAGTGAACTTCTAATTGCATCCTCTATATTCAACTGATGCCCAACAACCATCATCATATTTGGCCTATTAATACTTATTACAGCTTCATACTCACTACATATATTTTTATCAACACAAATAGGCATCCACACACTTAATAACTATACCCAACCTATGCACTCACGAGAACATCTCCTTATCTTACTCCATTTAATCCCCCTCATATTAATTTCCTTAAAACCAGAACTAGTAATGTAACGTGTGTGTAATTTTAAAAAAAATATCAAGCTGTGACCTTGACAATAGGAATTATCCTCATACACCAGAGGAGGTTACAAGACCTGCTAACTCTTTAATCTGGTATTAAAACCCAGCCC
DQ098523_1_Pseudonaja_nuchalis_voucher_SAMA_R21414_NADH_dehydrogenase_subunit_4__ND4__gene__part   GGTACGGCATTATCCGCCTATCCCAAACCCTTCCCACCTTAAAAACAGATATATTCCTTCCCTTTATCGTTGTATCCATATGAGGAGCAATCCTAGCAAGCCTAATCTGTCTACAACAGACAGACTTAAAATCACTAATTGCGTACTCCTCAATCAGCCACATGGGATTAGTAATCGCTGCAATAACAATCCAAACACAATGAGGGTTAGCAGGAGCCATAGCCATAATAATTGCCCACGGGTTTACCTCATCAGCACTTTTTTGCCTAGCAAATACCTCCTACGAACGCACACAAACCCGCATTATACTTCTTACCCGAGGGTTCCACAACATCTTACCAATAGCTACAACCTGATGACTCTTGGCCTGCCTTATAAATATCGCTACTCCCCCAAGCATAAACTTCACAAGTGAACTTCTAATTGCATCCTCTATATTCAACTGATGCCCAACAACCATCATCATGTTTGGCCTATTAATACTTATTACAGCTTCATACTCACTACATATATTTTTATCAACACAAATAGGCACCCACACACTTAATAACTATACCCAACCTATGCACTCACGAGAACATCTCCTTATCTTACTTCATTTAATCCCCCTTATATTAATTTCCTTAAAACCAGAACTAGTAATGTAACGTGTATGTAATTTTAAAAAAAATATCAAGCTGTGACCTTGACAATAGGAATTACCCTCATACACCAGAGGAGGTTACAAGACCTGCTAACTCTTTAATCTGGCATTAAAACCCAGCCC
DQ098522_1_Pseudonaja_nuchalis_voucher_SAMA_R21413_NADH_dehydrogenase_subunit_4__ND4__gene__part   GGTACGGCATTATCCGCCTATCCCAAACCCTTCCCACCTTAAAAACAGATATATTCCTCCCCTTTATCGTTGTATCCATATGAGGAGCAATCCTAGCAAGCCTAATCTGTCTACAACAGACAGACTTAAAATCACTAATTGCGTACTCCTCAATCAGCCACATGGGATTAGTAATCGCTGCAATAACGATCCAAACACAATGAGGGTTAGCAGGAGCCATATCCATAATAATTGCCCACGGGTTTACCTCATCAGCACTTTTTTGCCTAGCAAATACCTCCTACGAACGCACACAAACCCGCATTATACTTCTTACCCGAGGGTTCCACAACATCTTACCAATAGCTACAACCTGATGACTCTTGGCCTGCCTTATAAATATCGCTACTCCCCCAAGCATAAACTTCACAAGTGAACTTCTAATTGCATCCTCTATATTCAACTGATGCCCAACAACCATCATCATATTTGGCCTATTAATACTTATTACAGCTTCATACTCACTACATATATTTTTATCAACACAAATAGGCATCCACACACTTAATAACTATACCCAACCTATGCACTCACGAGAACATCTCCTTATCTTACTCCATTTAATCCCCCTCATATTAATTTCCTTAAAACCAGAACTAGTAATGTAACGTGTGTGTAATTTTAAAAAAAATATCAAGCTGTGACCTTGACAATAGGAATTATCCTCATACACCAGAGGAGGTTACAAGACCTGCTAACTCTTTAATCTGGTATTAAAACCCAGCCC
DQ098521_1_Pseudonaja_nuchalis_voucher_SAMA_R21025_NADH_dehydrogenase_subunit_4__ND4__gene__part   GGTACGGCATTATCCGCCTATCCCAAACCCTTCCCACCTTAAAAACAGATATATTCCTCCCCTTTATCGTTGTATCCATATGAGGAGCAATCCTAGCAAGCCTAATCTGTCTACAACAGACAGACTTAAAATCACTAATTGCGTACTCCTCAATCAGCCACATGGGATTAGTAATCGCTGCAATAACGATCCAAACACAATGAGGGTTAGCAGGAGCCATATCCATAATAATTGCCCACGGGTTTACCTCATCAGCACTTTTTTGCCTAGCAAATACCTCCTACGAACGCACACAAACCCGCATTATACTTCTTACCCGAGGGTTCCACAACATCTTACCAATAGCTACAACCTGATGACTCTTGGCCTGCCTTATAAATATCGCTACTCCCCCAAGCATAAACTTCACAAGTGAACTTCTAATTGCATCCTCTATATTCAACTGATGCCCAACAACCATCATCATATTTGGCCTATTAATACTTATTACAGCTTCATACTCACTACATATATTTTTATCAACACAAATAGGCATCCACACACTTAATAACTATACCCAACCTATGCACTCACGAGAACATCTCCTTATCTTACTCCATTTAATCCCCCTCATATTAATTTCCTTAAAACCAGAACTAGTAATGTAACGTGTGTGTAATTTTAAAAAAAATATCAAGCTGTGACCTTGACAATAGGAATTATCCTCATACACCAGAGGAGGTTACAAGACCTGCTAACTCTTTAATCTGGTATTAAAACCCAGCCC
DQ098520_1_Pseudonaja_nuchalis_voucher_SAMA_R20981_NADH_dehydrogenase_subunit_4__ND4__gene__part   GGTACGGCATTATCCGCCTATCCCAAACCCTTCCCACCTTAAAAACAGATATATTCCTCCCCTTTATCGTTGTATCCATATGAGGAGCAATCCTAGCAAGCCTAATCTGTCTACAACAGACAGACTTAAAATCACTAATTGCGTACTCCTCAATCAGCCACATGGGCTTAGTAATCGCTGCAATAACGATCCAAACACAATGAGGGTTAGCAGGAGCCATATCCATAATAATTGCCCACGGGTTTACCTCATCAGCACTTTTTTGCCTAGCAAATACCTCCTACGAACGCACACAAACCCGCATTATACTTCTTACCCGAGGGTTCCACAACATCTTACCAATAGCTACAACCTGATGACTCTTGGCCTGCCTTATAAATATCGCTACTCCCCCAAGCATAAACTTCACAAGTGAACTTCTAATTGCATCCTCTATATTCAACTGATGCCCAACAACCATCATCATATTTGGCCTATTAATACTTATTACAGCTTCATACTCACTACATATATTTTTATCAACACAAATAGGCATCCACACACTTAATAACTATACCCAACCTATGCACTCACGAGAACATCTCCTTATCTTACTCCATTTAATCCCCCTCATATTAATTTCCTTAAAACCAGAACTAGTAATGTAACGTGTGTGTAATTTTAAAAAAAATATCAAGCTGTGACCTTGACAATAGGAATTATCCTCATACACCAGAGGAGGTTACAAGACCTGCTAACTCTTTAATCTGGTATTAAAACCCAGCCC
DQ098519_1_Pseudonaja_nuchalis_voucher_SAMA_R51592_NADH_dehydrogenase_subunit_4__ND4__gene__part   GGTACGGCATTATCCGCCTATCCCAAACCCTTCCCACCTTAAAAACAGATATATTCCTCCCCTTTATCGTTGTATCAATATGAGGAGCAATCCTAGCAAGCCTAATCTGTCTACAACAGACAGACTTAAAATCACTAATTGCATACTCCTCAATCAGCCACATGGGATTAGTAATCGCTGCAATAACGATCCAAACACAATGAGGGTTAGCAGGAGCCATAACCATAATAATTGCCCACGGGTTTACCTCATCAGCACTTTTTTGCCTAGCAAATACCTCCTACGAACGCACACAAACCCGCATTATACTTCTTACCCGAGGGTTCCACAACATCTTACCAATAGCTACAACCTGATGACTCTTGGCCTGCCTTATAAATATCGCTACTCCCCCAAGCATAAACTTCACAAGTGAACTTCTAATTGCATCCTCTATATTCAACTGATGCCCAACAACCATCATCATATTTGGCCTATTAATACTTATTACAGCTTCATACTCACTACATATATTTTTATCAACACAAATAGGCACCCACACACTTAATAACTATACCCAACCTATGCACTCACGAGAACATCTCCTTATCTTACTTCATTTAATCCCCCTTATATTAATTTCCTTAAAACCAGAACTAGTAATGTAACGTGTATGTAATTTTAAAAAAAATATCAAGCTGTGACCTTGACAATAGGAATTATCCTCATACACCAGAGGAGGTTACAAGACCTGCTAACTCTTTAATCTGGCATTAAAACCCAGCCC
DQ098518_1_Pseudonaja_nuchalis_voucher_SAMA_R51591_NADH_dehydrogenase_subunit_4__ND4__gene__part   GGTACGGCATTATCCGCCTATCCCAAACCCTTCCCACCTTAAAAACAGATATATTCCTCCCCTTTATCGTTGTATCCATATGAGGAGCAATCCTAGCAAGCCTAATCTGTCTACAACAGACAGACTTAAAATCACTAATTGCATACTCCTCAATCAGCCACATGGGATTAGTAATCGCTGCAATAACGATCCAAACACAATGAGGGTTAGCAGGTGCCATAACCATAATAATTGCCCACGGGTTTACCTCATCAGCACTTTTTTGCCTAGCAAATACCTCCTACGAACGCACACAAACCCGCATTATACTTCTTACCCGAGGGTTCCACAACATCTTACCAATAGCTACAACCTGATGACTCTTGGCCTGCCTTATAAATATCGCTACTCCCCCAAGCATAAACTTCACAAGTGAACTTCTAATTGCATCCTCTATATTCAACTGATGCCCAACAACCATCATCATATTTGGCCTATTAATACTTATTACAGCTTCATACTCACTACATATATTTTTATCAACACAAATAGGCACCCACATACTTAATAACTATACCCAACCTATGCACTCACGAGAACATCTCCTTATCTTACTTCATTTAATCCCCCTTATATTAATTTCCTTAAAACCAGAGCTAGTAATGTAACGTGTATGTAATTTTAAAAAAAATATCAAGCTGTGACCTTGACAATAGGAATTATCCTCATACACCAGAGGAGGTTACAAGACCTGCTAACTCTTTAATCTGGCATTAAAACCCAGCCC
DQ098517_1_Pseudonaja_nuchalis_voucher_SAMA_R51516_NADH_dehydrogenase_subunit_4__ND4__gene__part   GGTACGGCATTATCCGCCTATCCCAAACCCTTCCCACCTTAAAAACAGATATATTCCTCCCCTTTATCGTTGTATCCATATGAGGAGCAATCCTAGCAAGCCTAATCTGTCTACAACAGACAGACTTAAAATCACTAATTGCATACTCCTCAATCAGCCACATGGGATTAGTAATCGCTGCAATAACGATCCAAACACAATGAGGGTTAGCAGGTGCCATAACCATAATAATTGCCCACGGGTTTACCTCATCAGCACTTTTTTGCCTAGCAAATACCTCCTACGAACGCACACAAACCCGCATTATACTTCTTACCCGAGGGTTCCACAACATCTTACCAATAGCTACAACCTGATGACTCTTGGCCTGCCTTATAAATATCGCTACTCCCCCAAGCATAAACTTCACAAGTGAACTTCTAATTGCATCCTCTATATTCAACTGATGCCCAACAACCATCATCATATTTGGCCTATTAATACTTATTACAGCTTCATACTCACTACATATATTTTTATCAACACAAATAGGCACCCACATACTTAATAACTATACCCAACCTATGCACTCACGAGAACATCTCCTTATCTTACTTCATTTAATCCCCCTTATATTAATTTCCTTAAAACCAGAACTAGTAATGTAACGTGTATGTAATTTTAAAAAAAATATCAAGCTGTGACCTTGACAATAGGAATTATCCTCATACACCAGAGGAGGTTACAAGACCTGCTAACTCTTTAATCTGGCATTAAAACCCAGCCC
DQ098516_1_Pseudonaja_nuchalis_voucher_SAMA_R46920_NADH_dehydrogenase_subunit_4__ND4__gene__part   GGTACGGCATTATCCGCCTATCCCAAACCCTTCCCACCTTAAAAACAGATATGTTCCTCCCCTTTATCGTTGTATCCATATGAGGAGCAATCCTAGCAAGCCTAATCTGTCTACAACAGACAGACTTAAAATCACTAATTGCGTACTCCTCAATCAGCCACATGGGATTAGTAATCGCTGCAATAACGATCCAAACACAATGAGGGTTAGCAGGAGCCATATCCATAATAATTGCCCACGGATTTACCTCATCAGCACTTTTTTGCCTAGCAAATACCTCCTACGAACGCACACAAACCCGCATTATACTTCTTACCCGAGGGTTCCACAACATCTTACCAATAGCTACAACCTGATGACTCTTGGCCTGCCTTATAAATATCGCTACTCCCCCAAGCATAAACTTCACAAGTGAACTTCTAATTGCATCCTCTATATTCAACTGATGCCCAACAACCATCATCATATTTGGCCTATTAATACTTATTACAGCTTCATACTCACTACATATATTTTTATCAACACAAATAGGCATCCACACACTTAATAACTATACCCAACCTATGCACTCACGAGAACATCTCCTTATCTTACTCCATTTAATCCCCCTCATATTAATTTCCTTAAAACCAGAACTAGTAATGTAACGTGTGTGTAATTTTAAAAAAAATATCAAGCTGTGACCTTGACAATAGGAATTATCCTCATACACCAGAGGAGGTTACAAGACCTGCTAACTCTTTAATCTGGTATTAAAACCCAGCCC
DQ098515_1_Pseudonaja_nuchalis_voucher_NTM_R18321_NADH_dehydrogenase_subunit_4__ND4__gene__parti   GATACGGCATTATCCGCCTATCCCAAACCCTTCCCACCTTAAAAACAGATATATTTCTCCCCTTTATCGTTGTATCCATATGAGGAGCAATCCTAGCAAGCCTAATCTGTCTACAACAGACAGACTTAAAATCACTAATTGCGTACTCCTCAGTCAGCCACATGGGATTAGTAATCGCTGCAATAACGATCCAAACACAATGAGGGTTAGCAGGAGCCATAACCATGATAATTGCCCACGGGTTTACCTCATCAGCACTTTTTTGCCTAGCAAATACCTCCTACGAACGCACACAAACCCGCATTATACTTCTTACCCGAGGGTTCCATAACATCTTACCAATAGCTACAACCTGATGACTCTTGGCCTGCCTTATAAATATCGCTACTCCCCCAAGCATAAACTTCACAAGTGAACTTCTAATTGCATCCTCTATATTCAACTGATGCCCAACAACCATCATCATATTTGGCCTATTAATACTTATTACAGCTTCATACTCACTACATATATTTTTATCAACACAAATAGGCATCCATACACTTAATAACTATACCCAACCTATGCACTCACGAGAACATCTCCTTATCTTACTCCATTTAATCCCCCTTATATTAATTTCCTTAAAACCAGAACTAGTAATGTAACGTGTATGTAATTTTAAAAAAAATATCAAGCTGTGACCTTGACAATAGGAATTATCCTCATACACCAGAGGAGGTTACAAGACCTGCTAACTCTTTAATCTGGCATTAAAACCCAGCCC
DQ098514_1_Pseudonaja_nuchalis_voucher_SAMA_R58381_NADH_dehydrogenase_subunit_4__ND4__gene__part   GATACGGCATTATCCGCCTATCCCAAACTCTTCCCACCCTAAAAACAGATATATTCCTCCCTTTTATCGTTGTATCCATATGAGGAGCAATCCTAGCAAGCCTAATCTGCTTACAACAGACAGACTTAAAATCACTAATTGCATACTCTTCAATTAGCCACATGGGGTTAGTAATCGCTGCAATAACGATCCAAACACAATGAGGGCTAGCAGGAGCTATAGCTATAATAATTGCCCACGGGTTTACCTCATCAGCACTTTTTTGCCTAGCAAATATCTCCTATGAACGTACACAAACCCGTATTATACTTCTCACCCGAGGATTCCACAACATCCTACCAATAACTACAACCTGATGGCTCTTGGCCTGCCTTATAAATATTGCTACCCCCCCAAGCATAAACTTCACAAGTGAACTTCTAATTGCATCCTCTATATTCAACTGATGCCCAACAACCATCATCATATTTGGCCTACTAATACTTATTACAGCTTCATACTCACTACATATATTCCTATCAACACAAACAGGCATCCACACACTTAATAACTACACCCAACCTATACACTCACGAGAACATCTCCTTATTTTACTCCACTTAATCCCCCTTATATTAATCTCCTTAAAACCAGAACTAGTTATGTAACGTGTATGTAATTTTAAAAAAAATATCAAGCTGTGACCTTGACAATAGGAATTACCCTCATACACCAGAGGAGGTTACAAGACCTGCTAACTCTTTAATCTGGCATTAAAACCCAGCCC
DQ098513_1_Pseudonaja_nuchalis_voucher_SAMA_R58380_NADH_dehydrogenase_subunit_4__ND4__gene__part   GATACGGCATTATCCGCCTATCCCAAACTCTTCCCACCCTAAAAACAGACATATTCCTCCCTTTTATCGTCGTATCCATATGAGGAGCAACCCTAGCAAGCCTAATCTGCCTACAACAGACAGACTTAAAATCACTAATTGCGTACTCTTCAATTAGCCACATGGGGTTAGTAATCGCTGCAATAACGATCCAAACACAATGAGGACTAGCAGGAGCTATAACTATAATGATTGCCCACGGGTTTACCTCATCAGCACTTTTTTGCCTAGCAAATACCTCCTACGAACGTACACAGACCCGTATTATACTCCTCACCCGAGGATTTCACAACATCCTACCAATAACTACAACCTGATGACTCTTGGCCTGCCTTATAAATATTGCTACCCCCCCAAGCATAAACTTCACAAGTGAACTTCTAATTGCATCCTCTATATTCAACTGATGCCCAACAACCATCATCATATTTGGCCTACTAATACTTATTACAGCTTCATACTCACTACATATATTCCTATCAACACAAACAGGCATCCACACACTTAATAACTACACCCAACCTATACACTCACGAGAACATCTCCTTATTTTACTCCACTTAATCCCCCTTATATTAATTTCCTTAAAACCAGAACTAGTAATGTAACGTGTATGTAATTTTAAAAAAAATATCAAGCTGTGACCTTGACAATAGGAATTATCCTCATACACCAGAGGAGGTTACAAGACCTGCTAACTCTTTAATCTGGCATTAAAACCCAGCCC
DQ098512_1_Pseudonaja_nuchalis_voucher_SAMA_R56775_NADH_dehydrogenase_subunit_4__ND4__gene__part   GATACGGCATTATCCGCCTATCCCAAACTCTTCCCACCCTAAAAACAGATATATTCCTCCCTTTTATCGTTGTATCCATATGAGGAGCAATCCTAGCAAGCCTAATCTGCTTACAACAGACAGACTTAAAATCACTAATTGCATACTCTTCAATTAGCCACATGGGGTTAGTAATCGCTGCAATAACGATCCAAACACAATGAGGGCTAGCAGGAGCTATAGCTATAATAATTGCCCACGGGTTTACCTCATCAGCACTTTTTTGCCTAGCAAATACCTCCTACGAACGTACACAAACCCGTATTATACTTCTCACCCGAGGATTCCACAACATCCTACCAATAACTACAACCTGATGGCTCTTGGCCTGCCTTATAAATATTGCTACCCCCCCAAGCATAAACTTCACAAGTGAACTTCTAATTGCATCCTCTATATTCAACTGATGCCCAACAACCATCATCATATTTGGCCTACTAATACTTATTACAGCTTCATACTCACTACATATATTCCTATCAACACAAACAGGCATCCACACACTTAATAACTACACCCAACCTATACACTCACGAGAACATCTCCTTATTTTACTCCACTTAATCCCCCTTATATTAATCTCCTTAAAACCAGAACTAGTTATGTAACGTGTATGTAATTTTAAAAAAAATATCAAGCTGTGACCTTGACAATAGGAATTACCCTCATACACCAGAGGAGGTTACAAGACCTGCTAACTCTTTAATCTGGCATTAAAACCCAGCCC
DQ098511_1_Pseudonaja_nuchalis_voucher_SAMA_R56774_NADH_dehydrogenase_subunit_4__ND4__gene__part   GATACGGCATTATCCGCCTATCCCAAACTCTTCCCACCCTAAAAACAGACATATTCCTCCCTTTTATCGTCGTATCCATATGAGGAGCAACCCTAGCAAGCCTAATCTGCCTACAACAGACAGACTTAAAATCACTAATTGCGTACTCTTCAATTAGCCACATGGGGTTAGTAATCGCTGCAATAACGATCCAAACACAATGAGGACTAGCAGGAGCTATAACTATAATGATTGCCCACGGGTTTACCTCATCAGCACTTTTTTGCCTAGCAAATACCTCCTACGAACGTACACAAACCCGTATTATACTCCTCACCCGAGGATTTCACAACATCCTACCAATAACTACAACCTGATGACTCTTGGCCTGCCTTATAAATATTGCTACCCCCCCAAGCATAAACTTCACAAGTGAACTTCTAATTGCATCCTCTATATTCAACTGATGCCCAACAACCATCATCATATTTGGCCTACTAATACTTATTACAGCTTCATACTCACTACATATATTCCTATCAACACAAACAGGCATCCACACACTTAATAACTACACCCAACCTATACACTCACGAGAACATCTCCTTATTTTACTCCACTTAATCCCCCTTATATTAATTTCCTTAAAACCAGAACTAGTAATGTAACGTGTATGTAATTTTAAAAAAAATATCAAGCTGTGACCTTGACAATAGGAATTATCCTCATACACCAGAGGAGGTTACAAGACCTGCTAACTCTTTAATCTGGCATTAAAACCCAGCCC
DQ098510_1_Pseudonaja_nuchalis_voucher_SAMA_R56773_NADH_dehydrogenase_subunit_4__ND4__gene__part   GATACGGCATTATCCGCCTATCCCAAACTCTTCCCACCCTAAAAACAGACATATTCCTCCCTTTTATCGTCGTATCCATATGAGGAGCAACCCTAGCAAGCCTAATCTGCCTACAACAGACAGACTTAAAATCACTAATTGCGTACTCTTCAATTAGCCACATGGGGTTAGTAATCGCTGCAATAACGATCCAAACACAATGAGGACTAGCAGGAGCTATAACTATAATGATTGCCCACGGGTTTACCTCATCAGCACTTTTTTGCCTAGCAAATACCTCCTACGAACGTACACAAACCCGTATTATACTCCTCACCCGAGGATTTCACAACATCCTACCAATAACTACAACCTGATGACTCTTGGCCTGCCTTATAAATATTGCTACCCCCCCAAGCATAAACTTCACAAGTGAACTTCTAATTGCATCCTCTATATTCAACTGATGCCCAACAACCATCATCATATTTGGCCTACTAATACTTATTACAGCTTCATACTCACTACATATATTCCTATCAACACAAACAGGCATCCACACACTTAATAACTACACCCAACCTATACACTCACGAGAACATCTCCTTATTTTACTCCACTTAATCCCCCTTATATTAATTTCCTTAAAACCAGAACTAGTAATGTAACGTGTATGTAATTTTAAAAAAAATATCAAGCTGTGACCTTGACAATAGGAATTATCCTCATACACCAGAGGAGGTTACAAGACCTGCTAACTCTTTAATCTGGCATTAAAACCCAGCCC
DQ098509_1_Pseudonaja_nuchalis_voucher_SAMA_R56772_NADH_dehydrogenase_subunit_4__ND4__gene__part   GATACGGCATTATCCGCCTATCCCAAACTCTTCCCACCCTAAAAACAGACATATTCCTCCCTTTTATCGTCGTATCCATATGAGGAGCAACCCTAGCAAGCCTAATCTGCCTACAACAGACAGACTTAAAATCACTAATTGCGTACTCTTCAATTAGCCACATGGGGTTAGTAATCGCTGCAATAACGATCCAAACACAATGAGGACTAGCAGGAGCTATAACTATAATGATTGCCCACGGGTTTACCTCATCAGCACTTTTTTGCCTAGCAAATACCTCCTACGAACGTACACAAACCCGTATTATACTCCTCACCCGAGGATTTCACAACATCCTACCAATAACTACAACCTGATGACTCTTGGCCTGCCTTATAAATATTGCTACCCCCCCAAGCATAAACTTCACAAGTGAACTTCTAATTGCATCCTCTATATTCAACTGATGCCCAACAACCATCATCATATTTGGCCTACTAATACTTATTACAGCTTCATACTCACTACATATATTCCTATCAACACAAACAGGCATCCACACACTTAATAACTACACCCAACCTATACACTCACGAGAACATCTCCTTATTTTACTCCACTTAATCCCCCTTATATTAATTTCCTTAAAACCAGAACTAGTAATGTAACGTGTATGTAATTTTAAAAAAAATATCAAGCTGTGACCTTGACAATAGGAATTATCCTCATACACCAGAGGAGGTTACAAGACCTGCTAACTCTTTAATCTGGCATTAAAACCCAGCCC
DQ098508_1_Pseudonaja_nuchalis_voucher_field_no__BT23_NADH_dehydrogenase_subunit_4__ND4__gene__p   GATACGGCATTATCCGCCTATCCCAAACTCTTCCCACCCTAAAAACAGATATATTCCTCCCTTTTATCGTTGTATCCATATGAGGAGCAATCCTAGCAAGCCTAATCTGCTTACAACAGACAGACTTAAAATCACTAATTGCATACTCTTCAATTAGCCACATGGGGTTAGTAATCGCTGCAATAACGATCCAAACACAATGAGGGCTAGCAGGAGCTATAGCTATAATAATTGCCCACGGGTTTACCTCATCAGCACTTTTTTGCCTAGCAAATATCTCCTATGAACGTACACAAACCCGTATTATACTTCTCACCCGAGGATTCCACAACATCCTACCAATAACTACAACCTGATGGCTCTTGGCCTGCCTTATAAATATTGCTACCCCCCCAAGCATAAACTTCACAAGTGAACTTCTAATTGCATCCTCTATATTCAACTGATGCCCAACAACCATCATCATATTTGGCCTACTAATACTTATTACAGCTTCATACTCACTACATATATTCCTATCAACACAAACAGGCATCCACACACTTAATAACTACACCCAACCTATACACTCACGAGAACATCTCCTTATTTTACTCCACTTAATCCCCCTTATATTAATCTCCTTAAAACCAGAACTAGTTATGTAACGTGTGTGTAATTTTAAAAAAAATATCAAGCTGTGACCTTGACAATAGGAATTACCCTCATACACCAGAGGAGGTTACAAGACCTGCTAACTCTTTAATCTGGCATTAAAACCCAGCCC
DQ098507_1_Pseudonaja_nuchalis_voucher_alcohol_no__D3499_NADH_dehydrogenase_subunit_4__ND4__gene   GATACGGCATTATCCGCCTATCCCAAACTCTTCCCACCCTAAAAACAGATATATTCCTCCCTTTTATCGTTGTATCCATATGAGGAGCAATCCTAGCAAGCCTAATCTGCTTACAACAGACAGACTTAAAATCACTAATTGCATACTCTTCAATTAGCCACATGGGGTTAGTAATCGCTGCAATAACGATCCAAACACAATGAGGGCTAGCAGGAGCTATAGCTATAATAATTGCCCACGGGTTTACCTCATCAGCACTTTTTTGCCTAGCAAATATCTCCTATGAACGTACACAAACCCGTATTATACTTCTCACCCGAGGATTCCACAACATCCTACCAATAACTACAACCTGATGGCTCTTGGCCTGCCTTATAAATATTGCTACCCCCCCAAGCATAAACTTCACAAGTGAACTTCTAATTGCATCCTCTATATTCAACTGATGCCCAACAACCATCATCATATTTGGCCTACTAATACTTATTACAGCTTCATACTCACTACATATATTCCTATCAACACAAACAGGCATCCACACACTTAATAACTACACCCAACCTATACACTCACGAGAACATCTCCTTATTTTACTCCACTTAATCCCCCTTATATTAATCTCCTTAAAACCAGAACTAGTTATGTAACGTGTATGTAATTTTAAAAAAAATATCAAGCTGTGACCTTGACAATAGGAATTACCCTCATACACCAGAGGAGGTTACAAGACCTGCTAACTCTTTAATCTGGCATTAAAACCCAGCCC
DQ098506_1_Pseudonaja_nuchalis_voucher_NTM_R10685_NADH_dehydrogenase_subunit_4__ND4__gene__parti   GATACGGCATTATCCGCCTATCCCAAACTCTTCCCACCCTAAAAACAGACATATTCCTCCCTTTTATCGTCGTATCCATATGAGGAGCAACCCTAGCAAGCCTAATCTGCCTACAACAGACAGACTTAAAATCACTAATTGCGTACTCTTCAATTAGCCACATGGGGTTAGTAATCGCTGCAATAACGATCCAAACACAATGAGGACTAGCAGGAGCTATAACTATAATGATTGCCCACGGGTTTACCTCATCAGCACTTTTTTGCCTAGCAAATACCTCCTACGAACGTACACAAACCCGTATTATACTCCTCACCCGAGGATTTCACAACATCCTACCAATAACTACAACCTGATGACTCTTGGCCTGCCTTATAAATATTGCTACCCCCCCAAGCATAAACTTCACAAGTGAACTTCTAATTGCATCCTCTATATTCAACTGATGCCCAACAACCATCATCATATTTGGCCTACTAATACTTATTACAGCTTCATACTCACTACATATATTCCTATCAACACAAACAGGCATCCACACACTTAATAACTACACCCAACCTATACACTCACGAGAACATCTCCTTATTTTACTCCACTTAATCCCCCTTATATTAATTTCCTTAAAACCAGAACTAGTAATGTAACGTGTATGTAATTTTAAAAAAAATATCAAGCTGTGACCTTGACAATAGGAATTATCCTCATACACCAGAGGAGGTTACAAGACCTGCTAACTCTTTAATCTGGCATTAAAACCCAGCCC
DQ098505_1_Pseudonaja_nuchalis_voucher_NTM_R21673_NADH_dehydrogenase_subunit_4__ND4__gene__parti   GATACGGCATTATCCGCCTATCCCAAACTCTTCCCACCCTAAAAACAGACATATTCCTCCCTTTTATCGTCGTATCCATATGAGGAGCAACCCTAGCAAGCCTAATCTGCCTACAACAGACAGACTTAAAATCACTAATTGCGTACTCTTCAATTAGCCACATGGGGTTAGTAATCGCTGCAATAACGATCCAAACACAATGAGGACTAGCAGGAGCTATAACTATAATGATTGCCCACGGGTTTACCTCATCAGCACTTTTTTGCCTAGCAAATACCTCCTACGAACGTACACAAACCCGTATTATACTCCTCACCCGAGGATTTCACAACATCCTACCAATAACAACAACCTGATGACTCTTGGCCTGCCTTATAAATATTGCTACCCCCCCAAGCATAAACTTCACAAGTGAACTTCTAATTGCATCCTCTATATTCAACTGATGCCCAACAACCATCATCATATTTGGCCTACTAATACTTATTACAGCTTCATACTCACTACATATATTCCTATCAACACAAACAGGCATCCACACACTTAATAACTACACCCAACCTATACACTCACGAGAACATCTCCTTATTTTACTCCACTTAATCCCCCTTATATTAATTTCCTTAAAACCAGAACTAGTAATGTAACGTGTATGTAATTTTAAAAAAAATATCAAGCTGTGACCTTGACAATAGGAATTATCCTCATACACCAGAGGAGGTTACAAGACCTGCTAACTCTTTAATCTGGCATTAAAACCCAGCCC
098504_1_Pseudonaja_nuchalis_voucher_ABTC_13468_NADH_dehydrogenase_subunit_4__ND4__gene__parti     GATACGGCATTATCCGCCTATCCCAAACTCTTCCCACCCTAAAAACAGACATATTCCTCCCTTTTATCGTCGTATCCATATGAGGAGCAACCCTAGCAAGCCTAATCTGCCTACAACAGACAGACTTAAAATCACTAATTGCGTACTCTTCAATTAGCCACATGGGGTTAGTAATCGCTGCAATAACGATCCAAACACAATGAGGACTAGCAGGAGCTATAACTATAATGATTGCCCACGGGTTTACCTCATCAGCACTTTTTTGCCTAGCAAATACCTCCTACGAACGTACACAAACCCGTATTATACTCCTCACCCGAGGATTTCACAACATCCTACCAATAACTACAACCTGATGACTCTTGGCCTGCCTTATAAATATTGCTACCCCCCCAAGCATAAACTTCACAAGTGAACTTCTAATTGCATCCTCTATATTCAACTGATGCCCAACAACCATCATCATATTTGGCCTACTAATACTTATTACAGCTTCATACTCACTACATATATTCCTATCAACACAAACAGGCATCCACACACTTAATAACTACACCCAACCTATACACTCACGAGAACATCTCCTTATTTTACTCCACTTAATCCCCCTTATATTAATTTCCTTAAAACCAGAACTAGTAATGTAACGTGTATGTAATTTTAAAAAAAATATCAAGCTGTGACCTTGACAATAGGAATTATCCTCATACACCAGAGGAGGTTACAAGACCTGCTAACTCTTTAATCTGGCATTAAAACCCAGCCC
DQ098503_1_Pseudonaja_modesta_voucher_WAM_R138971_NADH_dehydrogenase_subunit_4__ND4__gene__parti   GGTACGGTATTATCCGCCTATCCCAAACTCTCCCCACTCTAAAAACAGAAATATTTCTCCCCTTTATTGTTCTCTCCCTATGAGGAGCTATCTTAGCAAGCCTAACTTGCCTACAACAGACAGACCTAAAATCCTTAATCGCATACTCCTCTATTAGCCACATAGGCCTAGTTATTGCTGCAATAGCCATCCAAACGCAATGAGGCCTGGCTGGGGCCATAACTATAATAATTGCCCACGGGTTCACATCATCAGCCCTTTTCTGCCTAGCAAACATCACTTATGAACGCACACAAACACGAATTATACTTCTCACCCGAGGATTCCACAACATTTTACCAATAACCACAACCTGATGACTCCTAGCCTGCCTCATAAATATTGCTACCCCACCAAGCATAAACTTCACAAGTGAACTTCTAATCGCATCCTCTATGTTTAACTGATGTCCAACAACAGTTATTATGTTTGGACTACTAATACTTATTACAGCCTCATACTCACTTCACATATTTCTGTCAACACAAATAAACACCCACACACTTAACTCCCAAACCCAACCTTCACACTCACGAGAACACCTACTTATCTCACTCCACATTATCCCCCTTGCACTAATTTCCTTAAAACCAGAACTAGTAATATAGCGTGTGTGTAATTTAAAAAAAAATATCAAGCTGTGACCTTGACAATAGAAATTACCCTCACACACCAGAGGGGGTTACAAGATCTGCTAACTCTTCAACCTGGAACTAAAACCCAGCCT
098502_1_Pseudonaja_modesta_voucher_WAM_R117097_NADH_dehydrogenase_subunit_4__ND4__gene__parti     GGTACGGTATTATCCGCCTATCCCAAACCCTCCCCACTCTAAAAACAGACATATTTCTCCCCTTTATTGTTCTCTCCCTATGAGGAGCCATCTTAGCAAGCCTAACTTGTCTACAACAAACAGACCTAAAATCCTTAATCGCATACTCCTCTATTAGTCACATGGGCCTAGTTATTGCTGCAATAGCCATCCAAACGCAATGAGGCCTAGCCGGGGCCATAACCATAATAATTGCCCACGGATTTACATCATCAGCACTTTTCTGTCTAGCAAACACCACTTATGAGCGCACACAAACACGAATCATACTCCTCACCCGAGGATTCCACAACATTCTACCAATAACTACAACCTGATGGCTCCTAGCCTGCCTCATAAACATTGCTACCCCCCCAAGCATAAACTTCACAAGTGAGCTTCTAATCGCATCCTCTATATTTAACTGATGCCCAACAACAATCATTATGTTTGGACTACTAATACTTATTACAGCCTCATACTCACTTCACATATTCCTATCAACGCAAATAAACACCAATACACTTAACACCCAGACCCAACCTTCACACTCACGAGAACATCTACTTATCTCACTCCACATTATCCCCCTTGCACTAATTTCCTTAAAACCAGAACTAGTAATATAGCGTGTGTGTAATTTAAAAAAAAATATCAAGCTGTGACCTTGACAATAGAAACAACCCTCACACACCAGAGGGGGCCATAAGACCTGCTAACTCTTCAACCTGGAACTAAAACCCAGCCC
98501_1_Pseudonaja_modesta_voucher_WAM_R96631_NADH_dehydrogenase_subunit_4__ND4__gene__partia      GGTATGGTATTATCCGCCTATCCCAAACCCTCCCCACTCTAAAAACAGACATATTTCTCCCCTTTATTGTCCTCTCTCTATGAGGAGCCATCTTAGCAAGCCTGACTTGCCTACAACAGACAGACCTAAAATCCTTAATCGCATACTCCTCTATTAGCCACATGGGCCTAGTTATTGCTGCAATAGCTATCCAAACGCAATGAGGCCTAGCCGGGGCCATAACAATAATAATTGCCCACGGATTCACATCATCAGCCCTTTTCTGTCTAGCAAACACCACTTATGAACGCACACAAACACGAATCATACTTCTCACCCGAGGATTTCATAACATTTTACCAATAACCACAACCTGATGACTCCTAGCCTGCCTCATAAATATTGCTACCCCACCAAGCATAAACTTCACAAGTGAACTTCTAATCGCATCCTCTATATTTAACTGATGCCCAACAACAGTTATTATGTTTGGTTTACTAATACTTATTACAGCCTCATACTCACTTCACATATTCCTATCAACACAAATAAACACCCACACACTTAACTCCCAAACCCAACCCTCACACTCACGAGAACACCTACTTATTTCACTCCACATTATCCCCCTTGCACTAATTTCCTTAAAACCAGAACTAGTAATATAACGTGTGTGTAATTTAAAAAAAAATATCAAGCTGTGACCTTGACAATAGAAATTACCCTCACACACCAGAGGGGGTTACAAGACCTGCTAACTCTTCAACCTGGAACTAAAACCCAGCCT
98500_1_Pseudonaja_modesta_voucher_EBU_31218_NADH_dehydrogenase_subunit_4__ND4__gene__partial      GGTATGGTGTTATCCGCCTATCCCAAACTCTCCCCACTCTAAAAACAGACATATTTCTCCCCTTTATTGTTCTCTCCCTATGAGGGGCCATCTTAGCAAGCTTAACCTGCCTACAACAGACAGACCTAAAATCCTTAATCGCATATTCCTCCATTAGTCATATAGGCCTAGTTATCGCTGCAATAGCCATTCAAACGCAATGAGGCCTAGCCGGGGCTATAACCATAATAATCGCCCACGGATTTACATCATCAGCACTCTTCTGCCTAGCAAATACCACTTATGAACGCACACAAACACGAATCCTGCTCCTCACCCGAGGATTCCATAACATTCTACCAATAACTACAACCTGATGACTCCTAGCCTGCCTCATAAACATTGCTACTCCACCAAGCATAAACTTCACAAGTGAACTTCTAATCGCATCCTCTATATTCAACTGATGCCCAACCACAGTTATTATGTTTGGATTACTAATACTTATTACAGCCTCATACTCACTTCACATATTCCTATCAACACAAATATATACACATACACTTAATTCCCAAACCCAACCTTCTCACTCACGAGAACACCTCCTTATTTCACTCCATATTATCCCCCTTGCACTAATTTCCTTAAAACCAGAACTAGTAATATAGCGTGTGTGTAATTTAAAAAAAAATATCAAGCTGTGACCTTGACAATAGAAACTATCCTCACACACCAGAGGGGGTTACAAGACCTGCTAACTCTTCAACCTGGAACTAAAACCCAGCCC
98499_1_Pseudonaja_modesta_voucher_AMS_R155038_NADH_dehydrogenase_subunit_4__ND4__gene__parti      GATACGGTATTATCCGCCTTTCCCAAACCCTTCCCACCTTAAAAACAGATATGTTTCTCCCTTTTATTGTCCTTTCATTGTGAGGAGCCATCTTAGCAAGCTTAACCTGCCTACAACAGACAGATCTAAAATCCCTAATCGCATATTCCTCTATCAGCCACATAGGCCTAGTTGTTGCTGCAATAGCTATCCAAACGCAATGAGGCCTAACCGGGGCTATAGCTATAATAATTGCCCACGGATTTACATCATCAACGCTTTTCTGCTTAGCAAACACCACCTATGAACGCACACAAACACGAATCATACTCCTCACCCGAGGATTCCATAACATCCTACCAATAGCTACAACCTGGTGGCTCTTGGCATGCCTTATAAACATTGCCACCCCACCTAGCATAAACTTCACAAGCGAACTTCTAATCGCATCCTCTATATTTAACTGATGCCCAACAACAATTGTTATATTTGGACTACTAATACTCATTACAGCCTCATACTCACTTCACATATTCCTATCAACGCAAATAAACACCCACACACTTAATACCCACACCCAACCCATACACTCACGAGAACATCTCCTTATTTCACTTCATATCATCCCCCTTGTATTAATCTCCTTTAAACCAGAACTAGTAATATAACGTGTGTGTAATTTAAAAAAAAATATCAAGCTGTGACCTTGACAATAGAAATTACCCTCACACACCAGAGGGGGTCACAAGACCTGCTAAATCTTCAACCTGGCACTAAAACCCAGCCC
98498_1_Pseudonaja_modesta_voucher_SAMA_R31930_NADH_dehydrogenase_subunit_4__ND4__gene__parti      GGTACGGTATTATCCGCCTATCCCAAACTCTCCCCACTCTAAAAACAGACATATTTCTCCCCTTTATTGTTCTCTCCCTATGAGGGGCCATCTTAGCAAGCTTAACCTGCCTACAACAGACAGACCTAAAATCCTTAATCGCATACTCCTCCATTAGCCATATGGGCCTAGTTATCGCTGCAATAGCCATTCAAACGCAATGAGGCCTAGCCGGGGCTATAACCATAATAATCGCCCACGGATTTACATCATCAGCACTCTTCTGCCTAGCAAATACCACTTATGAACGCACACAAACACGAATCCTGCTCCTCACCCGAGGATTCCATAACATTTTACCAATAACTACAACCTGATGACTCCTAGCCTGCCTCATAAACATTGCTACTCCACCAAGCATAAACTTCACAAGTGAACTTCTAATCGCATCCTCTATATTTAACTGATGCCCAACCACAGTTATTATGTTTGGACTACTAATACTTATTACAGCCTCATACTCACTTCACATATTCCTATCAACACAAATATATACTCATACACTTAATACCCAAACCCAACCCTCTCACTCACGAGAACACCTCCTTATTTCACTCCATATTATCCCCCTTGCACTAATTTCCTTAAAACCAGAACTAGTAATATAGCGTGTGTGTAATTTAAAAAAAAATATCAAGCTGTGACCTTGACAATAGAAATCACCCTCACACACCAGAGGGGGTTACAAGACCTGCTAACTCTTCAACCTGGAACTAAAACCCAGCCC
98497_1_Pseudonaja_modesta_voucher_SAMA_R48586_NADH_dehydrogenase_subunit_4__ND4__gene__parti      GGTACGGTATTATCCGCCTATCCCAAACCCTCCCCACCCTAAAAACAGACATATTTCTCCCCTTTATTGTTCTCTCCCTATGAGGGGCCATCTTAGCAAGCTTAACCTGCCTACAACAGACAGACCTAAAATCCCTAATCGCATACTCCTCCATTAGTCATATAGGCCTAGTTATCGCTGCAATAGCCATTCAAACGCAATGAGGCCTAGCCGGGGCTATAACCATAATAATCGCCCACGGATTTACATCATCAGCACTCTTCTGCCTAGCAAATACCACTTATGAACGCACACAAACACGAATCCTGCTCCTCACCCGAGGATTCCATAACATTTTACCAATAACTACAACCTGATGACTCCTAGCCTGCCTCATAAACATTGCTACTCCACCAAGCATAAACTTCACAAGTGAACTTCTAATTGCATCCTCTATATTTAACTGATGCCCAACCACAGTTATTATGTTTGGGTTACTAATACTTATTACAGCCTCATACTCACTTCACATATTCCTATCAACACAAATATATACCCATACACTTAACACCCAAACCCAACCTTCTCACTCACGAGAACACCTCCTTATTTCACTCCATATCATCCCCCTTGCACTAATTTCCTTAAAACCAGAACTAGTAATATAGCGTGTGTGTAATTTAAAAAAAAATATCAAGCTGTGACCTTGACAATAGAAATTACCCTCACACACCAGAGGGGGTTACAAGACCTGCTAACTCTTCAACCTGGAACTAAAACCCAGCCC
98496_1_Pseudonaja_modesta_voucher_SAMA_R29347_NADH_dehydrogenase_subunit_4__ND4__gene__parti      GGTACGGTATTATCCGCCTATCCCAAACCCTCCCCACTCTAAAAACAGACATATTTCTCCCCTTTATTGTTCTCTCCCTATGAGGAGCCATCTTAGCAAGCCTAACTTGTCTACAACAAACAGACCTAAAATCCTTAATCGCATACTCCTCTATTAGTCACATGGGCCTAGTTATTGCTGCAATAGCCATCCAAACGCAATGAGGCCTAGCCGGGGCCATAACCATAATAATTGCCCACGGATTTACATCATCAGCACTTTTCTGTCTAGCAAACACCACTTATGAGCGCACACAAACACGAATCATACTCCTCACCCGAGGATTCCACAACATTCTACCAATAACTACAACCTGATGGCTCCTAGCCTGCCTCATAAACATTGCTACCCCCCCAAGCATAAACTTCACAAGTGAGCTTCTAATCGCATCCTCTATATTTAACTGATGCCCAACAACAATCATTATGTTTGGACTACTAATACTTATTACAGCCTCATACTCACTTCACATATTCCTATCAACGCAAATAAACACCAATACACTTAACACCCAGACCCAACCTTCACACTCACGAGAACATCTACTTATCTCACTCCACATTATCCCCCTTGCACTAATTTCCTTAAAACCAGAACTAGTAATATAGCGTGTGTGTAATTTAAAAAAAAATATCAAGCTGTGACCTTGACAATAGAAACAACCCTCACACACCAGAGGGGGCCATAAGACCTGCTAACTCTTCAACCTGGAACTAAAACCCAGCCC
98495_1_Pseudonaja_modesta_voucher_SAMA_R24656_NADH_dehydrogenase_subunit_4__ND4__gene__parti      GGTATGGTGTTATCCGCCTATCCCAAACTCTCCCCACTCTAAAAACAGACATATTTCTCCCCTTTATTGTTCTCTCCCTATGAGGGGCCATCTTAGCAAGCTTAACCTGCCTACAACAGACAGACCTAAAATCCTTAATCGCATATTCCTCCATTAGTCATATAGGCCTAGTTATCGCTGCAATAGCCATTCAAACGCAATGAGGCCTAGCCGGGGCTATAACCATAATAATCGCCCACGGATTTACATCATCAGCACTCTTCTGCCTAGCAAATACCACTTATGAACGCACACAAACACGAATCCTGCTCCTCACCCGAGGATTCCATAACATTCTACCAATAACTACAACCTGATGACTCCTAGCCTGCCTCATAAACATTGCTACTCCACCAAGCATAAACTTCACAAGTGAACTTCTAATCGCATCCTCTATATTCAACTGATGCCCAATCACAGTTATTATGTTTGGATTACTAATACTTATTACAGCCTCATACTCACTTCACATATTCCTATCAACACAAATATATACACATACACTTAACTCCCAAACCCAACCTTCTCACTCACGAGAACACCTCCTTATTTCACTCCATATTATCCCCCTTGCACTAATTTCCTTAAAACCAGAACTAGTAATATAGCGTGTGTGTAATTTAAAAAAAAATATCAAGCTGTGACCTTGACAATAGAAATTATCCTCACACACCAGAGGGGGTTACAAGACCTGCTAACTCTTCAACCTGGAACTAAAACCCAGCCC
98494_1_Pseudonaja_modesta_voucher_SAMA_R20859_NADH_dehydrogenase_subunit_4__ND4__gene__parti      GGTACGGTATTATCCGCCTATCCCAAACTCTCCCCACTCTAAAAACAGACATATTTCTCCCCTTTATTGTTCTCTCCCTATGAGGGGCCATCTTAGCAAGCTTAACCTGCCTACAACAGACAGACCTAAAATCCTTAATCGCATACTCCTCCATTAGCCATATGGGCCTAGTTATCGCTGCAATAGCCATTCAAACGCAATGAGGCCTAGCCGGGGCTATAACCATAATAATCGCCCACGGATTTACATCATCAGCACTCTTCTGCCTAGCAAATACCACTTATGAACGCACACAAACACGAATCCTGCTCCTCACCCGAGGATTCCATAACATTTTACCAATAACTACAACCTGATGACTCCTAGCCTGCCTCATAAACATTGCTACTCCACCAAGCATAAACTTCACAAGTGAACTTCTAATCGCATCCTCTATATTTAACTGATGCCCAACCACAGTTATTATGTTTGGACTACTAATACTTATTACAGCCTCATACTCACTTCACATATTCCTATCAACACAAATATATACTCATACACTTAATACCCAAACCCAACCCTCTCACTCACGAGAACACCTCCTTATTTCACTCCATATTATCCCCCTTGCACTAATTTCCTTAAAACCAGAACTAGTAATATAGCGTGTGTGTAATTTAAAAAAAAATATCAAGCTGTGACCTTGACAATAGAAATCACCCTCACACACCAGAGGGGGTTACAAGACCTGCTAACTCTTCAACCTGGAACTAAAACCCAGCCC
098493_1_Pseudonaja_modesta_voucher_ABTC_41340_NADH_dehydrogenase_subunit_4__ND4__gene__partia     GGTACGGTATTATCCGCCTATCCCAAACCCTCCCCACTCTAAAAACAGACATATTTCTCCCCTTTATTGTTCTCTCCCTATGAGGGGCCATCTTAGCAAGCTTAACTTGCCTACAACAGACAGACCTAAAATCCTTAATCGCATACTCCTCCATTAGTCATATGGGTCTAGTTATCGCTGCAATAGCCATTCAAACGCAATGAGGCCTAGCCGGGGCTATAACCATAATAATCGCCCACGGGTTTACATCATCAGCACTCTTCTGCCTAGCAAATACCACTTATGAACGCACACAAACACGAATCCTGCTCCTCACCCGAGGATTCCATAACATTTTACCAATAACTACAACCTGATGACTCCTAGCCTGCCTCATAAACATTGCTACTCCACCAAGCATAAACTTCACAAGTGAACTTCTAATCGCATCCTCTATATTTAACTGATGCCCAACCACAGTTGTTATGTTTGGATTACTAATACTTATTACAGCCTCATATTCACTTCACATATTCCTATCAACACAAATATATTCTCATACACTTAATACCCAAACCCAACCTTCTCACTCACGAGAACACCTCCTTATTTCACTCCATATTATCCCCCTTGCACTAATTTCCTTAAAACCAGAACTAGTAATATAGCGTGTGTGTAATTTAAAAAAAAATATCAAGCTGTGACCTTGACAATAGAAATTACCCTCACACACCAGAGGGGGTTACAAGACCTGCTAACTCTTCAACCTGGGACTAAAACCCAGCCC
098492_1_Pseudonaja_modesta_voucher_ABTC_31697_NADH_dehydrogenase_subunit_4__ND4__gene__partia     GATATGGTATTATCCGCCTTTCCCAAACCCTTCCCACCTTAAAAACAGATATGTTTCTCCCTTTTATTGTCCTTTCATTGTGAGGAGCCATCTTAGCAAGCTTAACCTGCCTACAACAGACAGATCTAAAATCCCTAATCGCATATTCCTCTATCAGCCACATAGGCCTAGTTGTTGCTGCAATAGCCATCCAAACGCAATGAGGCCTAACCGGGGCTATAGCTATAATAATTGCCCACGGATTTACATCATCAACGCTTTTCTGCTTAGCAAACACCACCTATGAACGCACACAAACACGAATCATACTCCTCACCCGAGGATTCCATAACATCCTACCAATAGCTACAACCTGATGGCTCTTGGCATGCCTTATAAACATTGCCACCCCACCTAGCATAAACTTCACAAGCGAACTTCTAATCGCATCCTCTATATTTAACTGATGCCCAACAACAATTGTTATATTTGGACTACTAATACTCATTACAGCCTCATACTCACTTCACATATTCCTGTCAACGCAAATAAACACCCACACACTTAATACCCACACCCAACCCATACACTCACGAGAACATCTCCTTATTTCACTTCATATCATCCCCCTTGTATTAATCTCCTTTAAACCAGAACTAGTAATATAACGTGTGTGTAATTTAAAAAAAAATATCAAGCTGTGACCTTGACAATAGAAATTACCCTCACACACCGGAGGGGGTCACAAGACCTGCTAAATCTTCAACCTGGCACTAAAACCCAGCCC
098491_1_Pseudonaja_modesta_voucher_SAMA_R42921_NADH_dehydrogenase_subunit_4__ND4__gene__parti     GATATGGTATTATCCGCCTTTCCCAAACCCTTCCCACCTTAAAAACAGATATGTTTCTCCCTTTTATTGTCCTTTCATTGTGAGGAGCCATCTTAGCAAGCTTAACCTGCCTACAACAGACAGATCTAAAATCCCTAATCGCATATTCCTCTATCAGCCACATAGGCCTAGTTGTTGCTGCAATAGCCATCCAAACGCAATGAGGCCTAACCGGGGCTATAGCTATAATAATTGCCCACGGATTTACATCATCAACGCTTTTCTGCTTAGCAAACACCACCTATGAACGCACACAAACACGAATCATACTCCTCACCCGAGGATTCCATAACATCCTACCAATAGCTACAACCTGATGGCTCTTGGCATGCCTTATAAACATTGCCACCCCACCTAGCATAAACTTCACAAGCGAACTTCTAATCGCATCCTCTATATTTAACTGATGCCCAACAACAATTGTTATATTTGGACTACTAATACTCATTACAGCCTCATACTCACTTCACATATTCCTGTCAACGCAAATAAACACCCACACACTTAATACCCACACCCAACCCATACACTCACGAGAACATCTCCTTATTTCACTTCATATCATCCCCCTTGTATTAATCTCCTTTAAACCAGAACTAGTAATATAACGTGTGTGTAATTTAAAAAAAAATATCAAGCTGTGACCTTGACAATAGAAATTACCCTCACACACCGGAGGGGGTCACAAGACCTGCTAAATCTTCAACCTGGCACTAAAACCCAGCCC
098490_1_Pseudonaja_modesta_voucher_SAMA_R35874_NADH_dehydrogenase_subunit_4__ND4__gene__parti     GGTACGGTATTATCCGCCTATCCCAAACCCTCCCCACTCTAAAAACAGACATATTTCTCCCCTTTATTGTTCTCTCCCTATGAGGGGCCATCTTAGCAAGCTTAACCTGCCTACAACAGACAGACCTAAAATCCCTAATCGCATACTCCTCCATTAGTCATATAGGCCTAGTTATCGCTGCAATAGCCATTCAAACGCAATGAGGCCTAGCCGGGGCTATAACCATAATAATCGCCCACGGATTTACATCATCAGCACTCTTCTGCCTAGCAAATACCACTTATGAACGCACACAAACACGAATCCTGCTCCTCACCCGAGGATTCCATAACATTTTACCAATAACTACAACCTGATGACTCCTAGCCTGCCTCATAAACATTGCTACTCCACCAAGCATAAACTTCACAAGTGAACTTCTAATTGCATCCTCTATATTTAACTGATGCCCAACCACAGTTATTATGTTTGGGTTACTAATACTTATTACAGCCTCATACTCACTTCACATATTCCTATCAACACAAATATATACCCACACACTTAACACCCAAACCCAACCTTCTCACTCACGAGAACACCTCCTTATTTCACTCCATATCATCCCCCTTGCACTAATTTCCTTAAAACCAGAACTAGTAATATAGCGTGTGTGTAATTTAAAAAAAAATATCAAGCTGTGACCTTGACAATAGAAATTACCCTCACACACCAGAGGGGGTTACAAGACCTGCTAACTCTTCAACCTGGAACTAAAACCCAGCCC
098489_1_Pseudonaja_ingrami_voucher_QM_J70065_NADH_dehydrogenase_subunit_4__ND4__gene__partial     GGTATGGTATTATCCGCCTATCCCAAACCCTACCCGTTTTAAAAACAGATGTATTCCTACCGTTTATTGTTCTATCAATATGAGGAGCAATCTTGGCAAGCCTAACCTGCCTACAACAAACGGATTTAAAATCACTAATCGCATATTCCTCAATCAGCCACATGGGTTTAGTCATCGCTGCAATAGCTATCCAAACACAATGGGGTTTAGCAGGAGCTATAACCATAATAATCTCCCACGGATTTACCTCATCAGCACTCTTCTGTTTAGCAAACACCTCCTACGAACGTACACAAACCCGTATTATACTTCTCACCCGAGGATTCCATAACATCCTACCAATAGCTACAACCTGGTGACTCTTGGCCTGCCTCATAAACATTGCTACCCCACCAAGCATAAACTTCACAAGTGAACTTCTAATTGCATCATCTATATTTAACTGATGCCCAACAACCATCATCCTATTTGGTCTACTAATACTTATTACAGCCTCATACTCACTACATATGTTTTTATCAACACAAATAGGTGTTCACACACTCAATACTTACACTCAACCTACACACTCACGAGAACACCTCCTTATTTTACTCCACTTAACCCCCCTCATACTAATTTCCCTAAAACCAGAACTAGTGATGTAACGTGTGTGTAATTTTAAAAAAAATATCAAGCTGTGACCTTGACAATAGGAATTACCCTCATACACCAGAGGGGGTTACAAGACCTGCTAAATCTTTAACCTGGCATTAAAACCCAGCCC
DQ098488_1_Pseudonaja_ingrami_NADH_dehydrogenase_subunit_4__ND4__gene__partial_cds__and_tRNA_His   GGTATGGTATTATCCGCCTATCCCAAACCCTACCCGTTTTAAAAACAGATGTATTCCTACCGTTTATTGTTCTATCAATATGAGGAGCAATCTTGGCAAGCCTAACCTGCCTACAACAAACGGATTTAAAATCACTAATCGCATATTCCTCAATCAGCCACATGGGTTTAGTCATCGCTGCAATAGCTATCCAAACACAATGGGGTTTAGCAGGAGCTATAACCATAATAATCTCCCACGGATTTACCTCATCAGCACTCTTCTGTTTAGCAAACACCTCCTACGAACGTACACAAACCCGTATTATACTTCTCACCCGAGGATTCCATAACATCCTACCAATAGCTACAACCTGGTGACTCTTGGCCTGCCTCATAAACATTGCTACCCCACCAAGCATAAACTTCACAAGTGAACTTCTAATTGCATCATCTATATTTAACTGATGCCCAACAACCATCATCCTATTTGGTCTACTAATACTTATTACAGCCTCATACTCACTACATATGTTTTTATCAACACAAATAGGTGTACACACACTCAATACTTACACTCAACCTACACACTCACGAGAACACCTCCTTATTTTACTCCACTTAACCCCCCTCATACTAATTTCCCTAAAACCAGAACTAGTGATGTAACGTGTATGTAATTTTAAAAAAAATATCAAGCTGTGACCTTGACAATAGGAATTACCCTCATACACCAGAGGGGGTTACAAGACCTGCTAAATCTTTAACCTGGCATTAAAACCCAGCCC
DQ098487_1_Pseudonaja_inframacula_voucher_SAMA_R57076_NADH_dehydrogenase_subunit_4__ND4__gene__p   GGTACGGCATTATCCGCCTATCCCAAACCCTCCCTATTCTAAAAACAGATATATTCCTCCCCTTTATTATTATATCAATATGAGGGGCAATCTTGGCAAGCCTAATTTGTCTACAACAGACAGACTTAAAATCACTAATCGCATATTCCTCAATTAGCCATATGGGCCTAGTAATCGCTGCAATAACTATCCAAACACAATGAGGACTAGCAGGAGCTATAACCATAATAATCGCCCACGGGTTCACCTCATCAGCACTTTTTTGCCTAGCAAACACCTCTTACGAACGCACACAAACCCGCATTATACTTCTCACCCGAGGATTCCACAACATCCTACCTATAGCCACAACCTGATGACTCTTGGCCTGCCTTATAAACATTGCTACCCCACCCAGCATAAACTTCACAAGTGAACTTCTAATTGCATCCTCCATATTCAACTGATGCCCAACAACCATCATCATATTTGGCTTACTAATAATTATTACAGCTTCATATTCACTACATATGTTCCTATCAACACAAATAGGCGTCCACACACTTAACACCCACACCCAACCCATACACTCACGAGAACACCTCCTTATATCACTCCATTTAATCCCCCTTACATTAATTTCCCTAAAACCAGAACTAGTGATGTAACGTGTATGTAATTTAAAAAAAAATACCAAGCTGTGACCTTGACAATAGGAATCACCCTCATACACCAGAGGGGGTTACAAGACCTGCTAACTCTTCAACCTGGTATTAAAACCCAGCCC
DQ098486_1_Pseudonaja_inframacula_voucher_SAMA_R56771_NADH_dehydrogenase_subunit_4__ND4__gene__p   GGTACGGCATTATCCGCCTATCCCAAACCCTCCCTATTCTAAAAACAGATATATTCCTCCCCTTTATTATTATATCAATATGAGGGGCAATCTTGGCAAGCCTAATTTGTCTACAACAGACAGACTTAAAATCACTAATCGCATATTCCTCAATTAGCCATATGGGCCTAGTAATCGCTGCAATAACTATCCAAACACAATGAGGACTAGCAGGAGCTATAACCATAATAATCGCCCACGGGTTCACCTCATCAGCACTTTTTTGCCTAGCAAACACCTCTTACGAACGCACACAAACCCGCATTATACTTCTCACCCGAGGATTCCACAACATCCTACCTATAGCCACAACCTGATGACTCTTGGCCTGCCTTATAAACATTGCTACCCCACCCAGCATAAACTTCACAAGTGAACTTCTAATTGCATCCTCCATATTCAACTGATGTCCAACAACCATCATCATATTTGGCTTACTAATAATTATTACAGCTTCATATTCACTACATATGTTCCTATCAACACAAATAGGCGTCCACACACTTAACACCCACACCCAACCCATACACTCACGAGAACACCTCCTTATATCACTCCATTTAATCCCCCTTACATTAATTTCCCTAAAACCAGAACTAGTGATGTAACGTGTATGTAATTTAAAAAAAAATACCAAGCTGTGACCTTGACAATAGGAATCACCCTCATACACCAGAGGGGGTTACAAGACCTGCTAACTCTTCAACCTGGTATTAAAACCCAGCCC
DQ098485_1_Pseudonaja_inframacula_voucher_SAMA_R38193_NADH_dehydrogenase_subunit_4__ND4__gene__p   GGTACGGCATTATCCGCCTATCCCAAACCCTCCCTATTCTAAAAACAGATATATTCCTCCCCTTTATTATTATATCAATATGAGGGGCAATCTTGGCAAGCCTAATTTGTCTACAACAGACAGACTTAAAATCACTAATCGCATATTCCTCAATTAGCCATATGGGCCTAGTAATCGCTGCAATAACTATCCAAACACAATGAGGACTAGCAGGAGCTATAACCATAATAATCGCCCACGGGTTCACCTCATCAGCACTTTTTTGCCTAGCAAACACCTCTTACGAACGCACACAAACCCGCATTATACTTCTCACCCGAGGATTCCACAACATCCTACCTATAGCCACAACCTGATGACTCTTGGCCTGCCTTATAAACATTGCTACCCCACCCAGCATAAACTTCACAAGTGAACTTCTAATTGCATCCTCCATATTCAACTGATGTCCAACAACCATCATCATATTTGGCTTACTAATAATTATTACAGCTTCATATTCACTACATATGTTCCTATCAACACAAATAGGCGTCCACACACTTAACACCCACACCCAACCCATACACTCACGAGAACACCTCCTTATATCACTCCATTTAATCCCCCTTACATTAATTTCCCTAAAACCAGAACTAGTGATGTAACGTGTATGTAATTTAAAAAAAAATACCAAGCTGTGACCTTGACAATAGGAATCACCCTCATACACCAGAGGGGGTTACAAGACCTGCTAACTCTTCAACCTGGTATTAAAACCCAGCCC
DQ098484_1_Pseudonaja_inframacula_voucher_SAMA_R36588_NADH_dehydrogenase_subunit_4__ND4__gene__p   GGTACGGCATTATCCGCCTATCCCAAACCCTCCCTATTCTAAAAACAGATATATTCCTCCCCTTTATTATTATATCAATATGAGGGGCAATCTTGGCAAGCCTAATTTGTCTACAACAGACAGACTTAAAATCACTAATCGCATATTCCTCAATTAGCCATATGGGCCTAGTAATCGCTGCAATAACTATCCAAACACAATGAGGACTAGCAGGAGCTATAACCATAATAATCGCCCACGGGTTCACCTCATCAGCACTTTTTTGCCTAGCAAACACCTCTTACGAACGCACACAAACCCGCATTATACTTCTCACCCGAGGATTCCACAACATCCTACCTATAGCCACAACCTGATGACTCTTAGCCTGCCTTATAAACATTGCTACCCCACCCAGCATAAACTTCACAAGTGAACTTCTAATTGCATCCTCCATATTCAACTGATGTCCAACAACCATCATCATATTTGGCTTACTAATAATTATTACAGCTTCATATTCACTACATATATTCCTATCAACACAAATAGGTGTCCACACACTTAACACCCACACCCAACCCATACACTCACGAGAACACCTCCTTTTATCACTCCATTTAATCCCCCTTACATTAATTTCCCTAAAACCAGAACTAGTGATGTAACGTGTGTGTAATTTAAAAAAAAATACCAAGCTGTGACCTTGACAATAGGAATCACCCTCATACACCAGAGGGGGTTACAAGACCTGCTAACTCTTCAACCTGGTATTAAAACCCAGCCC
DQ098483_1_Pseudonaja_inframacula_voucher_SAMA_R31572_NADH_dehydrogenase_subunit_4__ND4__gene__p   GGTACGGCATTATCCGCCTATCCCAAACCCTCCCTATTCTAAAAACAGATATATTCCTCCCCTTTATTATTATATCAATATGAGGGGCAATCTTGGCAAGCCTAATTTGTCTACAACAGACAGACTTAAAATCACTAATCGCATATTCCTCAATTAGCCATATGGGCCTAGTAATCGCTGCAATAACTATCCAAACACAATGAGGACTAGCAGGAGCTATAACCATAATAATCGCCCACGGGTTCACCTCATCAGCACTTTTTTGCCTAGCAAACACCTCTTACGAACGCACACAAACCCGCATTATACTTCTCACCCGAGGATTCCACAACATCCTACCTATAGCCACAACCTGATGACTCTTGGCCTGCCTTATAAACATTGCTACCCCACCCAGCATAAACTTCACAAGTGAACTTCTAATTGCATCCTCCATATTCAACTGATGTCCAACAACCATCATCATATTTGGCTTACTAATAATTATTACAGCTTCATATTCACTACATATGTTCCTATCAACACAAATAGGCGTCCACACACTTAACACCCACACCCAACCCATACACTCACGAGAACACCTCCTTATATCACTCCATTTAATCCCCCTTACATTAATTTCCCTAAAACCAGAACTAGTGATGTAACGTGTATGTAATTTAAAAAAAAATACCAAGCTGTGACCTTGACAATAGGAATCACCCTCATACACCAGAGGGGGTTACAAGACCTGCTAACTCTTCAACCTGGTATTAAAACCCAGCCC
DQ098482_1_Pseudonaja_inframacula_voucher_SAMA_R29026_NADH_dehydrogenase_subunit_4__ND4__gene__p   GGTACGGCATTATCCGCCTATCCCAAACCCTCCCTATTCTAAAAACAGATATATTCCTCCCCTTTATTATTATATCAATATGAGGGGCAATCTTGGCAAGCCTAATTTGTCTACAACAGACAGACTTAAAATCACTAATCGCATATTCCTCAATTAGCCATATGGGCCTAGTAATCGCTGCAATAACTATCCAAACACAATGAGGACTAGCAGGAGCTATAACCATAATAATCGCCCACGGGTTCACCTCATCAGCACTTTTTTGCCTAGCAAACACCTCTTACGAACGCACACAAACCCGCATTATACTTCTCACCCGAGGATTCCACAACATCCTACCTATAGCCACAACCTGATGACTCTTGGCCTGCCTTATAAACATTGCTACCCCACCCAGCATAAACTTCACAAGTGAACTTCTAATTGCATCCTCCATATTCAACTGATGTCCAACAACCATCATCATATTTGGCTTACTAATAATTATTACAGCTTCATATTCACTACATATGTTCCTATCAACACAAATAGGCGTCCACACACTTAACACCCACACCCAACCCATACACTCACGAGAACACCTCCTTATATCACTCCATTTAATCCCCCTTACATTAATTTCCCTAAAACCAGAACTAGTGATGTAACGTGTATGTAATTTAAAAAAAAATACCAAGCTGTGACCTTGACAATAGGAATCACCCTCATACACCAGAGGGGGTTACAAGACCTGCTAACTCTTCAACCTGGTATTAAAACCCAGCCC
DQ098481_1_Pseudonaja_inframacula_voucher_SAMA_R26243_NADH_dehydrogenase_subunit_4__ND4__gene__p   GGTACGGCATTATCCGCCTATCCCAAACCCTCCCTATTCTAAAAACAGATATATTCCTCCCCTTTATTATTATATCAATATGAGGGGCAATCTTGGCAAGCCTAATTTGTCTACAACAGACAGACTTAAAATCACTAATCGCATATTCCTCAATTAGCCATATGGGCCTAGTAATCGCTGCAATAACTATCCAAACACAATGAGGACTAGCAGGAGCTATAACCATAATAATCGCCCACGGGTTCACCTCATCAGCACTTTTTTGCCTAGCAAACACCTCTTACGAACGCACACAAACCCGCATTATACTTCTCACCCGAGGATTCCACAACATCCTACCTATAGCCACAACCTGATGACTCTTGGCCTGCCTTATAAACATTGCTACCCCACCCAGCATAAACTTCACAAGTGAACTTCTAATTGCATCCTCCATATTCAACTGATGTCCAACAACCATCATCATATTTGGCTTACTAATAATTATTACAGCTTCATATTCACTACATATGTTCCTATCAACACAAATAGGCGTCCACACACTTAACACCCACACCCAACCCATACACTCACGAGAACACCTCCTTATATCACTCCATTTAATCCCCCTTACATTAATTTCCCTAAAACCAGAACTAGTGATGTAACGTGTATGTAATTTAAAAAAAAATACCAAGCTGTGACCTTGACAATAGGAATCACCCTCATACACCAGAGGGGGTTACAAGACCTGCTAACTCTTCAACCTGGTATTAAAACCCAGCCC
DQ098480_1_Pseudonaja_inframacula_voucher_SAMA_R26148_NADH_dehydrogenase_subunit_4__ND4__gene__p   GGTACGGCATTATCCGCCTATCCCAAACCCTCCCTATTCTAAAAACAGATATATTCCTCCCCTTTATTATTATATCAATATGAGGGGCAATCTTGGCAAGCCTAATTTGTCTACAACAGACAGACTTAAAATCACTAATCGCATATTCCTCAATTAGCCATATGGGCCTAGTAATCGCTGCAATAACTATCCAAACACAATGAGGACTAGCAGGAGCTATAACCATAATAATCGCCCACGGGTTCACCTCATCAGCACTTTTTTGCCTAGCAAACACCTCCTACGAACGCACACAAACCCGCATTATACTTCTCACCCGAGGATTCCACAACATCCTACCTATAGCCACAACCTGATGACTCTTGGCCTGCCTTATAAACATTGCTACCCCACCCAGCATAAACTTCACAAGTGAACTTCTAATTGCATCCTCCATATTCAACTGATGTCCAACAACCATCATCATATTTGGCTTACTAATAATTATTACAGCTTCATATTCACTACATATATTCCTATCAACACAAATAGGCGTCCACACACTTAACACCCACACCCAACCCATACACTCACGAGAACACCTCCTTATATCACTCCATTTAATCCCCCTTACATTAATTTCCATAAAACCAGAACTAGTGATGTAACGTGTATGTAATTTAAAAAAAAATACCAAGCTGTGACCTTGACAATAGGAATCACCCTCATACACCAGAGGGGGTTACAAGACCTGCTAACTCTTCAACCTGGTATTAAAACCCAGCCC
DQ098479_1_Pseudonaja_inframacula_voucher_SAMA_R26146_NADH_dehydrogenase_subunit_4__ND4__gene__p   GGTACGGCATTATCCGCCTATCCCAAACCCTCCCTATTCTAAAAACAGATATATTCCTCCCCTTTATTATTATATCAATATGAGGGGCAATCTTGGCAAGCCTAATTTGTCTACAACAGACAGACTTAAAATCACTAATCGCATATTCCTCAATTAGCCATATGGGCCTAGTAATCGCTGCAATAACTATCCAAACACAATGAGGACTAGCAGGAGCTATAACCATAATAATCGCCCACGGGTTCACCTCATCAGCACTTTTTTGCCTAGCAAACACCTCCTACGAACGCACACAAACCCGCATTATACTTCTCACCCGAGGATTCCACAACATCCTACCTATAGCCACAACCTGATGACTCTTGGCCTGCCTTATAAACATTGCTACCCCACCCAGCATAAACTTCACAAGTGAACTTCTAATTGCATCCTCCATATTCAACTGATGTCCAACAACCATCATCATATTTGGCTTACTAATAATTATTACAGCTTCATATTCACTACATATATTCCTATCAACACAAATAGGCGTCCACACACTTAACACCCACACCCAACCCATACACTCACGAGAACACCTCCTTATATCACTCCATTTAATCCCCCTTACATTAATTTCCATAAAACCAGAACTAGTGATGTAACGTGTATGTAATTTAAAAAAAAATACCAAGCTGTGACCTTGACAATAGGAATCACCCTCATACACCAGAGGGGGTTACAAGACCTGCTAACTCTTCAACCTGGTATTAAAACCCAGCCC
DQ098478_1_Pseudonaja_inframacula_voucher_SAMA_R25702_NADH_dehydrogenase_subunit_4__ND4__gene__p   GGTACGGCATTATCCGCCTATCCCAAACCCTCCCTATTCTAAAAACAGATATATTCCTCCCCTTTATTATTATATCAATATGAGGGGCAATCTTGGCAAGCCTAATTTGTCTACAACAGACAGACTTAAAATCACTAATCGCATATTCCTCAATTAGCCATATGGGCCTAGTAATCGCTGCAATAACTATCCAAACACAATGAGGACTAGCAGGAGCTATAACCATAATAATCGCCCACGGGTTCACCTCATCAGCACTTTTTTGCCTAGCAAACACCTCCTACGAACGCACACAAACCCGCATTATACTTCTCACCCGAGGATTCCACAACATCCTACCTATAGCCACAACCTGATGACTCTTGGCCTGCCTTATAAACATTGCTACCCCACCCAGCATAAACTTCACAAGTGAACTTCTAATTGCATCCTCCATATTCAACTGATGTCCAACAACCATCATCATATTTGGCTTACTAATAATTATTACAGCTTCATATTCACTACATATATTCCTATCAACACAAATAGGCGTCCACACACTTAACACCCACACCCAACCCATACACTCACGAGAACACCTCCTTATATCACTCCATTTAATCCCCCTTACATTAATTTCCATAAAACCAGAACTAGTGATGTAACGTGTATGTAATTTAAAAAAAAATACCAAGCTGTGACCTTGACAATAGGAATCACCCTCATACACCAGAGGGGGTTACAAGACCTGCTAACTCTTCAACCTGGTATTAAAACCCAGCCC
DQ098477_1_Pseudonaja_inframacula_voucher_SAMA_R25422_NADH_dehydrogenase_subunit_4__ND4__gene__p   GGTACGGCATTATCCGCCTATCCCAAACCCTCCCTATTCTAAAAACAGATATATTCCTCCCCTTTATTATTATATCAATATGAGGGGCAATCTTGGCAAGCCTAATTTGTCTACAACAGACAGACTTAAAATCACTAATCGCATATTCCTCAATTAGCCATATGGGCCTAGTAATCGCTGCAATAACTATCCAAACACAATGAGGACTAGCAGGAGCTATAACCATAATAATCGCCCACGGGTTCACCTCATCAGCACTTTTTTGCCTAGCAAACACCTCTTACGAACGCACACAAACCCGCATTATACTTCTCACCCGAGGATTCCACAACATCCTACCTATAGCCACAACCTGATGACTCTTGGCCTGCCTTATAAACATTGCTACCCCACCCAGCATAAACTTCACAAGTGAACTTCTAATTGCATCCTCCATATTCAACTGATGTCCAACAACCATCATCATATTTGGCTTACTAATAATTATTACAGCTTCATATTCACTACATATGTTCCTATCAACACAAATAGGCGTCCACACACTTAACACCCACACCCAACCCATACACTCACGAGAACACCTCCTTATATCACTCCATTTAATCCCCCTTACATTAATTTCCCTAAAACCAGAACTAGTGATGTAACGTGTATGTAATTTAAAAAAAAATACCAAGCTGTGACCTTGACAATAGGAATCACCCTCATACACCAGAGGGGGTTACAAGACCTGCTAACTCTTCAACCTGGTATTAAAACCCAGCCC
DQ098476_1_Pseudonaja_inframacula_voucher_SAMA_R24757_NADH_dehydrogenase_subunit_4__ND4__gene__p   GGTACGGCATTATCCGCCTATCCCAAACCCTCCCTATTCTAAAAACAGATATATTCCTCCCCTTTATTATTATATCAATATGAGGGGCAATCTTGGCAAGCCTAATTTGTCTACAACAGACAGACTTAAAATCACTAATCGCATATTCCTCAATTAGCCATATGGGCCTAGTAATCGCTGCAATAACTATCCAAACACAATGAGGACTAGCAGGAGCTATAACCATAATAATCGCCCACGGGTTCACCTCATCAGCACTTTTTTGCCTAGCAAACACCTCTTACGAACGCACACAAACCCGCATTATACTTCTCACCCGAGGATTCCACAACATCCTACCTATAGCCACAACCTGATGACTCTTGGCCTGCCTTATAAACATTGCTACCCCACCCAGCATAAACTTCACAAGTGAACTTCTAATTGCATCCTCCATATTCAACTGATGTCCAACAACCATCATCATATTTGGCTTACTAATAATTATTACAGCTTCATATTCACTACATATGTTCCTATCAACACAAATAGGCGTCCACACACTTAACACCCACACCCAACCCATACACTCACGAGAACACCTCCTTATATCACTCCATTTAATCCCCCTTACATTAATTTCCCTAAAACCAGAACTAGTGATGTAACGTGTATGTAATTTAAAAAAAAATACCAAGCTGTGACCTTGACAATAGGAATCACCCTCATACACCAGAGGGGGTTACAAGACCTGCTAACTCTTCAACCTGGTATTAAAACCCAGCCC
DQ098475_1_Pseudonaja_inframacula_voucher_SAMA_R24755_NADH_dehydrogenase_subunit_4__ND4__gene__p   GGTACGGCATTATCCGCCTATCCCAAACCCTCCCTATTCTAAAAACAGATATATTCCTCCCCTTTATTATTATATCAATATGAGGGGCAATCTTGGCAAGCCTAATTTGTCTACAACAGACAGACTTAAAATCACTAATCGCATATTCCTCAATTAGCCATATGGGCCTAGTAATCGCTGCAATAACTATCCAAACACAATGAGGACTAGCAGGAGCTATAACCATAATAATCGCCCACGGGTTCACCTCATCAGCACTTTTTTGCCTAGCAAACACCTCTTACGAACGCACACAAACCCGCATTATACTTCTCACCCGAGGATTCCACAACATCCTACCTATAGCCACAACCTGATGACTCTTGGCCTGCCTTATAAACATTGCTACCCCACCCAGCATAAACTTCACAAGTGAACTTCTAATTGCATCCTCCATATTCAACTGATGTCCAACAACCATCATCATATTTGGCTTACTAATAATTATTACAGCTTCATATTCACTACATATGTTCCTATCAACACAAATAGGCGTCCACACACTTAACACCCACACCCAACCCATACACTCACGAGAACACCTCCTTATATCACTCCATTTAATCCCCCTTACATTAATTTCCCTAAAACCAGAACTAGTGATGTAACGTGTATGTAATTTAAAAAAAAATACCAAGCTGTGACCTTGACAATAGGAATCACCCTCATACACCAGAGGGGGTTACAAGACCTGCTAACTCTTCAACCTGGTATTAAAACCCAGCCC
DQ098474_1_Pseudonaja_inframacula_voucher_SAMA_R24751_NADH_dehydrogenase_subunit_4__ND4__gene__p   GGTACGGCATTATCCGCCTATCCCAAACCCTCCCTATTCTAAAAACAGATATATTCCTCCCCTTTATTATTATATCAATATGAGGGGCAATCTTGGCAAGCCTAATTTGTCTACAACAGACAGACTTAAAATCACTAATCGCATATTCCTCAATTAGCCATATGGGCCTAGTAATCGCTGCAATAACTATCCAAACACAATGAGGACTAGCAGGAGCTATAACCATAATAATCGCCCACGGGTTCACCTCATCAGCACTTTTTTGCCTAGCAAACACCTCTTACGAACGCACACAAACCCGCATTATACTTCTCACCCGAGGATTCCACAACATCCTACCTATAGCCACAACCTGATGACTCTTGGCCTGCCTTATAAACATTGCTACCCCACCCAGCATAAACTTCACAAGTGAACTTCTAATTGCATCCTCCATATTCAACTGATGTCCAACAACCATCATCATATTTGGCTTACTAATAATTATTACAGCTTCATATTCACTACATATGTTCCTATCAACACAAATAGGCGTCCACACACTTAACACCCACACCCAACCCATACACTCACGAGAACACCTCCTTATATCACTCCATTTAATCCCCCTTACATTAATTTCCCTAAAACCAGAACTAGTGATGTAACGTGTATGTAATTTAAAAAAAAATACCAAGCTGTGACCTTGACAATAGGAATCACCCTCATACACCAGAGGGGGTTACAAGACCTGCTAACTCTTCAACCTGGTATTAAAACCCAGCCC
DQ098473_1_Pseudonaja_guttata_voucher_SAMA_R57793_NADH_dehydrogenase_subunit_4__ND4__gene__parti   GATACGGTATTATCCGCCTATCCCAGACCCTCCCCACCCTAAAAACAGACATGTTCCTCCCATTTATTGTTCTATCCCTCTGAGGGGCAATCCTAGCAAGCCTGACTTGTCTACAACAGACAGACTTAAAAGCCCTAATCGCATACTCCTCAATTAGCCACATAGGCCTAGTCATCGCTGCAATAGCCATCCAAACACAATGGGGACTAATAGGAGCCATATCTATAATAATCGCCCACGGATTCACCTCATCAGCACTTTTTTGTTTAGCAAATACTACCTATGAACGCACCCAAACCCGCATCATACTCCTCACTCGGGGGTTCCACAACATCCTACCAATAGCCACCACCTGATGGCTCCTAGCCTGCCTCATAAACATTGCCACCCCGCCAGGCATAAACTTCACGAGCGAACTTCTAATTGCATCCTCCATATTTAACTGGTGCCCAACAACAATTATTTTATTTGGACTACTAATACTCATCACAGCCTCATACTCACTACACATATTCTTATCAACACAAATAGGCACCCACACACTTAACACCTATATCCAACCCACACACTCACGAGAACACCTCCTCATCTCACTTCACATGATCCCCCTCATTCTAATCTCCCTAAAACCAGAATTAGTAATATAGTGTGTATGTAATTTTAAAAAAAATACCAAGCTGTGACCTTGACAATAGGAGTTACCCTCATACACCAGAGGGGGTTACAAGACCTGCTAACTCTTTAACCTGGTACTAAAACCCAGCCC
098472_1_Pseudonaja_guttata_voucher_SAMA_R57792_NADH_dehydrogenase_subunit_4__ND4__gene__parti     GATACGGTATTATCCGCCTATCCCAGACCCTCCCCACCCTAAAAACAGACATGTTCCTCCCATTTATTGTTCTATCCCTCTGAGGGGCAATCCTAGCAAGCCTGACTTGTCTACAACAGACAGACTTAAAAGCCCTAATCGCATACTCCTCAATTAGCCACATAGGCCTAGTCATCGCTGCAATAGCCATCCAAACACAATGGGGACTAATAGGAGCCATATCTATAATAATCGCCCACGGATTCACCTCATCAGCACTTTTTTGTTTAGCAAATACTACCTATGAACGCACCCAAACCCGCATCATACTCCTCACTCGGGGGTTCCACAACATCCTACCAATAGCCACCACCTGATGGCTCCTAGCCTGCCTCATAAACATTGCCACCCCGCCAGGCATAAGCTTCACGAGCGAACTTCTAATTGCATCCTCCATATTTAACTGGTGCCCAACAACAATTATTTTATTTGGACTACTAATACTCATCACAGCCTCATACTCACTACACATATTCTTATCAACACAAATAGGCACCCACACACTTAACACCTATATCCAACCCACACACTCACGAGAACACCTCCTCATCTCACTTCACATGATCCCCCTCATTCTAATCTCCCTAAAACCAGAATTAGTAATATAGTGTGTATGTAATTTTAAAAAAAATACCAAGCTGTGACCTTGACAATAGGAGTTACCCTCATACACCAGAGGGGGTTACAAGACCTGCTAACTCTTTAACCTGGTACTAAAACCCAGCCC
098471_1_Pseudonaja_guttata_voucher_SAMA_R56317_NADH_dehydrogenase_subunit_4__ND4__gene__parti     GATACGGCATTATCCGCCTATCCCAGACCCTCCCCACCCTAAAAACAGACATGTTTCTCCCATTTATTGTTCTATCCCTCTGAGGGGCAATCCTAGCAAGCCTAACTTGTCTACAACAGACAGACTTAAAAGCCCTAATCGCATACTCCTCAATTAGCCACATAGGCCTAGTCATCGCTGCAATAGCCATCCAAACACAATGGGGGCTAATAGGAGCCATATCTATAATAATCGCCCACGGATTCACCTCTTCAGCACTTTTTTGTCTAGCAAATACCACCTATGAACGCACCCAAACCCGCATCATACTCCTCACTCGAGGGTTCCACAACATCCTACCAATAGCCACTACCTGATGACTCCTAGCCTGCCTCATAAACATTGCCACCCCACCGGGCATGAACTTCACAAGCGAACTTCTAATTGCATCCTCCATATTTAACTGGTGCCCAACAACAATTATTCTATTTGGACTACTAATACTTATCACAGCCTCATACTCACTACACATATTCTTATCAACACAAATAGGCACCCACACACTTAACTCCTATATCCAACCCACACACTCACGAGAACACCTCCTCATCTCACTTCACATGATCCCCCTCATACTAATCTCCATAAAACCAGAACTAGTAATATAGTGTGTATGTAATTTTAAAAAAAATACCAAGCTGTGACCTTGACAATAGGGGTTACCCTCATACACCAGAGGGGGTTACAAGACCTGCTAACTCTTTAACCTGGTACTAAAACCCAGCCC
098470_1_Pseudonaja_guttata_voucher_ABTC_32082_NADH_dehydrogenase_subunit_4__ND4__gene__partia     GATACGGCATTATCCGCCTATCCCAGACCCTCCCTACCCTAAAAACAGACATGTTTCTCCCATTTATTGTTCTATCCCTCTGAGGGGCAATCCTAGCAAGCCTAACTTGTCTACAACAGACAGACTTAAAAGCCCTAATCGCATACTCCTCAATTAGCCACATAGGCCTAGTCATCGCTGCAATAGCCATCCAAACACAATGGGGGCTAATAGGAGCCATATCTATAATAATCGCCCACGGATTCACCTCTTCAGCACTTTTTTGTCTAGCAAATACCACCTATGAACGCACCCAAACCCGCATCATACTCCTCACTCGAGGGTTCCACAACATCCTACCAATAGCCACTACCTGATGACTCCTAGCCTGCCTCATAAACATTGCCACCCCACCGGGCATGAACTTCACAAGCGAGCTTCTAATTGCATCCTCCATATTTAACTGGTGCCCAACAACAGTTATTCTGTTTGGACTACTAATACTTATCACAGCCTCATACTCACTACACATATTCTTATCAACACAAATAGGCACCCACACACTTAACTCCTACATCCAACCCACACACTCACGAGAACACCTCCTCATCTCACTTCACATGATCCCCCTCATACTAATCTCCCTAAAACCAGAACTAGTAATATAGTGTGTATGTAATTTTAAAAAAAATACCAAGCTGTGACCTTGACAATAGGGGTTACCCTCATACACCAGAGGGGGTTACAAGACCTGCTAACTCTTTAACCTGGTACTAAAACCCAGCCC
098469_1_Pseudonaja_guttata_voucher_ABTC_31913_NADH_dehydrogenase_subunit_4__ND4__gene__partia     GATACGGCATTATCCGCCTATCCCAGACCCTCCCCACCCTAAAAACAGACATATTTCTCCCATTTATTGTTCTATCCCTCTGAGGGGCAATCCTAGCAAGCCTAACTTGTCTACAACAGACAGACTTAAAAGCCCTAATCGCATACTCCTCAATTAGCCACATAGGCCTAGTCATCGCTGCAATAGCCATCCAAACACAATGGGGGCTAATAGGAGCCATATCTATAATAATCGCCCACGGATTCACCTCTTCAGCACTTTTTTGTCTAGCAAATACCACCTATGAACGCACCCAAACCCGCATCATACTCCTCACTCGAGGGTTCCACAACATCCTACCAATAGCCACTACCTGATGACTCCTAGCCTGCCTCATAAACATTGCCACCCCACCAGGCATGAACTTCACAAGCGAACTTCTAATTGCATCCTCCATATTTAACTGGTGCCCGACAACAATTATTCTGTTTGGACTACTAATACTTATCACAGCCTCATACTCACTACACATATTCTTATCAACACAAATAGGCACCCACACACTTAACTCCTATATCCAACCCACACACTCACGAGAACACCTCCTCATCTCACTTCACATGATCCCCCTCATACTAATCTCCCTAAAACCAGAACTAGTAATATAGTGTGTATGTAATTTTAAAAAAAATACCAAGCTGTGACCTTGACAATAGGGGTTACCCTCATACACCAGAGGGGGTTACAAGACCTGCTAACTCTTTAACCTGGTACTAAAACCCAGCCC
098468_1_Pseudonaja_affinis_voucher_WAM_R136095_NADH_dehydrogenase_subunit_4__ND4__gene__parti     GGTACGGCATTATCCGCCTATCCCAAACCCTCCCTATTCTAAAAACAGACATATTCCTCCCATTTATCGTTATATCAATATGAGGGGCAATCCTAGCAAGCCTGATTTGTCTACAACAGACAGACTTAAAATCACTAATCGCATACTCCTCAATTAGCCACATAGGACTAGTAATCGCTGCAATAACCATCCAAACACAATGAGGGTTAGCAGGGGCCATAGCCATAATAATTGCCCACGGATTTACCTCATCAGCACTTTTCTGCCTAGCAAACACCTCCTACGAACGCACACAAACCCGCATTATACTTCTAACCCGAGGATTCCACAACATTCTACCAATAGCCACAACCTGATGACTCTTGGCTTGCCTTATAAATATTGCTACTCCACCCAGCATAAACTTTACAAGTGAACTTCTAATTGCATCCTCCATATTTAACTGATGCCCAACAACCATCATCATATTTGGCCTACTAATACTTATTACAGCTTCATATTCACTACATATATTTTTATCAACACAAATGGGCATCCACACACTTAACACCCACATCCAGCCTATACACTCACGAGAACACCTCCTTATCTCACTCCATCTAATCCCCCTTATATTAATTTCTTTAAAACCAGAGCTGGTAATGTAACGTGTATGTAATTTTAAAAAAAATACCAAGCTGTGACCTTGAAAATAGGAATTACCCTCATACACCAGAGGGGGTTACAAGACCTGCTAACTCTTTAACCTGGTACTAAAACCCAGCCC
DQ098467_1_Pseudonaja_affinis_voucher_WAM_R125640_NADH_dehydrogenase_subunit_4__ND4__gene__parti   GGTACGGCATTATCCGCCTATCCCAAACCCTCCCTATTCTAAAAACAGACATATTCCTCCCATTTATCGTTATATCAATATGAGGGGCAATCCTAGCAAGCCTGATTTGTCTACAACAGACAGACTTAAAATCACTAATCGCATACTCCTCAATTAGCCACATAGGACTAGTAATCGCTGCAATAACCATCCAAACACAATGAGGGTTAGCAGGGGCCATAGCCATAATAATTGCCCACGGATTTACCTCATCAGCACTTTTCTGCCTAGCAAACACCTCCTACGAACGCACACAAACCCGCATCATACTTCTAACCCGAGGATTCCACAACATTCTACCAATAGCCACAACCTGATGACTCTTGGCTTGCCTTATAAATATTGCTACTCCACCCAGCATAAACTTTACAAGTGAACTTCTAATTGCATCCTCCATATTTAACTGATGCCCAACAACCATCATCATATTTGGCCTACTAATACTTATTACAGCTTCATATTCACTACATATATTTTTATCAACACAAATGGGCATCCACACACTTAACACCCACATCCAGCCTATACACTCACGAGAACACCTCCTTATCTCACTCCATCTAATCCCCCTTATATTAATTTCTTTAAAACCAGAGCTGGTAATGTAACGTGTATGTAATTTTAAAAAAAATACCAAGCTGTGACCTTGAAAATAGGAATTACCCTCATACACCAGAGGGGGTTACAAGACCTGCTAACTCTTTAACCTGGTACTAAAACCCAGCCC
DQ098466_1_Pseudonaja_affinis_voucher_WAM_R121144_NADH_dehydrogenase_subunit_4__ND4__gene__parti   GGTACGGCATTATCCGCCTATCCCAAACCCTCCCTATTCTAAAAACAGACATATTCCTCCCATTTATCGTTATATCAATATGAGGGGCAATCCTAGCAAGCCTGATTTGTCTACAACAGACAGACTTAAAATCACTAATCGCATACTCCTCAATTAGCCACATAGGACTAGTAATCGCTGCAATAACCATCCAAACACAATGAGGGTTAGCAGGGGCCATAGCCATAATAATTGCCCACGGATTTACCTCATCAGCACTTTTCTGCCTAGCAAACACCTCCTACGAACGCACACAAACCCGCATTATACTTCTAACCCGAGGATTCCACAACATTCTACCAATAGCCACAACCTGATGACTCTTGGCTTGCCTTATAAATATTGCTACTCCACCCAGCATAAACTTTACAAGTGAACTTCTAATTGCATCCTCCATATTTAACTGATGCCCAACAACCATCATCATATTTGGCCTACTAATACTTATTACAGCTTCATATTCACTACATATATTTTTATCAACACAAATAGGCATCCACACACTTAACACCCACATCCAGCCTATACACTCACGAGAACACCTCCTTATCTCACTCCATCTAATCCCCCTTATATTAATTTCTTTAAAACCAGAGCTGGTAATGTAACGTGTATGTAATTTTAAAAAAAATACCAAGCTGTGACCTTGAAAATAGGAATTACCCTCATACACCAGAGGGGGTTACAAGACCTGCTAACTCTTTAACCTGGTACTAAAACCCAGCCC
DQ098465_1_Pseudonaja_affinis_voucher_WAM_R121141_NADH_dehydrogenase_subunit_4__ND4__gene__parti   GGTACGGCATTATCCGCCTATCCCAAACCCTCCCTATTCTAAAAACAGACATATTCCTCCCATTTATCGTTATATCAATATGAGGGGCAATCCTAGCAAGCCTGATTTGTCTACAACAGACAGACTTAAAATCACTAATCGCATACTCCTCAATTAGCCACATAGGACTAGTAATCGCTGCAATAACCATCCAAACACAATGAGGGTTAGCAGGGGCCATAGCCATAATAATTGCCCACGGATTTACCTCATCAGCACTTTTCTGCCTAGCAAACACCTCCTACGAACGCACACAAACCCGCATTATACTTCTAACCCGAGGATTCCACAACATTCTACCAATAGCCACAACCTGATGACTCTTGGCTTGCCTTATAAATATTGCTACTCCACCCAGCATAAACTTTACAAGTGAACTTCTAATTGCATCCTCCATATTTAACTGATGCCCAACAACCATCATCATATTTGGCCTACTAATACTTATTACAGCTTCATATTCACTACATATATTTTTATCAACACAAATGGGCATCCACACACTTAACACCCACATCCAGCCTATACACTCACGAGAACACCTCCTTATCTCACTCCATCTAATCCCCCTTATATTAATTTCTTTAAAACCAGAGCTGGTAATGTAACGTGTATGTAATTTTAAAAAAAATACCAAGCTGTGACCTTGAAAATAGGAATTACCCTCATACACCAGAGGGGGTTACAAGACCTGCTAACTCTTTAACCTGGTACTAAAACCCAGCCC
DQ098464_1_Pseudonaja_affinis_voucher_WAM_R119550_NADH_dehydrogenase_subunit_4__ND4__gene__parti   GGTACGGCATTATCCGCCTATCCCAAACCCTCCCTATTCTAAAAACAGACATATTCCTCCCATTTATCGTTATATCAATATGAGGGGCAATCCTAGCAAGCCTGATTTGTCTACAACAAACAGACTTAAAATCACTAATCGCATACTCCTCAATTAGCCACATAGGACTAGTAATCGCTGCAATAACCATCCAAACACAATGAGGGTTAGCAGGGGCCATAGCCATAATAATTGCCCACGGATTTACCTCATCAGCACTTTTCTGCCTAGCAAACACCTCCTACGAACGCACACAAACCCGCATTATACTTCTAACCCGAGGATTCCACAACATTCTACCAATAGCCACAACCTGATGACTCTTGGCTTGCCTTATAAATATTGCTACTCCACCCAGCATAAACTTTACAAGTGAACTTCTAATTGCATCCTCCATATTTAACTGATGCCCAACAACCATCATCATATTTGGCCTACTAATACTTATTACAGCTTCATATTCACTACATATATTTTTATCAACACAAATGGGCATCCACACACTTAACACCCACATCCAGCCTATACACTCACGAGAACACCTCCTTATCTCACTCCATCTAATCCCCCTTATATTAATTTCTTTAAAACCAGAGCTGGTAATGTAACGTGTATGTAATTTTAAAAAAAATACCAAGCTGTGACCTTGAAAATAGGAATTACCCTCATACACCAGAGGGGGTTACAAGACCTGCTAACTCTTTAACCTGGTACTAAAACCCAGCCC
DQ098463_1_Pseudonaja_affinis_voucher_WAM_R119172_NADH_dehydrogenase_subunit_4__ND4__gene__parti   GGTACGGCATTATCCGCCTATCCCAAACCCTCCCTATTCTAAAAACAGACATATTCCTCCCATTTATCGTTATATCAATATGAGGGGCAATCCTAGCAAGCCTGATTTGTCTACAACAGACAGACTTAAAATCACTAATCGCATACTCCTCAATTAGCCACATAGGACTAGTAATCGCTGCAATAACCATCCAAACACAATGAGGGTTAGCAGGGGCCATAGCCATAATAATTGCCCACGGATTTACCTCATCAGCACTTTTCTGCCTAGCAAACACCTCCTACGAACGCACACAAACCCGCATTATACTTCTAACCCGAGGATTCCACAACATTCTACCAATAGCCACAACCTGATGACTCTTGGCTTGCCTTATAAATATTGCTACTCCACCCAGCATAAACTTTACAAGTGAACTTCTAATTGCATCCTCCATATTTAACTGATGCCCAACAACCATCATCATATTTGGCCTACTAATACTTATTACAGCTTCATATTCACTACATATATTTTTATCAACACAAATGGGCATCCACACACTTAACACCCACATCCAGCCTATACACTCACGAGAACACCTCCTTATCTCACTCCATCTAATCCCCCTTATATTAATTTCTTTAAAACCAGAGCTGGTAATGTAACGTGTATGTAATTTTAAAAAAAATACCAAGCTGTGACCTTGAAAATAGGAATTACCCTCATACACCAGAGGGGGTTACAAGACCTGCTAACTCTTTAACCTGGTACTAAAACCCAGCCC
DQ098462_1_Pseudonaja_affinis_voucher_WAM_R115297_NADH_dehydrogenase_subunit_4__ND4__gene__parti   GGTACGGCATTATCCGCCTATCCCAAACCCTCCCTATTCTAAAAACAGACATATTCCTCCCATTTATCGTTATATCAATATGAGGGGCAATCCTAGCAAGCCTGATTTGTCTACAACAGACAGACTTAAAATCACTAATCGCATACTCCTCAATTAGCCACATAGGACTAGTAATCGCTGCAATAACCATCCAAACACAATGAGGGTTAGCAGGGGCCATAGCCATAATAATTGCCCACGGATTTACCTCATCAGCACTTTTCTGCCTAGCAAACACCTCCTACGAACGCACACAAACCCGCATTATACTTCTAACCCGAGGATTCCACAACATTCTACCAATAGCCACAACCTGATGACTCTTGGCTTGCCTTATAAATATTGCTACTCCACCCAGCATAAACTTTACAAGTGAACTTCTAATTGCATCCTCCATATTTAACTGATGCCCAACAACCATCATCATATTTGGCCTACTAATACTTATTACAGCTTCATATTCACTACATATATTTTTATCAACACAAATGGGCATCCACACACTTAACACCCACATCCAGCCTATACACTCACGAGAACACCTCCTTATCTCACTCCATCTAATCCCCCTTATATTAATTTCTTTAAAACCAGAGCTGGTAATGTAACGTGTATGTAATTTTAAAAAAAATACCAAGCTGTGACCTTGAAAATAGGAATTACCCTCATACACCAGAGGGGGTTACAAGACCTGCTAACTCTTTAACCTGGTACTAAAACCCAGCCC
DQ098461_1_Pseudonaja_affinis_voucher_WAM_R115146_NADH_dehydrogenase_subunit_4__ND4__gene__parti   GGTACGGCATTATCCGCCTATCCCAAACCCTCCCTATTCTAAAAACAGACATATTCCTCCCATTTATCGTTATATCAATATGAGGGGCAATCCTAGCAAGCCTGATTTGTCTACAACAGACAGACTTAAAATCACTAATCGCATACTCCTCAATTAGCCACATAGGACTAGTAATCGCTGCAATAACCATCCAAACACAATGAGGGTTAGCAGGGGCCATAGCCATAATAATTGCCCACGGATTTACCTCATCAGCACTTTTCTGCCTAGCAAACACCTCCTACGAACGCACACAAACCCGCATTATACTTCTAACCCGAGGATTCCACAACATTCTACCAATAGCCACAACCTGATGACTCTTGGCTTGCCTTATAAATATTGCTACTCCACCCAGCATAAACTTTACAAGTGAACTTCTAATTGCATCCTCCATATTTAACTGATGCCCAACAACCATCATCATATTTGGCCTACTAATACTTATTACAGCTTCATATTCACTACATATATTTTTATCAACACAAATGGGCATCCACACACTTAACACCCACATCCAGCCTATACACTCACGAGAACACCTCCTTATCTCACTCCATCTAATCCCCCTTATATTAATTTCTTTAAAACCAGAGCTGGTAATGTAACGTGTATGTAATTTTAAAAAAAATACCAAGCTGTGACCTTGAAAATAGGAATTACCCTCATACACCAGAGGGGGTTACAAGACCTGCTAACTCTTTAACCTGGTACTAAAACCCAGCCC
DQ098460_1_Pseudonaja_affinis_voucher_WAM_R104272_NADH_dehydrogenase_subunit_4__ND4__gene__parti   GGTACGGCATTATCCGCCTATCCCAAACCCTCCCTATTCTAAAAACAGACATATTCCTCCCATTTATCGTTATATCAATATGAGGGGCAATCCTAGCAAGCCTGATTTGTCTACAACAGACAGACTTAAAATCACTAATCGCATACTCCTCAATTAGCCACATAGGACTAGTAATCGCTGCAATAACCATCCAAACACAATGAGGGTTAGCAGGGGCCATAGCCATAATAATTGCCCACGGATTTACCTCATCAGCACTTTTCTGCCTAGCAAACACCTCCTACGAACGCACACAAACCCGCATTATACTTCTAACCCGAGGATTCCACAACATTCTACCAATAGCCACAACCTGATGACTCTTGGCTTGCCTTATAAATATTGCTACTCCACCCAGCATAAACTTTACAAGTGAACTTCTAATTGCATCCTCCATATTTAACTGATGCCCAACAACCATCATCATATTTGGCCTACTAATACTTATTACAGCTTCATATTCACTACATATATTTTTATCAACACAAATGGGCATCCACACACTTAACACCCACATCCAGCCTATACACTCACGAGAACACCTCCTTATCTCACTCCATCTAATCCCCCTTATATTAATTTCTTTAAAACCAGAGCTGGTAATGTAACGTGTATGTAATTTTAAAAAAAATACCAAGCTGTGACCTTGAAAATAGGAATTACCCTCATACACCAGAGGGGGTTACAAGACCTGCTAACTCTTTAACCTGGTACTAAAACCCAGCCC
DQ098459_1_Pseudonaja_affinis_voucher_WAM_R77743_NADH_dehydrogenase_subunit_4__ND4__gene__partia   GGTACGGCATTATCCGCCTATCCCAAACCCTCCCTATTCTAAAAACAGACATATTCCTCCCATTTATCGTTATATCAATATGAGGGGCAATCCTAGCAAGCCTGATTTGTCTACAACAGACAGACTTAAAATCACTAATCGCATACTCCTCAATTAGCCACATAGGACTAGTAATCGCTGCAATAACCATCCAAACACAATGAGGGTTAGCAGGGGCCATAGCCATAATAATTGCCCACGGATTTACCTCATCAGCACTTTTCTGCCTAGCAAACACCTCCTACGAACGCACACAAACCCGCATTATACTTCTAACCCGAGGATTCCACAACATTCTACCAATAGCCACAACCTGATGACTCTTGGCTTGCCTTATAAATATTGCTACTCCACCCAGCATAAACTTTACAAGTGAACTTCTAATTGCATCCTCCATATTTAACTGATGCCCAACAACCATCATCATATTTGGCCTACTAATACTTATTACAGCTTCATATTCACTACATATATTTTTATCAACACAAATGGGCATCCACACACTTAACACCCACATCCAGCCTATACACTCACGAGAACACCTCCTTATCTCACTCCATCTAATCCCCCTTATATTAATTTCTTTAAAACCAGAGCTGGTAATGTAACGTGTATGTAATTTTAAAAAAAATACCAAGCTGTGACCTTGAAAATAGGAATTACCCTCATACACCAGAGGGGGTTACAAGACCTGCTAACTCTTTAACCTGGTACTAAAACCCAGCCC
DQ098458_1_Pseudonaja_affinis_voucher_SAMA_R52360_NADH_dehydrogenase_subunit_4__ND4__gene__parti   GGTACGGCATTATCCGCCTATCCCAAACCCTCCCTATTCTAAAAACAGACATATTCCTCCCATTTATCGTTATATCAATATGAGGGGCAATCCTAGCAAGCCTGATTTGTCTACAACAGACAGACTTAAAATCACTAATCGCATACTCCTCAATTAGCCACATAGGACTAGTAATCGCTGCAATAACCATCCAAACACAATGAGGGTTAGCAGGGGCCATAGCCATAATAATTGCCCACGGATTTACCTCATCAGCACTTTTCTGCCTAGCAAACACCTCCTACGAACGCACACAAACCCGCATTATACTTCTAACCCGAGGATTCCACAACATTCTACCAATAGCCACAACCTGATGACTCTTGGCTTGCCTTATAAATATTGCTACTCCACCCAGCATAAACTTTACAAGTGAACTTCTAATTGCATCCTCCATATTTAACTGATGCCCAACAACCATCATCATATTTGGCCTACTAATACTTATTACAGCTTCATATTCACTACATATATTTTTATCAACACAAATGGGCATCCACACACTTAACACCCACATCCAGCCTATACACTCACGAGAACACCTCCTTATCTCACTCCATCTAATCCCCCTTATATTAATTTCTTTAAAACCAGAGCTGGTAATGTAACGTGTATGTAATTTTAAAAAAAATACCAAGCTGTGACCTTGAAAATAGGAATTACCCTCATACACCAGAGGGGGTTACAAGACCTGCTAACTCTTTAACCTGGTACTAAAACCCAGCCC
DQ098457_1_Pseudonaja_affinis_voucher_SAMA_R46672_NADH_dehydrogenase_subunit_4__ND4__gene__parti   GGTACGGCATTATCCGCCTATCCCAAACCCTCCCTATTCTAAAAACAGACATATTCCTCCCATTTATCGTTATATCAATATGAGGGGCAATCCTAGCAAGCCTGATTTGTCTACAACAGACAGACTTAAAATCACTAATCGCATACTCCTCAATTAGCCACATAGGACTAGTAATCGCTGCAATAACCATCCAAACACAATGAGGGTTAGCAGGGGCCATAGCCATAATAATTGCCCACGGATTTACCTCATCAGCACTTTTCTGCCTAGCAAACACCTCCTACGAACGCACACAAACCCGCATTATACTTCTAACCCGAGGATTCCACAACATTCTACCAATAGCCACAACCTGATGACTCTTGGCTTGCCTTATAAATATTGCTACTCCACCCAGCATAAACTTTACAAGTGAACTTCTAATTGCATCCTCCATATTTAACTGATGCCCAACAACCATCATCATATTTGGCCTACTAATACTTATTACAGCTTCATATTCACTACATATATTTTTATCAACACAAATGGGCATCCACACACTTAACACCCACATCCAGCCTATACACTCACGAGAACACCTCCTTATCTCACTCCATCTAATCCCCCTTATATTAATTTCTTTAAAACCAGAGCTGGTAATGTAACGTGTATGTAATTTTAAAAAAAATACCAAGCTGTGACCTTGAAAATAGGAATTACCCTCATACACCAGAGGGGGTTACAAGACCTGCTAACTCTTTAACCTGGTACTAAAACCCAGCCC
DQ098456_1_Pseudonaja_affinis_voucher_SAMA_R34340_NADH_dehydrogenase_subunit_4__ND4__gene__parti   GGTACGGCATTATCCGCCTATCCCAAACCCTCCCTATTCTAAAAACAGACATATTCCTCCCATTTATCGTTATATCAATATGAGGGGCAATCCTAGCAAGCCTGATTTGTCTACAACAGACAGACTTAAAATCACTAATCGCATACTCCTCAATTAGCCACATAGGACTAGTAATCGCTGCAATAACCATCCAAACACAATGAGGGTTAGCAGGGGCCATAGCCATAATAATTGCCCACGGATTTACCTCATCAGCACTTTTCTGCCTAGCAAACACCTCCTACGAACGCACACAAACCCGCATTATACTTCTAACCCGAGGATTCCACAACATTCTACCAATAGCCACAACCTGATGACTCTTGGCTTGCCTTATAAATATTGCTACTCCACCCAGCATAAACTTTACAAGTGAACTTCTAATTGCATCCTCCATATTTAACTGATGCCCAACAACCATCATCATATTTGGCCTACTAATACTTATTACAGCTTCATATTCACTACATATATTTTTATCAACACAAATGGGCATCCACACACTTAACACCCACATCCAGCCTATACACTCACGAGAACACCTCCTTATCTCACTCCATCTAATCCCCCTTATATTAATTTCTTTAAAACCAGAGCTGGTAATGTAACGTGTATGTAATTTTAAAAAAAATACCAAGCTGTGACCTTGAAAATAGGAATTACCCTCATACACCAGAGGGGGTTACAAGACCTGCTAACTCTTTAACCTGGTACTAAAACCCAGCCC
DQ098455_1_Pseudonaja_affinis_voucher_SAMA_R31704_NADH_dehydrogenase_subunit_4__ND4__gene__parti   GGTACGGCATTATCCGCCTATCCCAAACCCTCCCTATTCTAAAAACAGACATATTCCTCCCATTTATCGTTATATCAATATGAGGGGCAATCCTAGCAAGCCTGATTTGTCTACAACAGACAGACTTAAAATCACTAATCGCATACTCCTCAATTAGCCACATAGGACTAGTAATCGCTGCAATAACCATCCAAACACAATGAGGGTTAGCAGGGGCCATAGCCATAATAATTGCCCACGGATTTACCTCATCAGCACTTTTCTGCCTAGCAAACACCTCCTACGAACGCACACAAACCCGCATTATACTTCTAACCCGAGGATTCCACAACATTCTACCAATAGCCACAACCTGATGACTCTTGGCTTGCCTTATAAATATTGCTACTCCACCCAGCATAAACTTTACAAGTGAACTTCTAATTGCATCCTCCATATTTAACTGATGCCCAACAACCATCATCATATTTGGCCTACTAATACTTATTACAGCTTCATATTCACTACATATATTTTTATCAACACAAATGGGCATCCACACACTTAACACCCACATCCAGCCTATACACTCACGAGAACACCTCCTTATCTCACTCCATCTAATCCCCCTTATATTAATTTCTTTAAAACCAGAGCTGGTAATGTAACGTGTATGTAATTTTAAAAAAAATACCAAGCTGTGACCTTGAAAATAGGAATTACCCTCATACACCAGAGGGGGTTACAAGACCTGCTAACTCTTTAACCTGGTACTAAAACCCAGCCC
DQ098454_1_Pseudonaja_affinis_voucher_SAMA_R29468_NADH_dehydrogenase_subunit_4__ND4__gene__parti   GGTACGGCATTATCCGCCTATCCCAAACCCTCCCTATTCTAAAAACAGACATATTCCTCCCATTTATCGTTATATCAATATGAGGGGCAATCCTAGCAAGCCTGATTTGTCTACAACAGACAGACTTAAAATCACTAATCGCATACTCCTCAATTAGCCACATAGGACTAGTAATCGCTGCAATAACCATCCAAACACAATGAGGGTTAGCAGGGGCCATAGCCATAATAATTGCCCACGGATTTACCTCATCAGCACTTTTCTGCCTAGCAAACACCTCCTACGAACGCACACAAACCCGCATTATACTTCTAACCCGAGGATTCCACAACATTCTACCAATAGCCACAACCTGATGACTCTTGGCTTGCCTTATAAATATTGCTACTCCACCCAGCATAAACTTTACAAGTGAACTTCTAATTGCATCCTCCATATTTAACTGATGCCCAACAACCATCATCATATTTGGCCTACTAATACTTATTACAGCTTCATATTCACTACACATATTTTTATCAACACAAATGGGCATCCACACACTTAACACCCACATCCAGCCTATACACTCACGAGAACACCTCCTTATCTCACTCCATCTAATCCCCCTTATATTAATTTCTTTAAAACCAGAGCTGGTAATGTAACGTGTATGTAATTTTAAAAAAAATACCAAGCTGTGACCTTGAAAATAGGAATTACCCTCATACACCAGAGGGGGTTACAAGACCTGCTAACTCTTTAACCTGGTACTAAAACCCAGCCC
DQ098453_1_Pseudonaja_affinis_voucher_SAMA_R24808_NADH_dehydrogenase_subunit_4__ND4__gene__parti   GGTACGGCATTATCCGCCTATCCCAAACCCTCCCTATTCTAAAAACAGACATATTCCTCCCATTTATCGTTATATCAATATGAGGGGCAATCCTAGCAAGCCTGATTTGTCTACAACAGACAGACTTAAAATCACTAATCGCATACTCCTCAATTAGCCACATAGGACTAGTAATCGCTGCAATAACCATCCAAACACAATGAGGGTTAGCAGGGGCCATAGCCATAATAATTGCCCACGGATTTACCTCATCAGCACTTTTCTGCCTAGCAAACACCTCCTACGAACGCACACAAACCCGCATTATACTTCTAACCCGAGGATTCCACAACATTCTACCAATAGCCACAACCTGATGACTCTTGGCTTGCCTTATAAATATTGCTACTCCACCCAGCATAAACTTTACAAGTGAACTTCTAATTGCATCCTCCATATTTAACTGATGCCCAACAACCATTATCATATTTGGCCTACTAATACTTATTACAGCTTCATATTCACTACATATATTTTTATCAACACAAATGGGCATCCACACACTTAACACCCACATCCAGCCTATACACTCACGAGAACACCTCCTTATCTCACTCCATCTAATCCCCCTTATATTAATTTCTTTAAAACCAGAGCTGGTAATGTAACGTGTATGTAATTTTAAAAAAAATACCAAGCTGTGACCTTGAAAATAGGAATTACCCTCATACACCAGAGGGGGTTACAAGACCTGCTAACTCTTTAACCTGGTACTAAAACCCAGCCC
098452_1_Pseudonaja_affinis_voucher_SAMA_R24807_NADH_dehydrogenase_subunit_4__ND4__gene__parti     GGTACGGCATTATCCGCCTATCCCAAACCCTCCCTATTCTAAAAACAGACATATTCCTCCCATTTATCGTTATATCAATATGAGGGGCAATCCTAGCAAGCCTGATTTGTCTACAACAGACAGACTTAAAATCACTAATCGCATACTCCTCAATTAGCCACATAGGACTAGTAATCGCTGCAATAACCATCCAAACACAATGAGGGTTAGCAGGGGCCATAGCCATAATAATTGCCCACGGATTTACCTCATCAGCACTTTTCTGCCTAGCAAACACCTCCTACGAACGCACACAAACCCGCATTATACTTCTAACCCGAGGATTCCACAACATTCTACCAATAGCCACAACCTGATGACTCTTGGCTTGCCTTATAAATATTGCTACTCCACCCAGCATAAACTTTACAAGTGAACTTCTAATTGCATCCTCCATATTTAACTGATGCCCAACAACCATTATCATATTTGGCCTACTAATACTTATTACAGCTTCATATTCACTACATATATTTTTATCAACACAAATGGGCATCCACACACTTAACACCCACATCCAGCCTATACACTCACGAGAACACCTCCTTATCTCACTCCATCTAATCCCCCTTATATTAATTTCTTTAAAACCAGAGCTGGTAATGTAACGTGTATGTAATTTTAAAAAAAATACCAAGCTGTGACCTTGAAAATAGGAATTACCCTCATACACCAGAGGGGGTTACAAGACCTGCTAACTCTTTAACCTGGTACTAAAACCCAGCCC
DQ098451_1_Pseudonaja_affinis_voucher_SAMA_R23004_NADH_dehydrogenase_subunit_4__ND4__gene__parti   GGTACGGCATTATCCGCCTATCCCAAACCCTCCCTATTCTAAAAACAGACATATTCCTCCCATTTATCGTTATATCAATATGAGGGGCAATCCTAGCAAGCCTGATTTGTCTACAACAGACAGACTTAAAATCACTAATCGCATACTCCTCAATTAGCCACATAGGACTAGTAATCGCTGCAATAACCATCCAAACACAATGAGGGTTAGCAGGGGCCATAGCCATAATAATTGCCCACGGATTTACCTCATCAGCACTTTTCTGCCTAGCAAACACCTCCTACGAACGCACACAAACCCGCATTATACTTCTAACCCGAGGATTCCACAACATTCTACCAATAGCCACAACCTGATGACTCTTGGCTTGCCTTATAAATATTGCTACTCCACCCAGCATAAACTTTACAAGTGAACTTCTAATTGCATCCTCCATATTTAACTGATGCCCAACAACCATCATCATATTTGGCCTACTAATACTTATTACAGCTTCATATTCACTACACATATTTTTATCAACACAAATGGGCATCCACACACTTAACACCCACATCCAGCCTATACACTCACGAGAACACCTCCTTATCTCACTCCATCTAATCCCCCTTATATTAATTTCTTTAAAACCAGAGCTGGTAATGTAACGTGTATGTAATTTTAAAAAAAATACCAAGCTGTGACCTTGAAAATAGGAATTACCCTCATACACCAGAGGGGGTTACAAGACCTGCTAACTCTTTAACCTGGTACTAAAACCCAGCCC
DQ098450_1_Pseudonaja_affinis_voucher_SAMA_R23003_NADH_dehydrogenase_subunit_4__ND4__gene__parti   GGTACGGCATTATCCGCCTATCCCAAACCCTCCCTATTCTAAAAACAGACATATTCCTCCCATTTATCGTTATATCAATATGAGGGGCAATCCTAGCAAGCCTGATTTGTCTACAACAGACAGACTTAAAATCACTAATCGCATACTCCTCAATTAGCCACATAGGACTAGTAATCGCTGCAATAACCATCCAAACACAATGAGGGTTAGCAGGGGCCATAGCCATAATAATTGCCCACGGATTTACCTCATCAGCACTTTTCTGCCTAGCAAACACCTCCTACGAACGCACACAAACCCGCATTATACTTCTAACCCGAGGATTCCACAACATTCTACCAATAGCCACAACCTGATGACTCTTGGCTTGCCTTATAAATATTGCTACTCCACCCAGCATAAACTTTACAAGTGAACTTCTAATTGCATCCTCCATATTTAACTGATGCCCAACAACCATCATCATATTTGGCCTACTAATACTTATTACAGCTTCATATTCACTACACATATTTTTATCAACACAAATGGGCATCCACACACTTAACACCCACATCCAGCCTATACACTCACGAGAACACCTCCTTATCTCACTCCATCTAATCCCCCTTATATTAATTTCTTTAAAACCAGAGCTGGTAATGTAACGTGTATGTAATTTTAAAAAAAATACCAAGCTGTGACCTTGAAAATAGGAATTACCCTCATACACCAGAGGGGGTTACAAGACCTGCTAACTCTTTAACCTGGTACTAAAACCCAGCCC
DQ098449_1_Pseudonaja_affinis_voucher_SAMA_R23002_NADH_dehydrogenase_subunit_4__ND4__gene__parti   GGTACGGCATTATCCGCCTATCCCAAACCCTCCCTATTCTAAAAACAGACATATTCCTCCCATTTATCGTTATATCAATATGAGGGGCAATCCTAGCAAGCCTGATTTGTCTACAACAGACAGACTTAAAATCACTAATCGCATACTCCTCAATTAGCCACATAGGACTAGTAATCGCTGCAATAACCATCCAAACACAATGAGGGTTAGCAGGGGCCATAGCCATAATAATTGCCCACGGATTTACCTCATCAGCACTTTTCTGCCTAGCAAACACCTCCTACGAACGCACACAAACCCGCATTATACTTCTAACCCGAGGATTCCACAACATTCTACCAATAGCCACAACCTGATGACTCTTGGCTTGCCTTATAAATATTGCTACTCCACCCAGCATAAACTTTACAAGTGAACTTCTAATTGCATCCTCCATATTTAACTGATGCCCAACAACCATCATCATATTTGGCCTACTAATACTTATTACAGCTTCATATTCACTACACATATTTTTATCAACACAAATGGGCATCCACACACTTAACACCCACATCCAGCCTATACACTCACGAGAACACCTCCTTATCTCACTCCATCTAATCCCCCTTATATTAATTTCTTTAAAACCAGAGCTGGTAATGTAACGTGTATGTAATTTTAAAAAAAATACCAAGCTGTGACCTTGAAAATAGGAATTACCCTCATACACCAGAGGGGGTTACAAGACCTGCTAACTCTTTAACCTGGTACTAAAACCCAGCCC
DQ098448_1_Pseudonaja_affinis_voucher_SAMA_R23000_NADH_dehydrogenase_subunit_4__ND4__gene__parti   GGTACGGCATTATCCGCCTATCCCAAACCCTCCCTATTCTAAAAACAGACATATTCCTCCCATTTATCGTTATATCAATATGAGGGGCAATCCTAGCAAGCCTGATTTGTCTACAACAGACAGACTTAAAATCACTAATCGCATACTCCTCAATTAGCCACATAGGACTAGTAATCGCTGCAATAACCATCCAAACACAATGAGGGTTAGCAGGGGCCATAGCCATAATAATTGCCCACGGATTTACCTCATCAGCACTTTTCTGCCTAGCAAACACCTCCTACGAACGCACACAAACCCGCATTATACTTCTAACCCGAGGATTCCACAACATTCTACCAATAGCCACAACCTGATGACTCTTGGCTTGCCTTATAAATATTGCTACTCCACCCAGCATAAACTTTACAAGTGAACTTCTAATTGCATCCTCCATATTTAACTGATGCCCAACAACCATCATCATATTTGGCCTACTAATACTTATTACAGCTTCATATTCACTACATATATTTTTATCAACACAAATGGGCATCCACACACTTAACACCCACATCCAGCCTATACACTCACGAGAACACCTCCTTATCTCACTCCATCTAATCCCCCTTATATTAATTTCTTTAAAACCAGAGCTGGTAATGTAACGTGTATGTAATTTTAAAAAAAATACCAAGCTGTGACCTTGAAAATAGGAATTACCCTCATACACCAGAGGGGGTTACAAGACCTGCTAACTCTTTAACCTGGTACTAAAACCCAGCCC
DQ098447_1_Pseudonaja_affinis_voucher_SAMA_R22974_NADH_dehydrogenase_subunit_4__ND4__gene__parti   GGTACGGCATTATCCGCCTATCCCAAACCCTCCCTATTCTAAAAACAGACATATTCCTCCCATTTATCGTTATATCAATATGAGGGGCAATCCTAGCAAGCCTGATTTGTCTACAACAGACAGACTTAAAATCACTAATCGCATACTCCTCAATTAGCCACATAGGACTAGTAATCGCTGCAATAACCATCCAAACACAATGAGGGTTAGCAGGGGCCATAGCCATAATAATTGCCCACGGATTTACCTCATCAGCACTTTTCTGCCTAGCAAACACCTCCTACGAACGCACACAAACCCGCATTATACTTCTAACCCGAGGATTCCACAACATTCTACCAATAGCCACAACCTGATGACTCTTGGCTTGCCTTATAAATATTGCTACTCCACCCAGCATAAACTTTACAAGTGAACTTCTAATTGCATCCTCCATATTTAACTGATGCCCAACAACCATCATCATATTTGGCCTACTAATACTTATTACAGCTTCATATTCACTACATATATTTTTATCAACACAAATGGGCATCCACACACTTAACACCCACATCCAGCCTATACACTCACGAGAACACCTCCTTATCTCACTCCATCTAATCCCCCTTATATTAATTTCTTTAAAACCAGAGCTGGTAATGTAACGTGTATGTAATTTTAAAAAAAATACCAAGCTGTGACCTTGAAAATAGGAATTACCCTCATACACCAGAGGGGGTTACAAGACCTGCTAACTCTTTAACCTGGTACTAAAACCCAGCCC
DQ098446_1_Pseudonaja_affinis_voucher_SAMA_R21955_NADH_dehydrogenase_subunit_4__ND4__gene__parti   GGTACGGCATTATCCGCCTATCCCAAACCCTCCCTATTCTAAAAACAGACATATTCCTCCCATTTATCGTTATATCAATATGAGGGGCAATCCTAGCAAGCCTGATTTGTCTACAACAGACAGACTTAAAATCACTAATCGCATACTCCTCAATTAGCCACATAGGACTAGTAATCGCTGCAATAACCATCCAAACACAATGAGGGTTAGCAGGGGCCATAGCCATAATAATTGCCCACGGATTTACCTCATCAGCACTTTTCTGCCTAGCAAACACCTCCTACGAACGCACACAAACCCGCATTATACTTCTAACCCGAGGATTCCACAACATTCTACCAATAGCCACAACCTGATGACTCTTGGCTTGCCTTATAAATATTGCTACTCCACCCAGCATAAACTTTACAAGTGAACTTCTAATTGCATCCTCCATATTTAACTGATGCCCAACAACCATTATCATATTTGGCCTACTAATACTTATTACAGCTTCATATTCACTACATATATTTTTATCAACACAAATGGGCATCCACACACTTAACACCCACATCCAGCCTATACACTCACGAGAACACCTCCTTATCTCACTCCATCTAATCCCCCTTATATTAATTTCTTTAAAACCAGAGCTGGTAATGTAACGTGTATGTAATTTTAAAAAAAATACCAAGCTGTGACCTTGAAAATAGGAATTACCCTCATACACCAGAGGGGGTTACAAGACCTGCTAACTCTTTAACCTGGTACTAAAACCCAGCCC
DQ098445_1_Pseudonaja_affinis_voucher_SAMA_R20807_NADH_dehydrogenase_subunit_4__ND4__gene__parti   GGTACGGCATTATCCGCCTATCCCAAACCCTCCCTATTCTAAAAACAGACATATTCCTCCCATTTATCGTTATATCAATATGAGGGGCAATCCTAGCAAGCCTGATTTGTCTACAACAGACAGACTTAAAATCACTAATCGCATACTCCTCAATTAGCCACATAGGACTAGTAATCGCTGCAATAACCATCCAAACACAATGAGGGTTAGCAGGGGCCATAGCCATAATAATTGCCCACGGATTTACCTCATCAGCACTTTTCTGCCTAGCAAACACCTCCTACGAACGCACACAAACCCGCATTATACTTCTAACCCGAGGATTCCACAACATTCTACCAATAGCCACAACCTGATGACTCTTGGCTTGCCTTATAAATATTGCTACTCCACCCAGCATAAACTTTACAAGTGAACTTCTAATTGCATCCTCCATATTTAACTGATGCCCAACAACCATTATCATATTTGGCCTACTAATACTTATTACAGCTTCATATTCACTACATATATTTTTATCAACACAAATGGGCATCCACACACTTAACACCCACATCCAGCCTATACACTCACGAGAACACCTCCTTATCTCACTCCATCTAATCCCCCTTATATTAATTTCTTTAAAACCAGAGCTGGTAATGTAACGTGTATGTAATTTTAAAAAAAATACCAAGCTGTGACCTTGAAAATAGGAATTACCCTCATACACCAGAGGGGGTTACAAGACCTGCTAACTCTTTAACCTGGTACTAAAACCCAGCCC
DQ098444_1_Pseudonaja_affinis_voucher_SAMA_R20605_NADH_dehydrogenase_subunit_4__ND4__gene__parti   GGTACGGCATTATCCGCCTATCCCAAACCCTCCCTATTCTAAAAACAGACATATTCCTCCCATTTATCGTTATATCAATATGAGGGGCAATCCTAGCAAGCCTGATTTGTCTACAACAGACAGACTTAAAATCACTAATCGCATACTCCTCAATTAGCCACATAGGACTAGTAATCGCTGCAATAACCATCCAAACACAATGAGGGTTAGCAGGGGCCATAGCCATAATAATTGCCCACGGATTTACCTCATCAGCACTTTTCTGCCTAGCAAACACCTCCTACGAACGCACACAAACCCGCATTATACTTCTAACCCGAGGATTCCACAACATTCTACCAATAGCCACAACCTGATGACTCTTGGCTTGCCTTATAAATATTGCTACTCCACCCAGCATAAACTTTACAAGTGAACTTCTAATTGCATCCTCCATATTTAACTGATGCCCAACAACCATCATCATATTTGGCCTACTAATACTTATTACAGCTTCATATTCACTACATATATTTTTATCAACACAAATGGGCATCCACACACTTAACACCCACATCCAGCCTATACACTCACGAGAACACCTCCTTATCTCACTCCATCTAATCCCCCTTATATTAATTTCTTTAAAACCAGAGCTGGTAATGTAACGTGTATGTAATTTTAAAAAAAATACCAAGCTGTGACCTTGAAAATAGGAATTACCCTCATACACCAGAGGGGGTTACAAGACCTGCTAACTCTTTAACCTGGTACTAAAACCCAGCCC
DQ098443_1_Pseudonaja_affinis_voucher_SAMA_R19398_NADH_dehydrogenase_subunit_4__ND4__gene__parti   GGTACGGCATTATCCGCCTATCCCAAACCCTCCCTATTCTAAAAACAGACATATTCCTCCCATTTATCGTTATATCAATATGAGGGGCAATCCTAGCAAGCCTGATTTGTCTACAACAGACAGACTTAAAATCACTAATCGCATACTCCTCAATTAGCCACATAGGACTAGTAATCGCTGCAATAACCATCCAAACACAATGAGGGTTAGCAGGGGCCATAGCCATAATAATTGCCCACGGATTTACCTCATCAGCACTTTTCTGCCTAGCAAACACCTCCTACGAACGCACACAAACCCGCATTATACTTCTAACCCGAGGATTCCACAACATTCTACCAATAGCCACAACCTGATGACTCTTGGCTTGCCTTATAAATATTGCTACTCCACCCAGCATAAACTTTACAAGTGAACTTCTAATTGCATCCTCCATATTTAACTGATGCCCAACAACCATTATCATATTTGGCCTACTAATACTTATTACAGCTTCATATTCACTACATATATTTTTATCAACACAAATGGGCATCCACACACTTAACACCCACATCCAGCCTATACACTCACGAGAACACCTCCTTATCTCACTCCATCTAATCCCCCTTATATTAATTTCTTTAAAACCAGAGCTGGTAATGTAACGTGTATGTAATTTTAAAAAAAATACCAAGCTGTGACCTTGAAAATAGGAATTACCCTCATACACCAGAGGGGGTTACAAGACCTGCTAACTCTTTAACCTGGTACTAAAACCCAGCCC
DQ098442_1_Pseudonaja_affinis_voucher_SAMA_R18996_NADH_dehydrogenase_subunit_4__ND4__gene__parti   GGTACGGCATTATCCGCCTATCCCAAACCCTCCCTATTCTAAAAACAGACATATTCCTCCCATTTATCGTTATATCAATATGAGGGGCAATCCTAGCAAGCCTGATTTGTCTACAACAGACAGACTTAAAATCACTAATCGCATACTCCTCAATTAGCCACATAGGACTAGTAATCGCTGCAATAACCATCCAAACACAATGAGGGTTAGCAGGGGCCATAGCCATAATAATTGCCCACGGATTTACCTCATCAGCACTTTTCTGCCTAGCAAACACCTCCTACGAACGCACACAAACCCGCATTATACTTCTAACCCGAGGATTCCACAACATTCTACCAATAGCCACAACCTGATGACTCTTGGCTTGCCTTATAAATATTGCTACTCCACCCAGCATAAACTTTACAAGTGAACTTCTAATTGTATCCTCCATATTTAACTGATGCCCAACAACCATCATCATATTTGGCCTACTAATACTTATTACAGCTTCATATTCACTACATATATTTTTATCAACACAAATGGGCATCCACACACTTAACACCCACATCCAGCCTATACACTCACGAGAACACCTCCTTATCTCACTCCATCTAATCCCCCTTATATTAATTTCTTTAAAACCAGAGCTGGTAATGTAACGTGTATGTAATTTTAAAAAAAATACCAAGCTGTGACCTTGAAAATAGGAATTACCCTCATACACCAGAGGGGGTTACAAGACCTGCTAACTCTTTAACCTGGTACTAAAACCCAGCCC
DQ098441_1_Pseudonaja_affinis_voucher_SAMA_R18995_NADH_dehydrogenase_subunit_4__ND4__gene__parti   GGTACGGCATTATCCGCCTATCCCAAACCCTCCCTATTCTAAAAACAGACATATTCCTCCCATTTATCGTTATATCAATATGAGGGGCAATCCTAGCAAGCCTGATTTGTCTACAACAGACAGACTTAAAATCACTAATCGCATACTCCTCAATTAGCCACATAGGACTAGTAATCGCTGCAATAACCATCCAAACACAATGAGGGTTAGCAGGGGCCATAGCCATAATAATTGCCCACGGATTTACCTCATCAGCACTTTTCTGCCTAGCAAACACCTCCTACGAACGCACACAAACCCGCATTATACTTCTAACCCGAGGATTCCACAACATTCTACCAATAGCCACAACCTGATGACTCTTGGCTTGCCTTATAAATATTGCTACTCCACCCAGCATAAACTTTACAAGTGAACTTCTAATTGTATCCTCCATATTTAACTGATGCCCAACAACCATCATCATATTTGGCCTACTAATACTTATTACAGCTTCATATTCACTACATATATTTTTATCAACACAAATGGGCATCCACACACTTAACACCCACATCCAGCCTATACACTCACGAGAACACCTCCTTATCTCACTCCATCTAATCCCCCTTATATTAATTTCTTTAAAACCAGAGCTGGTAATGTAACGTGTATGTAATTTTAAAAAAAATACCAAGCTGTGACCTTGAAAATAGGAATTACCCTCATACACCAGAGGGGGTTACAAGACCTGCTAACTCTTTAACCTGGTACTAAAACCCAGCCC
DQ098440_1_Pseudonaja_affinis_voucher_SAMA_R26347_NADH_dehydrogenase_subunit_4__ND4__gene__parti   GGTACGGCATTATCCGCCTATCCCAAACCCTCCCTATTCTAAAAACAGACATATTCCTCCCATTTATCGTTATATCAATATGAGGGGCAATCCTAGCAAGCCTGATTTGTCTACAACAGACAGACTTAAAATCACTAATCGCATACTCCTCAATTAGCCACATAGGACTAGTAATCGCTGCAATAACCATCCAAACACAATGAGGGTTAGCAGGGGCCATAGCCATAATAATTGCCCACGGATTTACCTCATCAGCACTTTTCTGCCTAGCAAACACCTCCTACGAACGCACACAAACCCGCATTATACTTCTAACCCGAGGATTCCACAACATTCTACCAATAGCCACAACCTGATGACTCTTGGCTTGCCTTATAAATATTGCTACTCCACCCAGCATAAACTTTACAAGTGAACTTCTAATTGTATCCTCCATATTTAACTGATGCCCAACAACCATCATCATATTTGGCCTACTAATACTTATTACAGCTTCATATTCACTACATATATTTTTATCAACACAAATGGGCATCCACACACTTAACACCCACATCCAGCCTATACACTCACGAGAACACCTCCTTATCTCACTCCATCTAATCCCCCTTATATTAATTTCTTTAAAACCAGAGCTGGTAATGTAACGTGTATGTAATTTTAAAAAAAATACCAAGCTGTGACCTTGAAAATAGGAATTACCCTCATACACCAGAGGGGGTTACAAGACCTGCTAACTCTTTAACCTGGTACTAAAACCCAGCCC
DQ098439_1_Pseudonaja_affinis_voucher_SAMA_R26268_NADH_dehydrogenase_subunit_4__ND4__gene__parti   GGTACGGCATTATCCGCCTATCCCAAACCCTCCCTATTCTAAAAACAGACATATTCCTCCCATTTATCGTTATATCAATATGAGGGGCAATCCTAGCAAGCCTGATTTGTCTACAACAGACAGACTTAAAATCACTAATCGCATACTCCTCAATTAGCCACATAGGACTAGTAATCGCTGCAATAACCATCCAAACACAATGAGGGTTAGCAGGGGCCATAGCCATAATAATTGCCCACGGATTTACCTCATCAGCACTTTTCTGCCTAGCAAACACCTCCTACGAACGCACACAAACCCGCATTATACTTCTAACCCGAGGATTCCACAACATTCTACCAATAGCCACAACCTGATGACTCTTGGCTTGCCTTATAAATATTGCTACTCCACCCAGCATAAACTTTACAAGTGAACTTCTAATTGCATCCTCCATATTTAACTGATGCCCAACAACCATCATCATATTTGGCCTACTAATACTTATTACAGCTTCATATTCACTACATATATTTTTATCAACACAAATGGGCATCCACACACTTAACACCCACATCCAGCCTATACACTCACGAGAACACCTCCTTATCTCACTCCATCTAATCCCCCTTATATTAATTTCTTTAAAACCAGAGCTGGTAATGTAACGTGTATGTAATTTTAAAAAAAATACCAAGCTGTGACCTTGAAAATAGGAATTACCCTCATACACCAGAGGGGGTTACAAGACCTGCTAACTCTTTAACCTGGTACTAAAACCCAGCCC

;
end;
begin mrbayes;
	log start replace;
	set autoclose = no nowarn=no;
	lset applyto = (all) nst=6 rates = invgamma;
	unlink revmat=(all) shape=(all) pinvar=(all)statefreq=(all) tratio= (all); 
	showmodel;
	mcmc ngen=15000000 printfreq=1000 samplefreq=100 nchains=4 temp=0.2 checkfreq = 50000 diagnfreq = 1000 stopval = 0.01 stoprule = yes; 
	sumt relburnin = yes burninfrac = 0.25 contype = halfcompat;
	sump relburnin = yes burninfrac =0.25;
	outgroup 1;
	log stop;
end;
