# Supplementary material for: X Marks the Clot: Evolutionary and Clinical Implications of Divergences in Procoagulant Australian Elapid Snake Venoms
Source: Toxins (Basel). 2025 Aug 18;17(8):417. doi: 10.3390/toxins17080417 (PMC12390032; doi:10.3390/toxins17080417)
Supplement: Supplementary file 1 [file toxins-17-00417-s001.zip › toxins-3818540 supplementary material/Supplementary File S3 MrBayes output tree.tre]

#NEXUS
[ID: 8449433670]
begin taxa;
	dimensions ntax=212;
	taxlabels
		DQ098438_1_Oxyuranus_scutellatus_voucher_AMS_R119562_NADH_dehydrogenase_subunit_4__ND4__gene__pa
		8437_1_Oxyuranus_scutellatus_voucher_ABTC_32087_NADH_dehydrogenase_subunit_4__ND4__gene__par
		8436_1_Oxyuranus_scutellatus_voucher_NTM_R17009_NADH_dehydrogenase_subunit_4__ND4__gene__par
		8435_1_Oxyuranus_microlepidotus_voucher_SAMA_R49883_NADH_dehydrogenase_subunit_4__ND4__gene_
		098434_1_Oxyuranus_microlepidotus_voucher_SAMA_R20583_NADH_dehydrogenase_subunit_4__ND4__gene_
		098644_1_Pseudonaja_textilis_voucher_SAMA_R56770_NADH_dehydrogenase_subunit_4__ND4__gene__part
		DQ098645_1_Pseudonaja_textilis_NADH_dehydrogenase_subunit_4__ND4__gene__partial_cds__and_tRNA_Hi
		DQ098643_1_Pseudonaja_textilis_voucher_SAMA_R56724_NADH_dehydrogenase_subunit_4__ND4__gene__part
		DQ098642_1_Pseudonaja_textilis_voucher_AMS_R158564_NADH_dehydrogenase_subunit_4__ND4__gene__part
		DQ098641_1_Pseudonaja_textilis_voucher_AMS_R157781_NADH_dehydrogenase_subunit_4__ND4__gene__part
		DQ098640_1_Pseudonaja_textilis_voucher_AMS_R156942_NADH_dehydrogenase_subunit_4__ND4__gene__part
		DQ098639_1_Pseudonaja_textilis_voucher_AMS_R156908_NADH_dehydrogenase_subunit_4__ND4__gene__part
		DQ098638_1_Pseudonaja_textilis_voucher_AMS_R152790_NADH_dehydrogenase_subunit_4__ND4__gene__part
		DQ098637_1_Pseudonaja_textilis_voucher_AMS_R152761_NADH_dehydrogenase_subunit_4__ND4__gene__part
		DQ098636_1_Pseudonaja_textilis_voucher_AMS_R152282_NADH_dehydrogenase_subunit_4__ND4__gene__part
		DQ098635_1_Pseudonaja_textilis_voucher_AMS_R152281_NADH_dehydrogenase_subunit_4__ND4__gene__part
		DQ098634_1_Pseudonaja_textilis_voucher_AMS_R152280_NADH_dehydrogenase_subunit_4__ND4__gene__part
		DQ098633_1_Pseudonaja_textilis_voucher_AMS_R152279_NADH_dehydrogenase_subunit_4__ND4__gene__part
		DQ098632_1_Pseudonaja_textilis_voucher_EBU_31287_NADH_dehydrogenase_subunit_4__ND4__gene__partia
		DQ098631_1_Pseudonaja_textilis_voucher_AMS_R151699_NADH_dehydrogenase_subunit_4__ND4__gene__part
		DQ098630_1_Pseudonaja_textilis_voucher_AMS_R151570_NADH_dehydrogenase_subunit_4__ND4__gene__part
		DQ098629_1_Pseudonaja_textilis_voucher_AMS_R153008_NADH_dehydrogenase_subunit_4__ND4__gene__part
		DQ098628_1_Pseudonaja_textilis_voucher_AMS_R153025_NADH_dehydrogenase_subunit_4__ND4__gene__part
		DQ098627_1_Pseudonaja_textilis_voucher_AMS_R151551_NADH_dehydrogenase_subunit_4__ND4__gene__part
		DQ098626_1_Pseudonaja_textilis_voucher_AMS_R148735_NADH_dehydrogenase_subunit_4__ND4__gene__part
		DQ098625_1_Pseudonaja_textilis_voucher_AMS_R149264_NADH_dehydrogenase_subunit_4__ND4__gene__part
		DQ098624_1_Pseudonaja_textilis_voucher_AMS_R142827_NADH_dehydrogenase_subunit_4__ND4__gene__part
		DQ098623_1_Pseudonaja_textilis_voucher_AMS_R142766_NADH_dehydrogenase_subunit_4__ND4__gene__part
		DQ098622_1_Pseudonaja_textilis_voucher_AMS_R141106_NADH_dehydrogenase_subunit_4__ND4__gene__part
		DQ098621_1_Pseudonaja_textilis_voucher_alcohol_no__QQ723_NADH_dehydrogenase_subunit_4__ND4__gene
		DQ098620_1_Pseudonaja_textilis_voucher_alcohol_no__QQ632_NADH_dehydrogenase_subunit_4__ND4__gene
		DQ098619_1_Pseudonaja_textilis_voucher_alcohol_no__QQ478_NADH_dehydrogenase_subunit_4__ND4__gene
		DQ098618_1_Pseudonaja_textilis_voucher_alcohol_no__QQ402_NADH_dehydrogenase_subunit_4__ND4__gene
		DQ098617_1_Pseudonaja_textilis_voucher_AMS_R147659_NADH_dehydrogenase_subunit_4__ND4__gene__part
		DQ098616_1_Pseudonaja_textilis_voucher_AMS_R147652_NADH_dehydrogenase_subunit_4__ND4__gene__part
		DQ098615_1_Pseudonaja_textilis_voucher_SAMA_R41829_NADH_dehydrogenase_subunit_4__ND4__gene__part
		DQ098614_1_Pseudonaja_textilis_voucher_SAMA_R37581_NADH_dehydrogenase_subunit_4__ND4__gene__part
		DQ098613_1_Pseudonaja_textilis_voucher_SAMA_R36312_NADH_dehydrogenase_subunit_4__ND4__gene__part
		DQ098612_1_Pseudonaja_textilis_voucher_SAMA_R31692_NADH_dehydrogenase_subunit_4__ND4__gene__part
		DQ098611_1_Pseudonaja_textilis_voucher_SAMA_R25070_NADH_dehydrogenase_subunit_4__ND4__gene__part
		DQ098610_1_Pseudonaja_textilis_voucher_SAMA_R23081_NADH_dehydrogenase_subunit_4__ND4__gene__part
		DQ098609_1_Pseudonaja_textilis_voucher_SAMA_R21007_NADH_dehydrogenase_subunit_4__ND4__gene__part
		DQ098608_1_Pseudonaja_textilis_voucher_SAMA_R20817_NADH_dehydrogenase_subunit_4__ND4__gene__part
		DQ098607_1_Pseudonaja_textilis_voucher_SAMA_R19943_NADH_dehydrogenase_subunit_4__ND4__gene__part
		DQ098606_1_Pseudonaja_textilis_voucher_SAMA_R19854_NADH_dehydrogenase_subunit_4__ND4__gene__part
		DQ098605_1_Pseudonaja_textilis_voucher_SAMA_R18605_NADH_dehydrogenase_subunit_4__ND4__gene__part
		DQ098604_1_Pseudonaja_textilis_voucher_SAMA_R32598_NADH_dehydrogenase_subunit_4__ND4__gene__part
		DQ098603_1_Pseudonaja_textilis_voucher_SAMA_R39289_NADH_dehydrogenase_subunit_4__ND4__gene__part
		DQ098602_1_Pseudonaja_textilis_voucher_ABTC_31930_NADH_dehydrogenase_subunit_4__ND4__gene__parti
		DQ098601_1_Pseudonaja_textilis_voucher_NTM_R20651_NADH_dehydrogenase_subunit_4__ND4__gene__parti
		DQ098600_1_Pseudonaja_textilis_voucher_ABTC_13111_NADH_dehydrogenase_subunit_4__ND4__gene__parti
		DQ098599_1_Pseudonaja_textilis_voucher_ABTC_13110_NADH_dehydrogenase_subunit_4__ND4__gene__parti
		DQ098598_1_Pseudonaja_textilis_voucher_SAMA_R42663_NADH_dehydrogenase_subunit_4__ND4__gene__part
		DQ098597_1_Pseudonaja_nuchalis_voucher_AMS_R157295_NADH_dehydrogenase_subunit_4__ND4__gene__part
		DQ098596_1_Pseudonaja_nuchalis_voucher_AMS_R157294_NADH_dehydrogenase_subunit_4__ND4__gene__part
		DQ098595_1_Pseudonaja_nuchalis_voucher_SAMA_R46513_NADH_dehydrogenase_subunit_4__ND4__gene__part
		DQ098594_1_Pseudonaja_nuchalis_voucher_SAMA_R43080_NADH_dehydrogenase_subunit_4__ND4__gene__part
		DQ098593_1_Pseudonaja_nuchalis_voucher_SAMA_R42410_NADH_dehydrogenase_subunit_4__ND4__gene__part
		DQ098592_1_Pseudonaja_nuchalis_voucher_SAMA_R42409_NADH_dehydrogenase_subunit_4__ND4__gene__part
		DQ098591_1_Pseudonaja_nuchalis_voucher_SAMA_R40759_NADH_dehydrogenase_subunit_4__ND4__gene__part
		DQ098590_1_Pseudonaja_nuchalis_voucher_SAMA_R40758_NADH_dehydrogenase_subunit_4__ND4__gene__part
		DQ098589_1_Pseudonaja_nuchalis_voucher_SAMA_R36352_NADH_dehydrogenase_subunit_4__ND4__gene__part
		DQ098588_1_Pseudonaja_nuchalis_voucher_SAMA_R36306_NADH_dehydrogenase_subunit_4__ND4__gene__part
		DQ098587_1_Pseudonaja_nuchalis_voucher_SAMA_R31691_NADH_dehydrogenase_subunit_4__ND4__gene__part
		DQ098586_1_Pseudonaja_nuchalis_voucher_SAMA_R31690_NADH_dehydrogenase_subunit_4__ND4__gene__part
		DQ098585_1_Pseudonaja_nuchalis_voucher_SAMA_R25295_NADH_dehydrogenase_subunit_4__ND4__gene__part
		DQ098584_1_Pseudonaja_nuchalis_voucher_SAMA_R25058_NADH_dehydrogenase_subunit_4__ND4__gene__part
		DQ098583_1_Pseudonaja_nuchalis_voucher_SAMA_R24828_NADH_dehydrogenase_subunit_4__ND4__gene__part
		DQ098582_1_Pseudonaja_nuchalis_voucher_SAMA_R24778_NADH_dehydrogenase_subunit_4__ND4__gene__part
		DQ098581_1_Pseudonaja_nuchalis_voucher_SAMA_R24411_NADH_dehydrogenase_subunit_4__ND4__gene__part
		DQ098580_1_Pseudonaja_nuchalis_voucher_SAMA_R24410_NADH_dehydrogenase_subunit_4__ND4__gene__part
		DQ098579_1_Pseudonaja_nuchalis_voucher_SAMA_R22746_NADH_dehydrogenase_subunit_4__ND4__gene__part
		DQ098578_1_Pseudonaja_nuchalis_voucher_SAMA_R22545_NADH_dehydrogenase_subunit_4__ND4__gene__part
		DQ098577_1_Pseudonaja_nuchalis_voucher_SAMA_R21435_NADH_dehydrogenase_subunit_4__ND4__gene__part
		DQ098576_1_Pseudonaja_nuchalis_voucher_SAMA_R21434_NADH_dehydrogenase_subunit_4__ND4__gene__part
		DQ098575_1_Pseudonaja_nuchalis_voucher_SAMA_R21433_NADH_dehydrogenase_subunit_4__ND4__gene__part
		DQ098574_1_Pseudonaja_nuchalis_voucher_SAMA_R21432_NADH_dehydrogenase_subunit_4__ND4__gene__part
		DQ098573_1_Pseudonaja_nuchalis_voucher_SAMA_R21163_NADH_dehydrogenase_subunit_4__ND4__gene__part
		DQ098572_1_Pseudonaja_nuchalis_voucher_SAMA_R18994_NADH_dehydrogenase_subunit_4__ND4__gene__part
		DQ098571_1_Pseudonaja_nuchalis_voucher_SAMA_R18600_NADH_dehydrogenase_subunit_4__ND4__gene__part
		DQ098570_1_Pseudonaja_nuchalis_voucher_SAMA_R18599_NADH_dehydrogenase_subunit_4__ND4__gene__part
		DQ098569_1_Pseudonaja_nuchalis_voucher_SAMA_R18598_NADH_dehydrogenase_subunit_4__ND4__gene__part
		DQ098568_1_Pseudonaja_nuchalis_voucher_SAMA_R46467_NADH_dehydrogenase_subunit_4__ND4__gene__part
		DQ098567_1_Pseudonaja_nuchalis_voucher_SAMA_R49359_NADH_dehydrogenase_subunit_4__ND4__gene__part
		DQ098566_1_Pseudonaja_nuchalis_voucher_SAMA_R40497_NADH_dehydrogenase_subunit_4__ND4__gene__part
		DQ098565_1_Pseudonaja_nuchalis_voucher_WAM_R119526_NADH_dehydrogenase_subunit_4__ND4__gene__part
		DQ098564_1_Pseudonaja_nuchalis_voucher_WAM_R119293_NADH_dehydrogenase_subunit_4__ND4__gene__part
		DQ098563_1_Pseudonaja_nuchalis_voucher_WAM_R116498_NADH_dehydrogenase_subunit_4__ND4__gene__part
		DQ098562_1_Pseudonaja_nuchalis_voucher_WAM_R115752_NADH_dehydrogenase_subunit_4__ND4__gene__part
		DQ098561_1_Pseudonaja_nuchalis_voucher_WAM_R115751_NADH_dehydrogenase_subunit_4__ND4__gene__part
		DQ098560_1_Pseudonaja_nuchalis_voucher_WAM_R115610_NADH_dehydrogenase_subunit_4__ND4__gene__part
		DQ098559_1_Pseudonaja_nuchalis_voucher_WAM_R115609_NADH_dehydrogenase_subunit_4__ND4__gene__part
		DQ098558_1_Pseudonaja_nuchalis_voucher_WAM_R115608_NADH_dehydrogenase_subunit_4__ND4__gene__part
		DQ098557_1_Pseudonaja_nuchalis_voucher_WAM_R115607_NADH_dehydrogenase_subunit_4__ND4__gene__part
		DQ098556_1_Pseudonaja_nuchalis_voucher_WAM_R115276_NADH_dehydrogenase_subunit_4__ND4__gene__part
		DQ098555_1_Pseudonaja_nuchalis_voucher_WAM_R115183_NADH_dehydrogenase_subunit_4__ND4__gene__part
		DQ098554_1_Pseudonaja_nuchalis_voucher_WAM_R115182_NADH_dehydrogenase_subunit_4__ND4__gene__part
		DQ098553_1_Pseudonaja_nuchalis_voucher_WAM_R115180_NADH_dehydrogenase_subunit_4__ND4__gene__part
		DQ098552_1_Pseudonaja_nuchalis_voucher_WAM_R115063_NADH_dehydrogenase_subunit_4__ND4__gene__part
		DQ098551_1_Pseudonaja_nuchalis_voucher_WAM_R115062_NADH_dehydrogenase_subunit_4__ND4__gene__part
		DQ098550_1_Pseudonaja_nuchalis_voucher_WAM_R115021_NADH_dehydrogenase_subunit_4__ND4__gene__part
		DQ098549_1_Pseudonaja_nuchalis_voucher_WAM_R114663_NADH_dehydrogenase_subunit_4__ND4__gene__part
		DQ098548_1_Pseudonaja_nuchalis_voucher_WAM_R114661_NADH_dehydrogenase_subunit_4__ND4__gene__part
		DQ098547_1_Pseudonaja_nuchalis_voucher_WAM_R114659_NADH_dehydrogenase_subunit_4__ND4__gene__part
		DQ098546_1_Pseudonaja_nuchalis_voucher_WAM_R104187_NADH_dehydrogenase_subunit_4__ND4__gene__part
		DQ098545_1_Pseudonaja_nuchalis_voucher_WAM_R103924_NADH_dehydrogenase_subunit_4__ND4__gene__part
		DQ098544_1_Pseudonaja_nuchalis_voucher_WAM_R103923_NADH_dehydrogenase_subunit_4__ND4__gene__part
		DQ098543_1_Pseudonaja_nuchalis_voucher_WAM_R103849_NADH_dehydrogenase_subunit_4__ND4__gene__part
		DQ098542_1_Pseudonaja_nuchalis_voucher_WAM_R103848_NADH_dehydrogenase_subunit_4__ND4__gene__part
		DQ098541_1_Pseudonaja_nuchalis_voucher_WAM_R102045_NADH_dehydrogenase_subunit_4__ND4__gene__part
		DQ098540_1_Pseudonaja_nuchalis_voucher_SAMA_R58071_NADH_dehydrogenase_subunit_4__ND4__gene__part
		DQ098539_1_Pseudonaja_nuchalis_voucher_SAMA_R56725_NADH_dehydrogenase_subunit_4__ND4__gene__part
		DQ098538_1_Pseudonaja_nuchalis_voucher_SAMA_R56723_NADH_dehydrogenase_subunit_4__ND4__gene__part
		DQ098537_1_Pseudonaja_nuchalis_voucher_SAMA_R56722_NADH_dehydrogenase_subunit_4__ND4__gene__part
		DQ098536_1_Pseudonaja_nuchalis_voucher_SAMA_R56720_NADH_dehydrogenase_subunit_4__ND4__gene__part
		DQ098535_1_Pseudonaja_nuchalis_voucher_SAMA_R56719_NADH_dehydrogenase_subunit_4__ND4__gene__part
		DQ098534_1_Pseudonaja_nuchalis_voucher_AMS_R150262_NADH_dehydrogenase_subunit_4__ND4__gene__part
		DQ098533_1_Pseudonaja_nuchalis_voucher_SAMA_R57789_NADH_dehydrogenase_subunit_4__ND4__gene__part
		DQ098532_1_Pseudonaja_nuchalis_voucher_SAMA_R42333_NADH_dehydrogenase_subunit_4__ND4__gene__part
		DQ098531_1_Pseudonaja_nuchalis_voucher_SAMA_R36954_NADH_dehydrogenase_subunit_4__ND4__gene__part
		DQ098530_1_Pseudonaja_nuchalis_voucher_SAMA_R36953_NADH_dehydrogenase_subunit_4__ND4__gene__part
		DQ098529_1_Pseudonaja_nuchalis_voucher_SAMA_R28531_NADH_dehydrogenase_subunit_4__ND4__gene__part
		098528_1_Pseudonaja_nuchalis_voucher_SAMA_R29407_NADH_dehydrogenase_subunit_4__ND4__gene__part
		DQ098527_1_Pseudonaja_nuchalis_voucher_SAMA_R29360_NADH_dehydrogenase_subunit_4__ND4__gene__part
		DQ098526_1_Pseudonaja_nuchalis_voucher_SAMA_R29288_NADH_dehydrogenase_subunit_4__ND4__gene__part
		DQ098525_1_Pseudonaja_nuchalis_voucher_SAMA_R24821_NADH_dehydrogenase_subunit_4__ND4__gene__part
		DQ098524_1_Pseudonaja_nuchalis_voucher_SAMA_R21415_NADH_dehydrogenase_subunit_4__ND4__gene__part
		DQ098523_1_Pseudonaja_nuchalis_voucher_SAMA_R21414_NADH_dehydrogenase_subunit_4__ND4__gene__part
		DQ098522_1_Pseudonaja_nuchalis_voucher_SAMA_R21413_NADH_dehydrogenase_subunit_4__ND4__gene__part
		DQ098521_1_Pseudonaja_nuchalis_voucher_SAMA_R21025_NADH_dehydrogenase_subunit_4__ND4__gene__part
		DQ098520_1_Pseudonaja_nuchalis_voucher_SAMA_R20981_NADH_dehydrogenase_subunit_4__ND4__gene__part
		DQ098519_1_Pseudonaja_nuchalis_voucher_SAMA_R51592_NADH_dehydrogenase_subunit_4__ND4__gene__part
		DQ098518_1_Pseudonaja_nuchalis_voucher_SAMA_R51591_NADH_dehydrogenase_subunit_4__ND4__gene__part
		DQ098517_1_Pseudonaja_nuchalis_voucher_SAMA_R51516_NADH_dehydrogenase_subunit_4__ND4__gene__part
		DQ098516_1_Pseudonaja_nuchalis_voucher_SAMA_R46920_NADH_dehydrogenase_subunit_4__ND4__gene__part
		DQ098515_1_Pseudonaja_nuchalis_voucher_NTM_R18321_NADH_dehydrogenase_subunit_4__ND4__gene__parti
		DQ098514_1_Pseudonaja_nuchalis_voucher_SAMA_R58381_NADH_dehydrogenase_subunit_4__ND4__gene__part
		DQ098513_1_Pseudonaja_nuchalis_voucher_SAMA_R58380_NADH_dehydrogenase_subunit_4__ND4__gene__part
		DQ098512_1_Pseudonaja_nuchalis_voucher_SAMA_R56775_NADH_dehydrogenase_subunit_4__ND4__gene__part
		DQ098511_1_Pseudonaja_nuchalis_voucher_SAMA_R56774_NADH_dehydrogenase_subunit_4__ND4__gene__part
		DQ098510_1_Pseudonaja_nuchalis_voucher_SAMA_R56773_NADH_dehydrogenase_subunit_4__ND4__gene__part
		DQ098509_1_Pseudonaja_nuchalis_voucher_SAMA_R56772_NADH_dehydrogenase_subunit_4__ND4__gene__part
		DQ098508_1_Pseudonaja_nuchalis_voucher_field_no__BT23_NADH_dehydrogenase_subunit_4__ND4__gene__p
		DQ098507_1_Pseudonaja_nuchalis_voucher_alcohol_no__D3499_NADH_dehydrogenase_subunit_4__ND4__gene
		DQ098506_1_Pseudonaja_nuchalis_voucher_NTM_R10685_NADH_dehydrogenase_subunit_4__ND4__gene__parti
		DQ098505_1_Pseudonaja_nuchalis_voucher_NTM_R21673_NADH_dehydrogenase_subunit_4__ND4__gene__parti
		098504_1_Pseudonaja_nuchalis_voucher_ABTC_13468_NADH_dehydrogenase_subunit_4__ND4__gene__parti
		DQ098503_1_Pseudonaja_modesta_voucher_WAM_R138971_NADH_dehydrogenase_subunit_4__ND4__gene__parti
		098502_1_Pseudonaja_modesta_voucher_WAM_R117097_NADH_dehydrogenase_subunit_4__ND4__gene__parti
		98501_1_Pseudonaja_modesta_voucher_WAM_R96631_NADH_dehydrogenase_subunit_4__ND4__gene__partia
		98500_1_Pseudonaja_modesta_voucher_EBU_31218_NADH_dehydrogenase_subunit_4__ND4__gene__partial
		98499_1_Pseudonaja_modesta_voucher_AMS_R155038_NADH_dehydrogenase_subunit_4__ND4__gene__parti
		98498_1_Pseudonaja_modesta_voucher_SAMA_R31930_NADH_dehydrogenase_subunit_4__ND4__gene__parti
		98497_1_Pseudonaja_modesta_voucher_SAMA_R48586_NADH_dehydrogenase_subunit_4__ND4__gene__parti
		98496_1_Pseudonaja_modesta_voucher_SAMA_R29347_NADH_dehydrogenase_subunit_4__ND4__gene__parti
		98495_1_Pseudonaja_modesta_voucher_SAMA_R24656_NADH_dehydrogenase_subunit_4__ND4__gene__parti
		98494_1_Pseudonaja_modesta_voucher_SAMA_R20859_NADH_dehydrogenase_subunit_4__ND4__gene__parti
		098493_1_Pseudonaja_modesta_voucher_ABTC_41340_NADH_dehydrogenase_subunit_4__ND4__gene__partia
		098492_1_Pseudonaja_modesta_voucher_ABTC_31697_NADH_dehydrogenase_subunit_4__ND4__gene__partia
		098491_1_Pseudonaja_modesta_voucher_SAMA_R42921_NADH_dehydrogenase_subunit_4__ND4__gene__parti
		098490_1_Pseudonaja_modesta_voucher_SAMA_R35874_NADH_dehydrogenase_subunit_4__ND4__gene__parti
		098489_1_Pseudonaja_ingrami_voucher_QM_J70065_NADH_dehydrogenase_subunit_4__ND4__gene__partial
		DQ098488_1_Pseudonaja_ingrami_NADH_dehydrogenase_subunit_4__ND4__gene__partial_cds__and_tRNA_His
		DQ098487_1_Pseudonaja_inframacula_voucher_SAMA_R57076_NADH_dehydrogenase_subunit_4__ND4__gene__p
		DQ098486_1_Pseudonaja_inframacula_voucher_SAMA_R56771_NADH_dehydrogenase_subunit_4__ND4__gene__p
		DQ098485_1_Pseudonaja_inframacula_voucher_SAMA_R38193_NADH_dehydrogenase_subunit_4__ND4__gene__p
		DQ098484_1_Pseudonaja_inframacula_voucher_SAMA_R36588_NADH_dehydrogenase_subunit_4__ND4__gene__p
		DQ098483_1_Pseudonaja_inframacula_voucher_SAMA_R31572_NADH_dehydrogenase_subunit_4__ND4__gene__p
		DQ098482_1_Pseudonaja_inframacula_voucher_SAMA_R29026_NADH_dehydrogenase_subunit_4__ND4__gene__p
		DQ098481_1_Pseudonaja_inframacula_voucher_SAMA_R26243_NADH_dehydrogenase_subunit_4__ND4__gene__p
		DQ098480_1_Pseudonaja_inframacula_voucher_SAMA_R26148_NADH_dehydrogenase_subunit_4__ND4__gene__p
		DQ098479_1_Pseudonaja_inframacula_voucher_SAMA_R26146_NADH_dehydrogenase_subunit_4__ND4__gene__p
		DQ098478_1_Pseudonaja_inframacula_voucher_SAMA_R25702_NADH_dehydrogenase_subunit_4__ND4__gene__p
		DQ098477_1_Pseudonaja_inframacula_voucher_SAMA_R25422_NADH_dehydrogenase_subunit_4__ND4__gene__p
		DQ098476_1_Pseudonaja_inframacula_voucher_SAMA_R24757_NADH_dehydrogenase_subunit_4__ND4__gene__p
		DQ098475_1_Pseudonaja_inframacula_voucher_SAMA_R24755_NADH_dehydrogenase_subunit_4__ND4__gene__p
		DQ098474_1_Pseudonaja_inframacula_voucher_SAMA_R24751_NADH_dehydrogenase_subunit_4__ND4__gene__p
		DQ098473_1_Pseudonaja_guttata_voucher_SAMA_R57793_NADH_dehydrogenase_subunit_4__ND4__gene__parti
		098472_1_Pseudonaja_guttata_voucher_SAMA_R57792_NADH_dehydrogenase_subunit_4__ND4__gene__parti
		098471_1_Pseudonaja_guttata_voucher_SAMA_R56317_NADH_dehydrogenase_subunit_4__ND4__gene__parti
		098470_1_Pseudonaja_guttata_voucher_ABTC_32082_NADH_dehydrogenase_subunit_4__ND4__gene__partia
		098469_1_Pseudonaja_guttata_voucher_ABTC_31913_NADH_dehydrogenase_subunit_4__ND4__gene__partia
		098468_1_Pseudonaja_affinis_voucher_WAM_R136095_NADH_dehydrogenase_subunit_4__ND4__gene__parti
		DQ098467_1_Pseudonaja_affinis_voucher_WAM_R125640_NADH_dehydrogenase_subunit_4__ND4__gene__parti
		DQ098466_1_Pseudonaja_affinis_voucher_WAM_R121144_NADH_dehydrogenase_subunit_4__ND4__gene__parti
		DQ098465_1_Pseudonaja_affinis_voucher_WAM_R121141_NADH_dehydrogenase_subunit_4__ND4__gene__parti
		DQ098464_1_Pseudonaja_affinis_voucher_WAM_R119550_NADH_dehydrogenase_subunit_4__ND4__gene__parti
		DQ098463_1_Pseudonaja_affinis_voucher_WAM_R119172_NADH_dehydrogenase_subunit_4__ND4__gene__parti
		DQ098462_1_Pseudonaja_affinis_voucher_WAM_R115297_NADH_dehydrogenase_subunit_4__ND4__gene__parti
		DQ098461_1_Pseudonaja_affinis_voucher_WAM_R115146_NADH_dehydrogenase_subunit_4__ND4__gene__parti
		DQ098460_1_Pseudonaja_affinis_voucher_WAM_R104272_NADH_dehydrogenase_subunit_4__ND4__gene__parti
		DQ098459_1_Pseudonaja_affinis_voucher_WAM_R77743_NADH_dehydrogenase_subunit_4__ND4__gene__partia
		DQ098458_1_Pseudonaja_affinis_voucher_SAMA_R52360_NADH_dehydrogenase_subunit_4__ND4__gene__parti
		DQ098457_1_Pseudonaja_affinis_voucher_SAMA_R46672_NADH_dehydrogenase_subunit_4__ND4__gene__parti
		DQ098456_1_Pseudonaja_affinis_voucher_SAMA_R34340_NADH_dehydrogenase_subunit_4__ND4__gene__parti
		DQ098455_1_Pseudonaja_affinis_voucher_SAMA_R31704_NADH_dehydrogenase_subunit_4__ND4__gene__parti
		DQ098454_1_Pseudonaja_affinis_voucher_SAMA_R29468_NADH_dehydrogenase_subunit_4__ND4__gene__parti
		DQ098453_1_Pseudonaja_affinis_voucher_SAMA_R24808_NADH_dehydrogenase_subunit_4__ND4__gene__parti
		098452_1_Pseudonaja_affinis_voucher_SAMA_R24807_NADH_dehydrogenase_subunit_4__ND4__gene__parti
		DQ098451_1_Pseudonaja_affinis_voucher_SAMA_R23004_NADH_dehydrogenase_subunit_4__ND4__gene__parti
		DQ098450_1_Pseudonaja_affinis_voucher_SAMA_R23003_NADH_dehydrogenase_subunit_4__ND4__gene__parti
		DQ098449_1_Pseudonaja_affinis_voucher_SAMA_R23002_NADH_dehydrogenase_subunit_4__ND4__gene__parti
		DQ098448_1_Pseudonaja_affinis_voucher_SAMA_R23000_NADH_dehydrogenase_subunit_4__ND4__gene__parti
		DQ098447_1_Pseudonaja_affinis_voucher_SAMA_R22974_NADH_dehydrogenase_subunit_4__ND4__gene__parti
		DQ098446_1_Pseudonaja_affinis_voucher_SAMA_R21955_NADH_dehydrogenase_subunit_4__ND4__gene__parti
		DQ098445_1_Pseudonaja_affinis_voucher_SAMA_R20807_NADH_dehydrogenase_subunit_4__ND4__gene__parti
		DQ098444_1_Pseudonaja_affinis_voucher_SAMA_R20605_NADH_dehydrogenase_subunit_4__ND4__gene__parti
		DQ098443_1_Pseudonaja_affinis_voucher_SAMA_R19398_NADH_dehydrogenase_subunit_4__ND4__gene__parti
		DQ098442_1_Pseudonaja_affinis_voucher_SAMA_R18996_NADH_dehydrogenase_subunit_4__ND4__gene__parti
		DQ098441_1_Pseudonaja_affinis_voucher_SAMA_R18995_NADH_dehydrogenase_subunit_4__ND4__gene__parti
		DQ098440_1_Pseudonaja_affinis_voucher_SAMA_R26347_NADH_dehydrogenase_subunit_4__ND4__gene__parti
		DQ098439_1_Pseudonaja_affinis_voucher_SAMA_R26268_NADH_dehydrogenase_subunit_4__ND4__gene__parti
		;
end;
begin trees;
	translate
		1	DQ098438_1_Oxyuranus_scutellatus_voucher_AMS_R119562_NADH_dehydrogenase_subunit_4__ND4__gene__pa,
		2	8437_1_Oxyuranus_scutellatus_voucher_ABTC_32087_NADH_dehydrogenase_subunit_4__ND4__gene__par,
		3	8436_1_Oxyuranus_scutellatus_voucher_NTM_R17009_NADH_dehydrogenase_subunit_4__ND4__gene__par,
		4	8435_1_Oxyuranus_microlepidotus_voucher_SAMA_R49883_NADH_dehydrogenase_subunit_4__ND4__gene_,
		5	098434_1_Oxyuranus_microlepidotus_voucher_SAMA_R20583_NADH_dehydrogenase_subunit_4__ND4__gene_,
		6	098644_1_Pseudonaja_textilis_voucher_SAMA_R56770_NADH_dehydrogenase_subunit_4__ND4__gene__part,
		7	DQ098645_1_Pseudonaja_textilis_NADH_dehydrogenase_subunit_4__ND4__gene__partial_cds__and_tRNA_Hi,
		8	DQ098643_1_Pseudonaja_textilis_voucher_SAMA_R56724_NADH_dehydrogenase_subunit_4__ND4__gene__part,
		9	DQ098642_1_Pseudonaja_textilis_voucher_AMS_R158564_NADH_dehydrogenase_subunit_4__ND4__gene__part,
		10	DQ098641_1_Pseudonaja_textilis_voucher_AMS_R157781_NADH_dehydrogenase_subunit_4__ND4__gene__part,
		11	DQ098640_1_Pseudonaja_textilis_voucher_AMS_R156942_NADH_dehydrogenase_subunit_4__ND4__gene__part,
		12	DQ098639_1_Pseudonaja_textilis_voucher_AMS_R156908_NADH_dehydrogenase_subunit_4__ND4__gene__part,
		13	DQ098638_1_Pseudonaja_textilis_voucher_AMS_R152790_NADH_dehydrogenase_subunit_4__ND4__gene__part,
		14	DQ098637_1_Pseudonaja_textilis_voucher_AMS_R152761_NADH_dehydrogenase_subunit_4__ND4__gene__part,
		15	DQ098636_1_Pseudonaja_textilis_voucher_AMS_R152282_NADH_dehydrogenase_subunit_4__ND4__gene__part,
		16	DQ098635_1_Pseudonaja_textilis_voucher_AMS_R152281_NADH_dehydrogenase_subunit_4__ND4__gene__part,
		17	DQ098634_1_Pseudonaja_textilis_voucher_AMS_R152280_NADH_dehydrogenase_subunit_4__ND4__gene__part,
		18	DQ098633_1_Pseudonaja_textilis_voucher_AMS_R152279_NADH_dehydrogenase_subunit_4__ND4__gene__part,
		19	DQ098632_1_Pseudonaja_textilis_voucher_EBU_31287_NADH_dehydrogenase_subunit_4__ND4__gene__partia,
		20	DQ098631_1_Pseudonaja_textilis_voucher_AMS_R151699_NADH_dehydrogenase_subunit_4__ND4__gene__part,
		21	DQ098630_1_Pseudonaja_textilis_voucher_AMS_R151570_NADH_dehydrogenase_subunit_4__ND4__gene__part,
		22	DQ098629_1_Pseudonaja_textilis_voucher_AMS_R153008_NADH_dehydrogenase_subunit_4__ND4__gene__part,
		23	DQ098628_1_Pseudonaja_textilis_voucher_AMS_R153025_NADH_dehydrogenase_subunit_4__ND4__gene__part,
		24	DQ098627_1_Pseudonaja_textilis_voucher_AMS_R151551_NADH_dehydrogenase_subunit_4__ND4__gene__part,
		25	DQ098626_1_Pseudonaja_textilis_voucher_AMS_R148735_NADH_dehydrogenase_subunit_4__ND4__gene__part,
		26	DQ098625_1_Pseudonaja_textilis_voucher_AMS_R149264_NADH_dehydrogenase_subunit_4__ND4__gene__part,
		27	DQ098624_1_Pseudonaja_textilis_voucher_AMS_R142827_NADH_dehydrogenase_subunit_4__ND4__gene__part,
		28	DQ098623_1_Pseudonaja_textilis_voucher_AMS_R142766_NADH_dehydrogenase_subunit_4__ND4__gene__part,
		29	DQ098622_1_Pseudonaja_textilis_voucher_AMS_R141106_NADH_dehydrogenase_subunit_4__ND4__gene__part,
		30	DQ098621_1_Pseudonaja_textilis_voucher_alcohol_no__QQ723_NADH_dehydrogenase_subunit_4__ND4__gene,
		31	DQ098620_1_Pseudonaja_textilis_voucher_alcohol_no__QQ632_NADH_dehydrogenase_subunit_4__ND4__gene,
		32	DQ098619_1_Pseudonaja_textilis_voucher_alcohol_no__QQ478_NADH_dehydrogenase_subunit_4__ND4__gene,
		33	DQ098618_1_Pseudonaja_textilis_voucher_alcohol_no__QQ402_NADH_dehydrogenase_subunit_4__ND4__gene,
		34	DQ098617_1_Pseudonaja_textilis_voucher_AMS_R147659_NADH_dehydrogenase_subunit_4__ND4__gene__part,
		35	DQ098616_1_Pseudonaja_textilis_voucher_AMS_R147652_NADH_dehydrogenase_subunit_4__ND4__gene__part,
		36	DQ098615_1_Pseudonaja_textilis_voucher_SAMA_R41829_NADH_dehydrogenase_subunit_4__ND4__gene__part,
		37	DQ098614_1_Pseudonaja_textilis_voucher_SAMA_R37581_NADH_dehydrogenase_subunit_4__ND4__gene__part,
		38	DQ098613_1_Pseudonaja_textilis_voucher_SAMA_R36312_NADH_dehydrogenase_subunit_4__ND4__gene__part,
		39	DQ098612_1_Pseudonaja_textilis_voucher_SAMA_R31692_NADH_dehydrogenase_subunit_4__ND4__gene__part,
		40	DQ098611_1_Pseudonaja_textilis_voucher_SAMA_R25070_NADH_dehydrogenase_subunit_4__ND4__gene__part,
		41	DQ098610_1_Pseudonaja_textilis_voucher_SAMA_R23081_NADH_dehydrogenase_subunit_4__ND4__gene__part,
		42	DQ098609_1_Pseudonaja_textilis_voucher_SAMA_R21007_NADH_dehydrogenase_subunit_4__ND4__gene__part,
		43	DQ098608_1_Pseudonaja_textilis_voucher_SAMA_R20817_NADH_dehydrogenase_subunit_4__ND4__gene__part,
		44	DQ098607_1_Pseudonaja_textilis_voucher_SAMA_R19943_NADH_dehydrogenase_subunit_4__ND4__gene__part,
		45	DQ098606_1_Pseudonaja_textilis_voucher_SAMA_R19854_NADH_dehydrogenase_subunit_4__ND4__gene__part,
		46	DQ098605_1_Pseudonaja_textilis_voucher_SAMA_R18605_NADH_dehydrogenase_subunit_4__ND4__gene__part,
		47	DQ098604_1_Pseudonaja_textilis_voucher_SAMA_R32598_NADH_dehydrogenase_subunit_4__ND4__gene__part,
		48	DQ098603_1_Pseudonaja_textilis_voucher_SAMA_R39289_NADH_dehydrogenase_subunit_4__ND4__gene__part,
		49	DQ098602_1_Pseudonaja_textilis_voucher_ABTC_31930_NADH_dehydrogenase_subunit_4__ND4__gene__parti,
		50	DQ098601_1_Pseudonaja_textilis_voucher_NTM_R20651_NADH_dehydrogenase_subunit_4__ND4__gene__parti,
		51	DQ098600_1_Pseudonaja_textilis_voucher_ABTC_13111_NADH_dehydrogenase_subunit_4__ND4__gene__parti,
		52	DQ098599_1_Pseudonaja_textilis_voucher_ABTC_13110_NADH_dehydrogenase_subunit_4__ND4__gene__parti,
		53	DQ098598_1_Pseudonaja_textilis_voucher_SAMA_R42663_NADH_dehydrogenase_subunit_4__ND4__gene__part,
		54	DQ098597_1_Pseudonaja_nuchalis_voucher_AMS_R157295_NADH_dehydrogenase_subunit_4__ND4__gene__part,
		55	DQ098596_1_Pseudonaja_nuchalis_voucher_AMS_R157294_NADH_dehydrogenase_subunit_4__ND4__gene__part,
		56	DQ098595_1_Pseudonaja_nuchalis_voucher_SAMA_R46513_NADH_dehydrogenase_subunit_4__ND4__gene__part,
		57	DQ098594_1_Pseudonaja_nuchalis_voucher_SAMA_R43080_NADH_dehydrogenase_subunit_4__ND4__gene__part,
		58	DQ098593_1_Pseudonaja_nuchalis_voucher_SAMA_R42410_NADH_dehydrogenase_subunit_4__ND4__gene__part,
		59	DQ098592_1_Pseudonaja_nuchalis_voucher_SAMA_R42409_NADH_dehydrogenase_subunit_4__ND4__gene__part,
		60	DQ098591_1_Pseudonaja_nuchalis_voucher_SAMA_R40759_NADH_dehydrogenase_subunit_4__ND4__gene__part,
		61	DQ098590_1_Pseudonaja_nuchalis_voucher_SAMA_R40758_NADH_dehydrogenase_subunit_4__ND4__gene__part,
		62	DQ098589_1_Pseudonaja_nuchalis_voucher_SAMA_R36352_NADH_dehydrogenase_subunit_4__ND4__gene__part,
		63	DQ098588_1_Pseudonaja_nuchalis_voucher_SAMA_R36306_NADH_dehydrogenase_subunit_4__ND4__gene__part,
		64	DQ098587_1_Pseudonaja_nuchalis_voucher_SAMA_R31691_NADH_dehydrogenase_subunit_4__ND4__gene__part,
		65	DQ098586_1_Pseudonaja_nuchalis_voucher_SAMA_R31690_NADH_dehydrogenase_subunit_4__ND4__gene__part,
		66	DQ098585_1_Pseudonaja_nuchalis_voucher_SAMA_R25295_NADH_dehydrogenase_subunit_4__ND4__gene__part,
		67	DQ098584_1_Pseudonaja_nuchalis_voucher_SAMA_R25058_NADH_dehydrogenase_subunit_4__ND4__gene__part,
		68	DQ098583_1_Pseudonaja_nuchalis_voucher_SAMA_R24828_NADH_dehydrogenase_subunit_4__ND4__gene__part,
		69	DQ098582_1_Pseudonaja_nuchalis_voucher_SAMA_R24778_NADH_dehydrogenase_subunit_4__ND4__gene__part,
		70	DQ098581_1_Pseudonaja_nuchalis_voucher_SAMA_R24411_NADH_dehydrogenase_subunit_4__ND4__gene__part,
		71	DQ098580_1_Pseudonaja_nuchalis_voucher_SAMA_R24410_NADH_dehydrogenase_subunit_4__ND4__gene__part,
		72	DQ098579_1_Pseudonaja_nuchalis_voucher_SAMA_R22746_NADH_dehydrogenase_subunit_4__ND4__gene__part,
		73	DQ098578_1_Pseudonaja_nuchalis_voucher_SAMA_R22545_NADH_dehydrogenase_subunit_4__ND4__gene__part,
		74	DQ098577_1_Pseudonaja_nuchalis_voucher_SAMA_R21435_NADH_dehydrogenase_subunit_4__ND4__gene__part,
		75	DQ098576_1_Pseudonaja_nuchalis_voucher_SAMA_R21434_NADH_dehydrogenase_subunit_4__ND4__gene__part,
		76	DQ098575_1_Pseudonaja_nuchalis_voucher_SAMA_R21433_NADH_dehydrogenase_subunit_4__ND4__gene__part,
		77	DQ098574_1_Pseudonaja_nuchalis_voucher_SAMA_R21432_NADH_dehydrogenase_subunit_4__ND4__gene__part,
		78	DQ098573_1_Pseudonaja_nuchalis_voucher_SAMA_R21163_NADH_dehydrogenase_subunit_4__ND4__gene__part,
		79	DQ098572_1_Pseudonaja_nuchalis_voucher_SAMA_R18994_NADH_dehydrogenase_subunit_4__ND4__gene__part,
		80	DQ098571_1_Pseudonaja_nuchalis_voucher_SAMA_R18600_NADH_dehydrogenase_subunit_4__ND4__gene__part,
		81	DQ098570_1_Pseudonaja_nuchalis_voucher_SAMA_R18599_NADH_dehydrogenase_subunit_4__ND4__gene__part,
		82	DQ098569_1_Pseudonaja_nuchalis_voucher_SAMA_R18598_NADH_dehydrogenase_subunit_4__ND4__gene__part,
		83	DQ098568_1_Pseudonaja_nuchalis_voucher_SAMA_R46467_NADH_dehydrogenase_subunit_4__ND4__gene__part,
		84	DQ098567_1_Pseudonaja_nuchalis_voucher_SAMA_R49359_NADH_dehydrogenase_subunit_4__ND4__gene__part,
		85	DQ098566_1_Pseudonaja_nuchalis_voucher_SAMA_R40497_NADH_dehydrogenase_subunit_4__ND4__gene__part,
		86	DQ098565_1_Pseudonaja_nuchalis_voucher_WAM_R119526_NADH_dehydrogenase_subunit_4__ND4__gene__part,
		87	DQ098564_1_Pseudonaja_nuchalis_voucher_WAM_R119293_NADH_dehydrogenase_subunit_4__ND4__gene__part,
		88	DQ098563_1_Pseudonaja_nuchalis_voucher_WAM_R116498_NADH_dehydrogenase_subunit_4__ND4__gene__part,
		89	DQ098562_1_Pseudonaja_nuchalis_voucher_WAM_R115752_NADH_dehydrogenase_subunit_4__ND4__gene__part,
		90	DQ098561_1_Pseudonaja_nuchalis_voucher_WAM_R115751_NADH_dehydrogenase_subunit_4__ND4__gene__part,
		91	DQ098560_1_Pseudonaja_nuchalis_voucher_WAM_R115610_NADH_dehydrogenase_subunit_4__ND4__gene__part,
		92	DQ098559_1_Pseudonaja_nuchalis_voucher_WAM_R115609_NADH_dehydrogenase_subunit_4__ND4__gene__part,
		93	DQ098558_1_Pseudonaja_nuchalis_voucher_WAM_R115608_NADH_dehydrogenase_subunit_4__ND4__gene__part,
		94	DQ098557_1_Pseudonaja_nuchalis_voucher_WAM_R115607_NADH_dehydrogenase_subunit_4__ND4__gene__part,
		95	DQ098556_1_Pseudonaja_nuchalis_voucher_WAM_R115276_NADH_dehydrogenase_subunit_4__ND4__gene__part,
		96	DQ098555_1_Pseudonaja_nuchalis_voucher_WAM_R115183_NADH_dehydrogenase_subunit_4__ND4__gene__part,
		97	DQ098554_1_Pseudonaja_nuchalis_voucher_WAM_R115182_NADH_dehydrogenase_subunit_4__ND4__gene__part,
		98	DQ098553_1_Pseudonaja_nuchalis_voucher_WAM_R115180_NADH_dehydrogenase_subunit_4__ND4__gene__part,
		99	DQ098552_1_Pseudonaja_nuchalis_voucher_WAM_R115063_NADH_dehydrogenase_subunit_4__ND4__gene__part,
		100	DQ098551_1_Pseudonaja_nuchalis_voucher_WAM_R115062_NADH_dehydrogenase_subunit_4__ND4__gene__part,
		101	DQ098550_1_Pseudonaja_nuchalis_voucher_WAM_R115021_NADH_dehydrogenase_subunit_4__ND4__gene__part,
		102	DQ098549_1_Pseudonaja_nuchalis_voucher_WAM_R114663_NADH_dehydrogenase_subunit_4__ND4__gene__part,
		103	DQ098548_1_Pseudonaja_nuchalis_voucher_WAM_R114661_NADH_dehydrogenase_subunit_4__ND4__gene__part,
		104	DQ098547_1_Pseudonaja_nuchalis_voucher_WAM_R114659_NADH_dehydrogenase_subunit_4__ND4__gene__part,
		105	DQ098546_1_Pseudonaja_nuchalis_voucher_WAM_R104187_NADH_dehydrogenase_subunit_4__ND4__gene__part,
		106	DQ098545_1_Pseudonaja_nuchalis_voucher_WAM_R103924_NADH_dehydrogenase_subunit_4__ND4__gene__part,
		107	DQ098544_1_Pseudonaja_nuchalis_voucher_WAM_R103923_NADH_dehydrogenase_subunit_4__ND4__gene__part,
		108	DQ098543_1_Pseudonaja_nuchalis_voucher_WAM_R103849_NADH_dehydrogenase_subunit_4__ND4__gene__part,
		109	DQ098542_1_Pseudonaja_nuchalis_voucher_WAM_R103848_NADH_dehydrogenase_subunit_4__ND4__gene__part,
		110	DQ098541_1_Pseudonaja_nuchalis_voucher_WAM_R102045_NADH_dehydrogenase_subunit_4__ND4__gene__part,
		111	DQ098540_1_Pseudonaja_nuchalis_voucher_SAMA_R58071_NADH_dehydrogenase_subunit_4__ND4__gene__part,
		112	DQ098539_1_Pseudonaja_nuchalis_voucher_SAMA_R56725_NADH_dehydrogenase_subunit_4__ND4__gene__part,
		113	DQ098538_1_Pseudonaja_nuchalis_voucher_SAMA_R56723_NADH_dehydrogenase_subunit_4__ND4__gene__part,
		114	DQ098537_1_Pseudonaja_nuchalis_voucher_SAMA_R56722_NADH_dehydrogenase_subunit_4__ND4__gene__part,
		115	DQ098536_1_Pseudonaja_nuchalis_voucher_SAMA_R56720_NADH_dehydrogenase_subunit_4__ND4__gene__part,
		116	DQ098535_1_Pseudonaja_nuchalis_voucher_SAMA_R56719_NADH_dehydrogenase_subunit_4__ND4__gene__part,
		117	DQ098534_1_Pseudonaja_nuchalis_voucher_AMS_R150262_NADH_dehydrogenase_subunit_4__ND4__gene__part,
		118	DQ098533_1_Pseudonaja_nuchalis_voucher_SAMA_R57789_NADH_dehydrogenase_subunit_4__ND4__gene__part,
		119	DQ098532_1_Pseudonaja_nuchalis_voucher_SAMA_R42333_NADH_dehydrogenase_subunit_4__ND4__gene__part,
		120	DQ098531_1_Pseudonaja_nuchalis_voucher_SAMA_R36954_NADH_dehydrogenase_subunit_4__ND4__gene__part,
		121	DQ098530_1_Pseudonaja_nuchalis_voucher_SAMA_R36953_NADH_dehydrogenase_subunit_4__ND4__gene__part,
		122	DQ098529_1_Pseudonaja_nuchalis_voucher_SAMA_R28531_NADH_dehydrogenase_subunit_4__ND4__gene__part,
		123	098528_1_Pseudonaja_nuchalis_voucher_SAMA_R29407_NADH_dehydrogenase_subunit_4__ND4__gene__part,
		124	DQ098527_1_Pseudonaja_nuchalis_voucher_SAMA_R29360_NADH_dehydrogenase_subunit_4__ND4__gene__part,
		125	DQ098526_1_Pseudonaja_nuchalis_voucher_SAMA_R29288_NADH_dehydrogenase_subunit_4__ND4__gene__part,
		126	DQ098525_1_Pseudonaja_nuchalis_voucher_SAMA_R24821_NADH_dehydrogenase_subunit_4__ND4__gene__part,
		127	DQ098524_1_Pseudonaja_nuchalis_voucher_SAMA_R21415_NADH_dehydrogenase_subunit_4__ND4__gene__part,
		128	DQ098523_1_Pseudonaja_nuchalis_voucher_SAMA_R21414_NADH_dehydrogenase_subunit_4__ND4__gene__part,
		129	DQ098522_1_Pseudonaja_nuchalis_voucher_SAMA_R21413_NADH_dehydrogenase_subunit_4__ND4__gene__part,
		130	DQ098521_1_Pseudonaja_nuchalis_voucher_SAMA_R21025_NADH_dehydrogenase_subunit_4__ND4__gene__part,
		131	DQ098520_1_Pseudonaja_nuchalis_voucher_SAMA_R20981_NADH_dehydrogenase_subunit_4__ND4__gene__part,
		132	DQ098519_1_Pseudonaja_nuchalis_voucher_SAMA_R51592_NADH_dehydrogenase_subunit_4__ND4__gene__part,
		133	DQ098518_1_Pseudonaja_nuchalis_voucher_SAMA_R51591_NADH_dehydrogenase_subunit_4__ND4__gene__part,
		134	DQ098517_1_Pseudonaja_nuchalis_voucher_SAMA_R51516_NADH_dehydrogenase_subunit_4__ND4__gene__part,
		135	DQ098516_1_Pseudonaja_nuchalis_voucher_SAMA_R46920_NADH_dehydrogenase_subunit_4__ND4__gene__part,
		136	DQ098515_1_Pseudonaja_nuchalis_voucher_NTM_R18321_NADH_dehydrogenase_subunit_4__ND4__gene__parti,
		137	DQ098514_1_Pseudonaja_nuchalis_voucher_SAMA_R58381_NADH_dehydrogenase_subunit_4__ND4__gene__part,
		138	DQ098513_1_Pseudonaja_nuchalis_voucher_SAMA_R58380_NADH_dehydrogenase_subunit_4__ND4__gene__part,
		139	DQ098512_1_Pseudonaja_nuchalis_voucher_SAMA_R56775_NADH_dehydrogenase_subunit_4__ND4__gene__part,
		140	DQ098511_1_Pseudonaja_nuchalis_voucher_SAMA_R56774_NADH_dehydrogenase_subunit_4__ND4__gene__part,
		141	DQ098510_1_Pseudonaja_nuchalis_voucher_SAMA_R56773_NADH_dehydrogenase_subunit_4__ND4__gene__part,
		142	DQ098509_1_Pseudonaja_nuchalis_voucher_SAMA_R56772_NADH_dehydrogenase_subunit_4__ND4__gene__part,
		143	DQ098508_1_Pseudonaja_nuchalis_voucher_field_no__BT23_NADH_dehydrogenase_subunit_4__ND4__gene__p,
		144	DQ098507_1_Pseudonaja_nuchalis_voucher_alcohol_no__D3499_NADH_dehydrogenase_subunit_4__ND4__gene,
		145	DQ098506_1_Pseudonaja_nuchalis_voucher_NTM_R10685_NADH_dehydrogenase_subunit_4__ND4__gene__parti,
		146	DQ098505_1_Pseudonaja_nuchalis_voucher_NTM_R21673_NADH_dehydrogenase_subunit_4__ND4__gene__parti,
		147	098504_1_Pseudonaja_nuchalis_voucher_ABTC_13468_NADH_dehydrogenase_subunit_4__ND4__gene__parti,
		148	DQ098503_1_Pseudonaja_modesta_voucher_WAM_R138971_NADH_dehydrogenase_subunit_4__ND4__gene__parti,
		149	098502_1_Pseudonaja_modesta_voucher_WAM_R117097_NADH_dehydrogenase_subunit_4__ND4__gene__parti,
		150	98501_1_Pseudonaja_modesta_voucher_WAM_R96631_NADH_dehydrogenase_subunit_4__ND4__gene__partia,
		151	98500_1_Pseudonaja_modesta_voucher_EBU_31218_NADH_dehydrogenase_subunit_4__ND4__gene__partial,
		152	98499_1_Pseudonaja_modesta_voucher_AMS_R155038_NADH_dehydrogenase_subunit_4__ND4__gene__parti,
		153	98498_1_Pseudonaja_modesta_voucher_SAMA_R31930_NADH_dehydrogenase_subunit_4__ND4__gene__parti,
		154	98497_1_Pseudonaja_modesta_voucher_SAMA_R48586_NADH_dehydrogenase_subunit_4__ND4__gene__parti,
		155	98496_1_Pseudonaja_modesta_voucher_SAMA_R29347_NADH_dehydrogenase_subunit_4__ND4__gene__parti,
		156	98495_1_Pseudonaja_modesta_voucher_SAMA_R24656_NADH_dehydrogenase_subunit_4__ND4__gene__parti,
		157	98494_1_Pseudonaja_modesta_voucher_SAMA_R20859_NADH_dehydrogenase_subunit_4__ND4__gene__parti,
		158	098493_1_Pseudonaja_modesta_voucher_ABTC_41340_NADH_dehydrogenase_subunit_4__ND4__gene__partia,
		159	098492_1_Pseudonaja_modesta_voucher_ABTC_31697_NADH_dehydrogenase_subunit_4__ND4__gene__partia,
		160	098491_1_Pseudonaja_modesta_voucher_SAMA_R42921_NADH_dehydrogenase_subunit_4__ND4__gene__parti,
		161	098490_1_Pseudonaja_modesta_voucher_SAMA_R35874_NADH_dehydrogenase_subunit_4__ND4__gene__parti,
		162	098489_1_Pseudonaja_ingrami_voucher_QM_J70065_NADH_dehydrogenase_subunit_4__ND4__gene__partial,
		163	DQ098488_1_Pseudonaja_ingrami_NADH_dehydrogenase_subunit_4__ND4__gene__partial_cds__and_tRNA_His,
		164	DQ098487_1_Pseudonaja_inframacula_voucher_SAMA_R57076_NADH_dehydrogenase_subunit_4__ND4__gene__p,
		165	DQ098486_1_Pseudonaja_inframacula_voucher_SAMA_R56771_NADH_dehydrogenase_subunit_4__ND4__gene__p,
		166	DQ098485_1_Pseudonaja_inframacula_voucher_SAMA_R38193_NADH_dehydrogenase_subunit_4__ND4__gene__p,
		167	DQ098484_1_Pseudonaja_inframacula_voucher_SAMA_R36588_NADH_dehydrogenase_subunit_4__ND4__gene__p,
		168	DQ098483_1_Pseudonaja_inframacula_voucher_SAMA_R31572_NADH_dehydrogenase_subunit_4__ND4__gene__p,
		169	DQ098482_1_Pseudonaja_inframacula_voucher_SAMA_R29026_NADH_dehydrogenase_subunit_4__ND4__gene__p,
		170	DQ098481_1_Pseudonaja_inframacula_voucher_SAMA_R26243_NADH_dehydrogenase_subunit_4__ND4__gene__p,
		171	DQ098480_1_Pseudonaja_inframacula_voucher_SAMA_R26148_NADH_dehydrogenase_subunit_4__ND4__gene__p,
		172	DQ098479_1_Pseudonaja_inframacula_voucher_SAMA_R26146_NADH_dehydrogenase_subunit_4__ND4__gene__p,
		173	DQ098478_1_Pseudonaja_inframacula_voucher_SAMA_R25702_NADH_dehydrogenase_subunit_4__ND4__gene__p,
		174	DQ098477_1_Pseudonaja_inframacula_voucher_SAMA_R25422_NADH_dehydrogenase_subunit_4__ND4__gene__p,
		175	DQ098476_1_Pseudonaja_inframacula_voucher_SAMA_R24757_NADH_dehydrogenase_subunit_4__ND4__gene__p,
		176	DQ098475_1_Pseudonaja_inframacula_voucher_SAMA_R24755_NADH_dehydrogenase_subunit_4__ND4__gene__p,
		177	DQ098474_1_Pseudonaja_inframacula_voucher_SAMA_R24751_NADH_dehydrogenase_subunit_4__ND4__gene__p,
		178	DQ098473_1_Pseudonaja_guttata_voucher_SAMA_R57793_NADH_dehydrogenase_subunit_4__ND4__gene__parti,
		179	098472_1_Pseudonaja_guttata_voucher_SAMA_R57792_NADH_dehydrogenase_subunit_4__ND4__gene__parti,
		180	098471_1_Pseudonaja_guttata_voucher_SAMA_R56317_NADH_dehydrogenase_subunit_4__ND4__gene__parti,
		181	098470_1_Pseudonaja_guttata_voucher_ABTC_32082_NADH_dehydrogenase_subunit_4__ND4__gene__partia,
		182	098469_1_Pseudonaja_guttata_voucher_ABTC_31913_NADH_dehydrogenase_subunit_4__ND4__gene__partia,
		183	098468_1_Pseudonaja_affinis_voucher_WAM_R136095_NADH_dehydrogenase_subunit_4__ND4__gene__parti,
		184	DQ098467_1_Pseudonaja_affinis_voucher_WAM_R125640_NADH_dehydrogenase_subunit_4__ND4__gene__parti,
		185	DQ098466_1_Pseudonaja_affinis_voucher_WAM_R121144_NADH_dehydrogenase_subunit_4__ND4__gene__parti,
		186	DQ098465_1_Pseudonaja_affinis_voucher_WAM_R121141_NADH_dehydrogenase_subunit_4__ND4__gene__parti,
		187	DQ098464_1_Pseudonaja_affinis_voucher_WAM_R119550_NADH_dehydrogenase_subunit_4__ND4__gene__parti,
		188	DQ098463_1_Pseudonaja_affinis_voucher_WAM_R119172_NADH_dehydrogenase_subunit_4__ND4__gene__parti,
		189	DQ098462_1_Pseudonaja_affinis_voucher_WAM_R115297_NADH_dehydrogenase_subunit_4__ND4__gene__parti,
		190	DQ098461_1_Pseudonaja_affinis_voucher_WAM_R115146_NADH_dehydrogenase_subunit_4__ND4__gene__parti,
		191	DQ098460_1_Pseudonaja_affinis_voucher_WAM_R104272_NADH_dehydrogenase_subunit_4__ND4__gene__parti,
		192	DQ098459_1_Pseudonaja_affinis_voucher_WAM_R77743_NADH_dehydrogenase_subunit_4__ND4__gene__partia,
		193	DQ098458_1_Pseudonaja_affinis_voucher_SAMA_R52360_NADH_dehydrogenase_subunit_4__ND4__gene__parti,
		194	DQ098457_1_Pseudonaja_affinis_voucher_SAMA_R46672_NADH_dehydrogenase_subunit_4__ND4__gene__parti,
		195	DQ098456_1_Pseudonaja_affinis_voucher_SAMA_R34340_NADH_dehydrogenase_subunit_4__ND4__gene__parti,
		196	DQ098455_1_Pseudonaja_affinis_voucher_SAMA_R31704_NADH_dehydrogenase_subunit_4__ND4__gene__parti,
		197	DQ098454_1_Pseudonaja_affinis_voucher_SAMA_R29468_NADH_dehydrogenase_subunit_4__ND4__gene__parti,
		198	DQ098453_1_Pseudonaja_affinis_voucher_SAMA_R24808_NADH_dehydrogenase_subunit_4__ND4__gene__parti,
		199	098452_1_Pseudonaja_affinis_voucher_SAMA_R24807_NADH_dehydrogenase_subunit_4__ND4__gene__parti,
		200	DQ098451_1_Pseudonaja_affinis_voucher_SAMA_R23004_NADH_dehydrogenase_subunit_4__ND4__gene__parti,
		201	DQ098450_1_Pseudonaja_affinis_voucher_SAMA_R23003_NADH_dehydrogenase_subunit_4__ND4__gene__parti,
		202	DQ098449_1_Pseudonaja_affinis_voucher_SAMA_R23002_NADH_dehydrogenase_subunit_4__ND4__gene__parti,
		203	DQ098448_1_Pseudonaja_affinis_voucher_SAMA_R23000_NADH_dehydrogenase_subunit_4__ND4__gene__parti,
		204	DQ098447_1_Pseudonaja_affinis_voucher_SAMA_R22974_NADH_dehydrogenase_subunit_4__ND4__gene__parti,
		205	DQ098446_1_Pseudonaja_affinis_voucher_SAMA_R21955_NADH_dehydrogenase_subunit_4__ND4__gene__parti,
		206	DQ098445_1_Pseudonaja_affinis_voucher_SAMA_R20807_NADH_dehydrogenase_subunit_4__ND4__gene__parti,
		207	DQ098444_1_Pseudonaja_affinis_voucher_SAMA_R20605_NADH_dehydrogenase_subunit_4__ND4__gene__parti,
		208	DQ098443_1_Pseudonaja_affinis_voucher_SAMA_R19398_NADH_dehydrogenase_subunit_4__ND4__gene__parti,
		209	DQ098442_1_Pseudonaja_affinis_voucher_SAMA_R18996_NADH_dehydrogenase_subunit_4__ND4__gene__parti,
		210	DQ098441_1_Pseudonaja_affinis_voucher_SAMA_R18995_NADH_dehydrogenase_subunit_4__ND4__gene__parti,
		211	DQ098440_1_Pseudonaja_affinis_voucher_SAMA_R26347_NADH_dehydrogenase_subunit_4__ND4__gene__parti,
		212	DQ098439_1_Pseudonaja_affinis_voucher_SAMA_R26268_NADH_dehydrogenase_subunit_4__ND4__gene__parti
		;
tree con_50_majrule = [&U] (1[&prob=1.00000000e+00,prob_stddev=0.00000000e+00,prob_range={1.00000000e+00,1.00000000e+00},prob(percent)="100",prob+-sd="100+-0"]:1.485530e-03[&length_mean=1.80984939e-03,length_median=1.48553000e-03,length_95%HPD={3.51288400e-05,4.46395500e-03}],2[&prob=1.00000000e+00,prob_stddev=0.00000000e+00,prob_range={1.00000000e+00,1.00000000e+00},prob(percent)="100",prob+-sd=…
end;
