# Supplementary material for: X Marks the Clot: Evolutionary and Clinical Implications of Divergences in Procoagulant Australian Elapid Snake Venoms
Source: Toxins (Basel). 2025 Aug 18;17(8):417. doi: 10.3390/toxins17080417 (PMC12390032; doi:10.3390/toxins17080417)
Supplement: Supplementary file 1 [file toxins-17-00417-s001.zip › toxins-3818540 supplementary material/Supplementary Table S1 raw data.xlsx]

## Sheet: Animal plasma TEG
CLOTTING TIME	Cryptophis nigrescens			Demansia psammophis			Hemiaspis signata			Hoplocephalus bungaroides			Notechis scutatus			Oxyuranus scutellatus			Pseudechis porphyriacus			Pseudonaja guttata			Pseudonaja textilis (Queensland)			Pseudonaja textilis (South Australia)			Suta punctata			Tropidechis carinatus
Amphibian	25	23.5	21.1	20	15	15	20	10	25	25	22.3	24.8	15	12.7	17.9	17.7	20	21	23.1	20	19.2	33.2	35	34.1	15	12.78	10	10	10	15	165	160	155	19	20	23
Avian	12	10	11	13	15	16	9.89	10	15.31	10	13	10	10	10	14	10	15	10	14.9	15.3	10	10	11.9	9.1	11.5	10	9.3	9.2	10	12	35.1	29.7	34.8	10	12	10
Rodent	15	13	17	15	10	10	10	14	8	15	13.5	18	10	12	9	14	10	9	10	10	15	45	43	40	10.1	12.3	8	10	11.4	9.2	50	55	53.2	15	12	10
CLOTTING STRENGTH
Amphibian	6.4	7.9	6.4	4.3	5.7	4	7.4	5.6	7.5	8.2	8	6.8	7.5	7	7.6	6.8	7.2	7.1	3.6	3.6	4	7.9	7.8	6.9	6.9	6.2	6	6.1	7.4	5.8	6.4	6.9	6.1	7.3	6.9
Avian	31.5	32.6	31.7	34.9	34.7	36.1	20	19	16.7	32.2	31.1	29.9	28	28	21.9	36.7	36.4	35.4	7.9	7.2	7.2	31.8	30	34	27.3	31	20.8	33.9	33.2	33.9	32	32.2	36	33	31.1	33.3
Rodent	22.3	21.9	21.7	20.1	22.8	20.3	20.6	17.3	20.8	18	21.8	20.6	18.6	18.7	19.8	20.4	22.2	21.4	7.2	11.6	8.8	19.6	19.9	21.6	22.8	23.8	21.5	9.1	11.8	9.8	22.2	21.5	21.2	23.3	23	18.1

## Sheet: Human plasma
	SP			R			MA
O. microlepidotus	0.2	0.3	0.2	0.3	0.4	0.3	15	12.6	15.1
O. scutellatus	0.2	0.2	0.2	0.2	0.4	0.3	13.6	16.3	15.4
P. affinis	0.2	0.2	0.2	0.3	0.2	0.3	5.3	7.1	4.6
P. aspidorhyncha	0.3	0.2	0.2	0.4	0.3	0.3	5.8	5.1	5.7
P. guttata	0.6	0.2	0.3	3.5	0.6	0.9	2.3	3.1	2.8
P. inframacula	0.2	0.2	0.2	0.3	0.4	0.2	4.6	4.5	6.7
P. ingrami	0.5	0.2	0.2	0.7	0.4	0.5	3.3	3.5	3.1
P. mengdeni	0.2	0.2	0.2	0.6	0.4	0.3	2.7	3.5	3.4
P. nuchalis	0.4	0.2	0.2	1	0.5	0.8	3.1	3.2	2.5
P. textilis (Gold Coast, QLD)	0.5	0.2	0.4	0.7	0.4	1.6	3.2	3	2.5
P. textilis (Mackay, QLD)	0.2	0.6	0.2	1.3	0.8	0.2	2.7	2.9	4.7
P. textilis (Redbank, QLD)	0.2	0.5	0.6	0.3	2.8	2.8	3.6	2.5	2.4
P. textilis (Barossa, SA)	0.2	0.2	0.2	0.2	0.2	0.2	14.8	14.1	16.4
