# Supplementary material for: X Marks the Clot: Evolutionary and Clinical Implications of Divergences in Procoagulant Australian Elapid Snake Venoms
Source: Toxins (Basel). 2025 Aug 18;17(8):417. doi: 10.3390/toxins17080417 (PMC12390032; doi:10.3390/toxins17080417)
Supplement: Supplementary file 1 [file toxins-17-00417-s001.zip › toxins-3818540 supplementary material/Supplementary Table S2 statistics of Figures 1 and 2.xlsx]

## Sheet: Fig 1 Amphibian clot strength
Dunnett's T3 multiple comparisons test	P Value	Significance
Cryptophis nigrescens vs. Demansia psammophis	>0.9999	ns
Cryptophis nigrescens vs. Hemiaspis signata	>0.9999	ns
Cryptophis nigrescens vs. Hoplocephalus bungaroides	>0.9999	ns
Cryptophis nigrescens vs. Notechis scutatus	>0.9999	ns
Cryptophis nigrescens vs. Oxyuranus scutellatus	>0.9999	ns
Cryptophis nigrescens vs. Pseudechis porphyriacus	>0.9999	ns
Cryptophis nigrescens vs. Pseudonaja guttata	>0.9999	ns
Cryptophis nigrescens vs. Pseudonaja textilis (Queensland)	>0.9999	ns
Cryptophis nigrescens vs. Pseudonaja textilis (South Australia)	>0.9999	ns
Cryptophis nigrescens vs. Suta punctata	0.9987	ns
Cryptophis nigrescens vs. Tropidechis carinatus	>0.9999	ns
Demansia psammophis vs. Hemiaspis signata	>0.9999	ns
Demansia psammophis vs. Hoplocephalus bungaroides	>0.9999	ns
Demansia psammophis vs. Notechis scutatus	>0.9999	ns
Demansia psammophis vs. Oxyuranus scutellatus	>0.9999	ns
Demansia psammophis vs. Pseudechis porphyriacus	>0.9999	ns
Demansia psammophis vs. Pseudonaja guttata	>0.9999	ns
Demansia psammophis vs. Pseudonaja textilis (Queensland)	>0.9999	ns
Demansia psammophis vs. Pseudonaja textilis (South Australia)	>0.9999	ns
Demansia psammophis vs. Suta punctata	0.9979	ns
Demansia psammophis vs. Tropidechis carinatus	>0.9999	ns
Hemiaspis signata vs. Hoplocephalus bungaroides	>0.9999	ns
Hemiaspis signata vs. Notechis scutatus	>0.9999	ns
Hemiaspis signata vs. Oxyuranus scutellatus	>0.9999	ns
Hemiaspis signata vs. Pseudechis porphyriacus	>0.9999	ns
Hemiaspis signata vs. Pseudonaja guttata	>0.9999	ns
Hemiaspis signata vs. Pseudonaja textilis (Queensland)	>0.9999	ns
Hemiaspis signata vs. Pseudonaja textilis (South Australia)	>0.9999	ns
Hemiaspis signata vs. Suta punctata	0.9987	ns
Hemiaspis signata vs. Tropidechis carinatus	>0.9999	ns
Hoplocephalus bungaroides vs. Notechis scutatus	>0.9999	ns
Hoplocephalus bungaroides vs. Oxyuranus scutellatus	>0.9999	ns
Hoplocephalus bungaroides vs. Pseudechis porphyriacus	>0.9999	ns
Hoplocephalus bungaroides vs. Pseudonaja guttata	>0.9999	ns
Hoplocephalus bungaroides vs. Pseudonaja textilis (Queensland)	>0.9999	ns
Hoplocephalus bungaroides vs. Pseudonaja textilis (South Australia)	>0.9999	ns
Hoplocephalus bungaroides vs. Suta punctata	0.9987	ns
Hoplocephalus bungaroides vs. Tropidechis carinatus	>0.9999	ns
Notechis scutatus vs. Oxyuranus scutellatus	>0.9999	ns
Notechis scutatus vs. Pseudechis porphyriacus	>0.9999	ns
Notechis scutatus vs. Pseudonaja guttata	>0.9999	ns
Notechis scutatus vs. Pseudonaja textilis (Queensland)	>0.9999	ns
Notechis scutatus vs. Pseudonaja textilis (South Australia)	>0.9999	ns
Notechis scutatus vs. Suta punctata	0.9976	ns
Notechis scutatus vs. Tropidechis carinatus	>0.9999	ns
Oxyuranus scutellatus vs. Pseudechis porphyriacus	>0.9999	ns
Oxyuranus scutellatus vs. Pseudonaja guttata	>0.9999	ns
Oxyuranus scutellatus vs. Pseudonaja textilis (Queensland)	>0.9999	ns
Oxyuranus scutellatus vs. Pseudonaja textilis (South Australia)	>0.9999	ns
Oxyuranus scutellatus vs. Suta punctata	0.9982	ns
Oxyuranus scutellatus vs. Tropidechis carinatus	>0.9999	ns
Pseudechis porphyriacus vs. Pseudonaja guttata	>0.9999	ns
Pseudechis porphyriacus vs. Pseudonaja textilis (Queensland)	>0.9999	ns
Pseudechis porphyriacus vs. Pseudonaja textilis (South Australia)	>0.9999	ns
Pseudechis porphyriacus vs. Suta punctata	0.9995	ns
Pseudechis porphyriacus vs. Tropidechis carinatus	>0.9999	ns
Pseudonaja guttata vs. Pseudonaja textilis (Queensland)	>0.9999	ns
Pseudonaja guttata vs. Pseudonaja textilis (South Australia)	>0.9999	ns
Pseudonaja guttata vs. Suta punctata	0.9984	ns
Pseudonaja guttata vs. Tropidechis carinatus	>0.9999	ns
Pseudonaja textilis (Queensland) vs. Pseudonaja textilis (South Australia)	>0.9999	ns
Pseudonaja textilis (Queensland) vs. Suta punctata	0.997	ns
Pseudonaja textilis (Queensland) vs. Tropidechis carinatus	>0.9999	ns
Pseudonaja textilis (South Australia) vs. Suta punctata	0.9971	ns
Pseudonaja textilis (South Australia) vs. Tropidechis carinatus	>0.9999	ns
Suta punctata vs. Tropidechis carinatus	0.9984	ns

## Sheet: Fig 1 Avian clot strength
Dunnett's T3 multiple comparisons test	P Value	Significance
Cryptophis nigrescens vs. Demansia psammophis	0.1785	ns
Cryptophis nigrescens vs. Hemiaspis signata	>0.9999	ns
Cryptophis nigrescens vs. Hoplocephalus bungaroides	>0.9999	ns
Cryptophis nigrescens vs. Notechis scutatus	>0.9999	ns
Cryptophis nigrescens vs. Oxyuranus scutellatus	>0.9999	ns
Cryptophis nigrescens vs. Pseudechis porphyriacus	>0.9999	ns
Cryptophis nigrescens vs. Pseudonaja guttata	0.9564	ns
Cryptophis nigrescens vs. Pseudonaja textilis (Queensland)	>0.9999	ns
Cryptophis nigrescens vs. Pseudonaja textilis (South Australia)	>0.9999	ns
Cryptophis nigrescens vs. Suta punctata	0.0027	**
Cryptophis nigrescens vs. Tropidechis carinatus	>0.9999	ns
Demansia psammophis vs. Hemiaspis signata	0.3372	ns
Demansia psammophis vs. Hoplocephalus bungaroides	0.9206	ns
Demansia psammophis vs. Notechis scutatus	0.6528	ns
Demansia psammophis vs. Oxyuranus scutellatus	0.8903	ns
Demansia psammophis vs. Pseudechis porphyriacus	0.1331	ns
Demansia psammophis vs. Pseudonaja guttata	>0.9999	ns
Demansia psammophis vs. Pseudonaja textilis (Queensland)	0.1438	ns
Demansia psammophis vs. Pseudonaja textilis (South Australia)	0.107	ns
Demansia psammophis vs. Suta punctata	0.0069	**
Demansia psammophis vs. Tropidechis carinatus	0.1288	ns
Hemiaspis signata vs. Hoplocephalus bungaroides	>0.9999	ns
Hemiaspis signata vs. Notechis scutatus	>0.9999	ns
Hemiaspis signata vs. Oxyuranus scutellatus	>0.9999	ns
Hemiaspis signata vs. Pseudechis porphyriacus	>0.9999	ns
Hemiaspis signata vs. Pseudonaja guttata	0.9841	ns
Hemiaspis signata vs. Pseudonaja textilis (Queensland)	>0.9999	ns
Hemiaspis signata vs. Pseudonaja textilis (South Australia)	>0.9999	ns
Hemiaspis signata vs. Suta punctata	0.0013	**
Hemiaspis signata vs. Tropidechis carinatus	>0.9999	ns
Hoplocephalus bungaroides vs. Notechis scutatus	>0.9999	ns
Hoplocephalus bungaroides vs. Oxyuranus scutellatus	>0.9999	ns
Hoplocephalus bungaroides vs. Pseudechis porphyriacus	>0.9999	ns
Hoplocephalus bungaroides vs. Pseudonaja guttata	>0.9999	ns
Hoplocephalus bungaroides vs. Pseudonaja textilis (Queensland)	>0.9999	ns
Hoplocephalus bungaroides vs. Pseudonaja textilis (South Australia)	0.9999	ns
Hoplocephalus bungaroides vs. Suta punctata	0.0018	**
Hoplocephalus bungaroides vs. Tropidechis carinatus	>0.9999	ns
Notechis scutatus vs. Oxyuranus scutellatus	>0.9999	ns
Notechis scutatus vs. Pseudechis porphyriacus	>0.9999	ns
Notechis scutatus vs. Pseudonaja guttata	0.9994	ns
Notechis scutatus vs. Pseudonaja textilis (Queensland)	>0.9999	ns
Notechis scutatus vs. Pseudonaja textilis (South Australia)	>0.9999	ns
Notechis scutatus vs. Suta punctata	0.0008	***
Notechis scutatus vs. Tropidechis carinatus	>0.9999	ns
Oxyuranus scutellatus vs. Pseudechis porphyriacus	>0.9999	ns
Oxyuranus scutellatus vs. Pseudonaja guttata	>0.9999	ns
Oxyuranus scutellatus vs. Pseudonaja textilis (Queensland)	>0.9999	ns
Oxyuranus scutellatus vs. Pseudonaja textilis (South Australia)	0.9999	ns
Oxyuranus scutellatus vs. Suta punctata	0.0015	**
Oxyuranus scutellatus vs. Tropidechis carinatus	>0.9999	ns
Pseudechis porphyriacus vs. Pseudonaja guttata	0.8659	ns
Pseudechis porphyriacus vs. Pseudonaja textilis (Queensland)	>0.9999	ns
Pseudechis porphyriacus vs. Pseudonaja textilis (South Australia)	>0.9999	ns
Pseudechis porphyriacus vs. Suta punctata	0.0029	**
Pseudechis porphyriacus vs. Tropidechis carinatus	>0.9999	ns
Pseudonaja guttata vs. Pseudonaja textilis (Queensland)	0.881	ns
Pseudonaja guttata vs. Pseudonaja textilis (South Australia)	0.8263	ns
Pseudonaja guttata vs. Suta punctata	0.0024	**
Pseudonaja guttata vs. Tropidechis carinatus	0.9125	ns
Pseudonaja textilis (Queensland) vs. Pseudonaja textilis (South Australia)	>0.9999	ns
Pseudonaja textilis (Queensland) vs. Suta punctata	0.003	**
Pseudonaja textilis (Queensland) vs. Tropidechis carinatus	>0.9999	ns
Pseudonaja textilis (South Australia) vs. Suta punctata	0.0025	**
Pseudonaja textilis (South Australia) vs. Tropidechis carinatus	>0.9999	ns
Suta punctata vs. Tropidechis carinatus	0.0027	**

## Sheet: Fig 1 Rodent clot strength
Dunnett's T3 multiple comparisons test	P Value	Significance
Cryptophis nigrescens vs. Demansia psammophis	0.8695	ns
Cryptophis nigrescens vs. Hemiaspis signata	>0.9999	ns
Cryptophis nigrescens vs. Hoplocephalus bungaroides	0.6714	ns
Cryptophis nigrescens vs. Notechis scutatus	0.2027	ns
Cryptophis nigrescens vs. Oxyuranus scutellatus	0.6512	ns
Cryptophis nigrescens vs. Pseudechis porphyriacus	<0.0001	****
Cryptophis nigrescens vs. Pseudonaja guttata	0.8695	ns
Cryptophis nigrescens vs. Pseudonaja textilis (Queensland)	0.1547	ns
Cryptophis nigrescens vs. Pseudonaja textilis (South Australia)	0.2957	ns
Cryptophis nigrescens vs. Suta punctata	<0.0001	****
Cryptophis nigrescens vs. Tropidechis carinatus	0.949	ns
Demansia psammophis vs. Hemiaspis signata	0.8057	ns
Demansia psammophis vs. Hoplocephalus bungaroides	>0.9999	ns
Demansia psammophis vs. Notechis scutatus	>0.9999	ns
Demansia psammophis vs. Oxyuranus scutellatus	>0.9999	ns
Demansia psammophis vs. Pseudechis porphyriacus	0.0001	***
Demansia psammophis vs. Pseudonaja guttata	>0.9999	ns
Demansia psammophis vs. Pseudonaja textilis (Queensland)	0.9997	ns
Demansia psammophis vs. Pseudonaja textilis (South Australia)	>0.9999	ns
Demansia psammophis vs. Suta punctata	<0.0001	****
Demansia psammophis vs. Tropidechis carinatus	>0.9999	ns
Hemiaspis signata vs. Hoplocephalus bungaroides	0.5957	ns
Hemiaspis signata vs. Notechis scutatus	0.2223	ns
Hemiaspis signata vs. Oxyuranus scutellatus	0.5762	ns
Hemiaspis signata vs. Pseudechis porphyriacus	0.0001	***
Hemiaspis signata vs. Pseudonaja guttata	0.8057	ns
Hemiaspis signata vs. Pseudonaja textilis (Queensland)	0.1953	ns
Hemiaspis signata vs. Pseudonaja textilis (South Australia)	0.2682	ns
Hemiaspis signata vs. Suta punctata	<0.0001	****
Hemiaspis signata vs. Tropidechis carinatus	0.8908	ns
Hoplocephalus bungaroides vs. Notechis scutatus	>0.9999	ns
Hoplocephalus bungaroides vs. Oxyuranus scutellatus	>0.9999	ns
Hoplocephalus bungaroides vs. Pseudechis porphyriacus	0.0001	***
Hoplocephalus bungaroides vs. Pseudonaja guttata	>0.9999	ns
Hoplocephalus bungaroides vs. Pseudonaja textilis (Queensland)	>0.9999	ns
Hoplocephalus bungaroides vs. Pseudonaja textilis (South Australia)	>0.9999	ns
Hoplocephalus bungaroides vs. Suta punctata	<0.0001	****
Hoplocephalus bungaroides vs. Tropidechis carinatus	>0.9999	ns
Notechis scutatus vs. Oxyuranus scutellatus	>0.9999	ns
Notechis scutatus vs. Pseudechis porphyriacus	<0.0001	****
Notechis scutatus vs. Pseudonaja guttata	>0.9999	ns
Notechis scutatus vs. Pseudonaja textilis (Queensland)	>0.9999	ns
Notechis scutatus vs. Pseudonaja textilis (South Australia)	>0.9999	ns
Notechis scutatus vs. Suta punctata	<0.0001	****
Notechis scutatus vs. Tropidechis carinatus	0.9885	ns
Oxyuranus scutellatus vs. Pseudechis porphyriacus	<0.0001	****
Oxyuranus scutellatus vs. Pseudonaja guttata	>0.9999	ns
Oxyuranus scutellatus vs. Pseudonaja textilis (Queensland)	>0.9999	ns
Oxyuranus scutellatus vs. Pseudonaja textilis (South Australia)	>0.9999	ns
Oxyuranus scutellatus vs. Suta punctata	<0.0001	****
Oxyuranus scutellatus vs. Tropidechis carinatus	>0.9999	ns
Pseudechis porphyriacus vs. Pseudonaja guttata	0.0001	***
Pseudechis porphyriacus vs. Pseudonaja textilis (Queensland)	0.0003	***
Pseudechis porphyriacus vs. Pseudonaja textilis (South Australia)	<0.0001	****
Pseudechis porphyriacus vs. Suta punctata	0.0344	*
Pseudechis porphyriacus vs. Tropidechis carinatus	<0.0001	****
Pseudonaja guttata vs. Pseudonaja textilis (Queensland)	0.9997	ns
Pseudonaja guttata vs. Pseudonaja textilis (South Australia)	>0.9999	ns
Pseudonaja guttata vs. Suta punctata	<0.0001	****
Pseudonaja guttata vs. Tropidechis carinatus	>0.9999	ns
Pseudonaja textilis (Queensland) vs. Pseudonaja textilis (South Australia)	>0.9999	ns
Pseudonaja textilis (Queensland) vs. Suta punctata	0.0001	***
Pseudonaja textilis (Queensland) vs. Tropidechis carinatus	0.9557	ns
Pseudonaja textilis (South Australia) vs. Suta punctata	<0.0001	****
Pseudonaja textilis (South Australia) vs. Tropidechis carinatus	0.9933	ns
Suta punctata vs. Tropidechis carinatus	<0.0001	****

## Sheet: Fig 1 intraspecies plasma time
Venom data is normalised against quickest clotting time for a venom within that plasma type. Data table shown below the P values
Tukey's multiple comparisons test
Species	P value	Significance
Cryptophis nigrescens
Amphibian vs. Avian	<0.0001	****
Amphibian vs. Rodent	0.0015	**
Avian vs. Rodent	0.5081	ns
Demansia psammophis
Amphibian vs. Avian	<0.0001	****
Amphibian vs. Rodent	0.009	**
Avian vs. Rodent	<0.0001	****
Hemiaspis signata
Amphibian vs. Avian	<0.0001	****
Amphibian vs. Rodent	0.0011	**
Avian vs. Rodent	0.6636	ns
Hoplocephalus bungaroides
Amphibian vs. Avian	<0.0001	****
Amphibian vs. Rodent	0.0665	ns
Avian vs. Rodent	0.0007	***
Notechis scutatus
Amphibian vs. Avian	<0.0001	****
Amphibian vs. Rodent	0.0282	*
Avian vs. Rodent	0.0012	**
Oxyuranus scutellatus
Amphibian vs. Avian	<0.0001	****
Amphibian vs. Rodent	0.0726	ns
Avian vs. Rodent	0.0015	**
Pseudechis porphyriacus
Amphibian vs. Avian	0.0486	*
Amphibian vs. Rodent	<0.0001	****
Avian vs. Rodent	<0.0001	****
Pseudonaja guttata
Amphibian vs. Avian	<0.0001	****
Amphibian vs. Rodent	0.0534	ns
Avian vs. Rodent	<0.0001	****
Pseudonaja textilis (Queensland)
Amphibian vs. Avian	<0.0001	****
Amphibian vs. Rodent	0.0067	**
Avian vs. Rodent	0.0092	**
Pseudonaja textilis (South Australia)
Amphibian vs. Avian	<0.0001	****
Amphibian vs. Rodent	0.0115	*
Avian vs. Rodent	0.0112	*
Suta punctata
Amphibian vs. Avian	0.7911	ns
Amphibian vs. Rodent	0.9519	ns
Avian vs. Rodent	0.9332	ns
Tropidechis carinatus
Amphibian vs. Avian	<0.0001	****
Amphibian vs. Rodent	0.0224	*
Avian vs. Rodent	0.0808	ns
	Amphibian			Avian			Rodent
Cryptophis nigrescens	0.151515	0.142424	0.127879	0.34188	0.2849	0.31339	0.272727	0.236364	0.309091
Demansia psammophis	0.121212	0.0909091	0.0909091	0.37037	0.42735	0.45584	0.272727	0.181818	0.181818
Hemiaspis signata	0.151515	0.135152	0.150303	0.2849	0.37037	0.2849	0.272727	0.245455	0.327273
Hoplocephalus bungaroides	0.121212	0.0606061	0.151515	0.281766	0.2849	0.436182	0.181818	0.254545	0.145455
Notechis scutatus	0.0909091	0.0769697	0.108485	0.2849	0.2849	0.39886	0.181818	0.218182	0.163636
Oxyuranus scutellatus	0.107273	0.121212	0.127273	0.2849	0.42735	0.2849	0.254545	0.181818	0.163636
Pseudechis porphyriacus	0.201212	0.212121	0.206667	0.2849	0.339031	0.259259	0.818182	0.781818	0.727273
Pseudonaja guttata	0.14	0.121212	0.116364	0.424501	0.435897	0.2849	0.181818	0.181818	0.272727
Pseudonaja textilis (Queensland)	0.0606061	0.0606061	0.0909091	0.262108	0.2849	0.34188	0.181818	0.207273	0.167273
Pseudonaja textilis (South Australia)	0.0909091	0.0774545	0.0606061	0.327635	0.2849	0.264957	0.183636	0.223636	0.145455
Suta punctata	1	0.969697	0.939394	1	0.846154	0.991453	0.909091	1	0.967273
Tropidechis carinatus	0.115152	0.121212	0.139394	0.2849	0.34188	0.2849	0.272727	0.218182	0.181818

## Sheet: Fig1 intraspecies plasma streng
Venom data is normalised against strongest clot produced by a venom within that plasma type. Data table shown below the P values
Tukey's multiple comparisons test
Species	P value	Significance
Cryptophis nigrescens
Amphibian vs. Avian	0.8643	ns
Amphibian vs. Rodent	0.3137	ns
Avian vs. Rodent	0.6107	ns
Demansia psammophis
Amphibian vs. Avian	<0.0001	****
Amphibian vs. Rodent	<0.0001	****
Avian vs. Rodent	0.3747	ns
Hemiaspis signata
Amphibian vs. Avian	0.2565	ns
Amphibian vs. Rodent	0.2522	ns
Avian vs. Rodent	>0.9999	ns
Hoplocephalus bungaroides
Amphibian vs. Avian	<0.0001	****
Amphibian vs. Rodent	0.9779	ns
Avian vs. Rodent	<0.0001	****
Notechis scutatus
Amphibian vs. Avian	0.0028	**
Amphibian vs. Rodent	0.1859	ns
Avian vs. Rodent	0.2289	ns
Oxyuranus scutellatus
Amphibian vs. Avian	0.0628	ns
Amphibian vs. Rodent	0.7675	ns
Avian vs. Rodent	0.2515	ns
Pseudechis porphyriacus
Amphibian vs. Avian	0.6588	ns
Amphibian vs. Rodent	0.4979	ns
Avian vs. Rodent	0.9639	ns
Pseudonaja guttata
Amphibian vs. Avian	<0.0001	****
Amphibian vs. Rodent	0.4364	ns
Avian vs. Rodent	0.0042	**
Pseudonaja textilis (Queensland)
Amphibian vs. Avian	0.0508	ns
Amphibian vs. Rodent	<0.0001	****
Avian vs. Rodent	<0.0001	****
Pseudonaja textilis (South Australia)
Amphibian vs. Avian	0.5529	ns
Amphibian vs. Rodent	0.0059	**
Avian vs. Rodent	0.0002	***
Suta punctata
Amphibian vs. Avian	0.0809	ns
Amphibian vs. Rodent	0.0846	ns
Avian vs. Rodent	0.9998	ns
Tropidechis carinatus
Amphibian vs. Avian	0.8432	ns
Amphibian vs. Rodent	0.662	ns
Avian vs. Rodent	0.9481	ns
	Amphibian			Avian			Rodent
Cryptophis nigrescens	0.780488	0.963415	0.780488	0.858311	0.888283	0.86376	0.936975	0.920168	0.911765
Demansia psammophis	0.52439	0.695122	0.487805	0.950954	0.945504	0.983651	0.844538	0.957983	0.852941
Hemiaspis signata	1	0.97561	0.829268	0.877384	0.847411	0.814714	0.756303	0.915966	0.865546
Hoplocephalus bungaroides	0.902439	0.682927	0.914634	0.544959	0.517711	0.455041	0.865546	0.726891	0.87395
Notechis scutatus	0.914634	0.853659	0.926829	0.762943	0.762943	0.59673	0.781513	0.785714	0.831933
Oxyuranus scutellatus	0.829268	0.878049	0.865854	1	0.991826	0.964578	0.857143	0.932773	0.89916
Pseudechis porphyriacus	0.963415	0.95122	0.841463	0.866485	0.817439	0.926431	0.823529	0.836134	0.907563
Pseudonaja guttata	0.439024	0.439024	0.487805	0.215259	0.196185	0.196185	0.302521	0.487395	0.369748
Pseudonaja textilis (Queensland)	0.743902	0.902439	0.707317	0.923706	0.904632	0.923706	0.382353	0.495798	0.411765
Pseudonaja textilis (South Australia)	0.841463	0.756098	0.731707	0.743869	0.844687	0.566757	0.957983	1	0.903361
Suta punctata	0.780488	0.841463	0.743902	0.871935	0.877384	0.980926	0.932773	0.903361	0.890756
Tropidechis carinatus	0.890244	0.841463	0.829268	0.899183	0.847411	0.907357	0.978992	0.966387	0.760504

## Sheet: Fig 2 human clot strength"Dunne
Dunnett's T3 multiple comparisons test	P Value	Significance
O. microlepidotus vs. O. scutellatus	>0.9999	ns
O. microlepidotus vs. P. affinis	0.0266	*
O. microlepidotus vs. P. aspidorhyncha	0.0661	marginally ns
O. microlepidotus vs. P. guttata	0.0388	*
O. microlepidotus vs. P. inframacula	0.0212	*
O. microlepidotus vs. P. ingrami	0.0405	*
O. microlepidotus vs. P. mengdeni	0.0426	*
O. microlepidotus vs. P. nuchalis	0.0398	*
O. microlepidotus vs. P. textilis (Gold Coast, QLD)	0.0393	*
O. microlepidotus vs. P. textilis (Mackay, QLD)	0.0088	**
O. microlepidotus vs. P. textilis (Redbank, QLD)	0.0133	*
O. microlepidotus vs. P. textilis (Barossa, SA)	>0.9999	marginally ns
O. scutellatus vs. P. affinis	0.0176	*
O. scutellatus vs. P. aspidorhyncha	0.0522	marginally ns
O. scutellatus vs. P. guttata	0.0319	*
O. scutellatus vs. P. inframacula	0.0142	*
O. scutellatus vs. P. ingrami	0.0329	*
O. scutellatus vs. P. mengdeni	0.0349	*
O. scutellatus vs. P. nuchalis	0.0327	*
O. scutellatus vs. P. textilis (Gold Coast, QLD)	0.0323	*
O. scutellatus vs. P. textilis (Mackay, QLD)	0.0061	**
O. scutellatus vs. P. textilis (Redbank, QLD)	0.01	*
O. scutellatus vs. P. textilis (Barossa, SA)	>0.9999	ns
P. affinis vs. P. aspidorhyncha	>0.9999	ns
P. affinis vs. P. guttata	0.3943	ns
P. affinis vs. P. inframacula	>0.9999	ns
P. affinis vs. P. ingrami	0.5089	ns
P. affinis vs. P. mengdeni	0.5095	ns
P. affinis vs. P. nuchalis	0.4341	ns
P. affinis vs. P. textilis (Gold Coast, QLD)	0.4242	ns
P. affinis vs. P. textilis (Mackay, QLD)	0.7308	ns
P. affinis vs. P. textilis (Redbank, QLD)	0.3988	ns
P. affinis vs. P. textilis (Barossa, SA)	0.0133	*
P. aspidorhyncha vs. P. guttata	0.017	*
P. aspidorhyncha vs. P. inframacula	>0.9999	ns
P. aspidorhyncha vs. P. ingrami	0.0347	*
P. aspidorhyncha vs. P. mengdeni	0.0383	*
P. aspidorhyncha vs. P. nuchalis	0.0197	*
P. aspidorhyncha vs. P. textilis (Gold Coast, QLD)	0.0172	*
P. aspidorhyncha vs. P. textilis (Mackay, QLD)	0.5128	ns
P. aspidorhyncha vs. P. textilis (Redbank, QLD)	0.1012	ns
P. aspidorhyncha vs. P. textilis (Barossa, SA)	0.0397	*
P. guttata vs. P. inframacula	0.4645	ns
P. guttata vs. P. ingrami	0.7653	ns
P. guttata vs. P. mengdeni	0.987	ns
P. guttata vs. P. nuchalis	>0.9999	ns
P. guttata vs. P. textilis (Gold Coast, QLD)	>0.9999	ns
P. guttata vs. P. textilis (Mackay, QLD)	0.9985	ns
P. guttata vs. P. textilis (Redbank, QLD)	>0.9999	ns
P. guttata vs. P. textilis (Barossa, SA)	0.0243	*
P. inframacula vs. P. ingrami	0.6121	ns
P. inframacula vs. P. mengdeni	0.609	ns
P. inframacula vs. P. nuchalis	0.5152	ns
P. inframacula vs. P. textilis (Gold Coast, QLD)	0.503	ns
P. inframacula vs. P. textilis (Mackay, QLD)	0.8686	ns
P. inframacula vs. P. textilis (Redbank, QLD)	0.498	ns
P. inframacula vs. P. textilis (Barossa, SA)	0.0106	*
P. ingrami vs. P. mengdeni	>0.9999	ns
P. ingrami vs. P. nuchalis	0.9624	ns
P. ingrami vs. P. textilis (Gold Coast, QLD)	0.9211	ns
P. ingrami vs. P. textilis (Mackay, QLD)	>0.9999	ns
P. ingrami vs. P. textilis (Redbank, QLD)	0.9884	ns
P. ingrami vs. P. textilis (Barossa, SA)	0.0245	*
P. mengdeni vs. P. nuchalis	>0.9999	ns
P. mengdeni vs. P. textilis (Gold Coast, QLD)	>0.9999	ns
P. mengdeni vs. P. textilis (Mackay, QLD)	>0.9999	ns
P. mengdeni vs. P. textilis (Redbank, QLD)	>0.9999	ns
P. mengdeni vs. P. textilis (Barossa, SA)	0.0062	**
P. nuchalis vs. P. textilis (Gold Coast, QLD)	>0.9999	ns
P. nuchalis vs. P. textilis (Mackay, QLD)	>0.9999	ns
P. nuchalis vs. P. textilis (Redbank, QLD)	>0.9999	ns
P. nuchalis vs. P. textilis (Barossa, SA)	0.0247	*
P. textilis (Gold Coast, QLD) vs. P. textilis (Mackay, QLD)	0.9998	ns
P. textilis (Gold Coast, QLD) vs. P. textilis (Redbank, QLD)	>0.9999	ns
P. textilis (Gold Coast, QLD) vs. P. textilis (Barossa, SA)	0.0244	*
P. textilis (Mackay, QLD) vs. P. textilis (Redbank, QLD)	>0.9999	ns
P. textilis (Mackay, QLD) vs. P. textilis (Barossa, SA)	0.0044	**
P. textilis (Redbank, QLD) vs. P. textilis (Barossa, SA)	0.007	**
